# Supplementary material for: A blueprint of synergistic effect in Crataegus pinnatifida and obesity-related gut microbiota against obesity via systems biology concept
Source: PLoS One. 2025 Oct 1;20(10):e0332038. doi: 10.1371/journal.pone.0332038 (PMC12488023; doi:10.1371/journal.pone.0332038)
Supplement: S1 Table — (XLSX) [file pone.0332038.s001.xlsx]

## Sheet: BP
ONTOLOGY	ID	Description	GeneRatio	BgRatio	pvalue	p.adjust	qvalue	geneID	Count
BP	GO:0008202	steroid metabolic process	45/253	327/18870	2.00794583601351e-32	9.08595490796112e-29	4.21457262843256e-29	ACLY/AKR1B1/AKR1C1/AKR1C2/AKR1C3/AKR1C4/APP/CES1/CFTR/CYP11B1/CYP11B2/CYP17A1/CYP19A1/CYP1A2/CYP1B1/CYP26A1/CYP26B1/CYP27A1/CYP27B1/CYP2A6/CYP2C19/CYP2C9/CYP3A4/EPHX2/ESR1/FDFT1/G6PD/HMGCR/HSD11B1/HSD11B2/HSD17B1/HSD17B2/HSD17B3/IGF1R/NPC1L1/NR1H4/NR3C1/PDGFRA/PPARD/RORA/RORC/SERPINA6/SRD5A1/SRD5A2/UGT2B7	45
BP	GO:0009410	response to xenobiotic stimulus	46/253	434/18870	4.54803915593615e-28	1.02899385903055e-24	4.77304740891404e-25	ABCC1/ABL1/ACE/ADORA2A/AHR/AKR1C1/BCL2/BRAF/CA9/CCND1/CD38/CDK1/CDK4/CES2/CYP1A2/CYP1B1/CYP26A1/CYP26B1/CYP2A6/CYP2C19/CYP2C9/CYP3A4/DRD2/DRD3/HNF4A/HSD11B2/HSP90AA1/HTR2A/HTR2B/LCK/MAOB/MDM2/MMP2/NOS2/PTGS2/REN/RORA/RORC/SLC6A3/SLC6A4/SRC/SRD5A1/SRD5A2/TOP1/TYMS/UGT2B7	46
BP	GO:0042445	hormone metabolic process	36/253	241/18870	2.76402267168455e-27	4.16906752979086e-24	1.9338460376628e-24	ACE/AKR1B1/AKR1B10/AKR1C1/AKR1C2/AKR1C3/AKR1C4/CMA1/CTSB/CTSL/CYP11B1/CYP11B2/CYP17A1/CYP19A1/CYP1A2/CYP1B1/CYP26A1/CYP26B1/CYP27B1/CYP2C9/CYP3A4/DPP4/ESR1/HIF1A/HSD17B1/HSD17B2/HSD17B3/IGF1R/NR3C1/PDGFRA/RBP4/REN/SRD5A1/SRD5A2/TPO/UGT2B7	36
BP	GO:0120254	olefinic compound metabolic process	30/253	162/18870	1.01945959347823e-25	1.15326366512225e-22	5.34948007735683e-23	AKR1B1/AKR1B10/AKR1C1/AKR1C2/AKR1C3/AKR1C4/ALOX12/ALOX15/ALOX5/CYP11B1/CYP11B2/CYP17A1/CYP19A1/CYP1A2/CYP1B1/CYP2A6/CYP2C19/CYP2C9/CYP3A4/EPHX2/FAAH/HSD11B2/HSD17B1/HSD17B3/PLA2G4A/PTGS1/PTGS2/RBP4/SRD5A1/SRD5A2	30
BP	GO:0030522	intracellular receptor signaling pathway	39/253	353/18870	1.65403809787869e-24	1.34610308764607e-21	6.24397686947665e-22	AHR/AKR1C3/ALOX15/AR/CYP26A1/CYP26B1/CYP27B1/ESR1/ESR2/FABP5/HDAC6/HNF4A/HSPA1A/IKBKB/JAK2/KDM3A/KDM4C/MAPK1/NR1H3/NR1H4/NR3C1/PARP1/PPARA/PPARD/PPARG/PTPN22/RARA/RARB/RARG/RORA/RORB/RORC/RXRA/RXRB/RXRG/SIRT2/SRC/THRA/THRB	39
BP	GO:0006979	response to oxidative stress	41/253	400/18870	1.78488807201689e-24	1.34610308764607e-21	6.24397686947665e-22	ABCC1/ABL1/AKT1/ALOX5/APP/AXL/BCL2/CD38/CDK1/CYP1B1/DAPK1/EDNRA/EGFR/ERN1/FABP1/FYN/G6PD/GSR/HDAC6/HIF1A/HSPA1A/IDH1/JAK2/LRRK2/MAPK1/MAPK3/MAPT/MDM2/MET/MMP2/MMP3/MMP9/MPO/PARP1/PDGFRA/PSEN1/PTGS1/PTGS2/SIRT2/SRC/TPO	41
BP	GO:0043410	positive regulation of MAPK cascade	43/253	474/18870	1.59853506823734e-23	1.03333874053914e-20	4.79320139257933e-21	ABL1/ADORA1/ALOX15/APP/AR/BRAF/CCR1/CSF1R/DRD2/DRD4/EGFR/ELANE/ERBB2/ERN1/FFAR4/FGFR1/FLT3/GPBAR1/GRM1/GRM5/HTR2A/HTR2B/HTR2C/ICAM1/IGF1R/INSR/JAK2/KDR/LRRK2/MAP2K1/MAPK3/OPRM1/PDGFRA/PDGFRB/PIK3CG/PRKCA/PTPN1/PTPN22/PTPRC/RAF1/SRC/SYK/XDH	43
BP	GO:0062197	cellular response to chemical stress	36/253	317/18870	4.45994682408599e-23	2.52265742237364e-20	1.17014920621414e-20	ABCC1/ABL1/AKR1B1/AKT1/ALOX5/AXL/CDK1/CYP1B1/DAPK1/EDNRA/EGFR/ERN1/FABP1/FYN/G6PD/GSR/HDAC6/HIF1A/HSPA1A/LRRK2/MAPK1/MAPK3/MAPT/MDM2/MET/MMP2/MMP3/MMP9/MPO/MTOR/PARP1/PDGFRA/PIK3CA/PTGS2/SIRT2/SRC	36
BP	GO:0051347	positive regulation of transferase activity	40/253	414/18870	6.34382515744316e-23	3.18953431527003e-20	1.4794839022154e-20	ABL1/ACE/AGTR1/AKT1/ALK/AURKB/AXL/CCND1/CSF1R/DRD4/EGFR/ELANE/ERBB2/ERN1/F2/FGFR1/FLT3/GRM5/HSP90AA1/HSP90AB1/HTR2B/IGF1R/INSR/JAK2/KDR/LRRK2/MAP2K1/MAPK1/MAPK3/MAPT/MET/NEK2/PDGFRA/PDGFRB/PIK3CG/PLK1/PTK2/PTPN1/PTPRC/SRC	40
BP	GO:1901653	cellular response to peptide	38/253	374/18870	1.39711792447447e-22	6.32195860824699e-20	2.93247699094958e-20	ABCC1/AGTR1/AKT1/APP/BACE1/CDK5/CYP11B1/CYP11B2/CYP1B1/EDNRA/FYN/GRM5/GSK3B/ICAM1/IGF1R/INSR/JAK1/JAK2/JAK3/MAPK1/MAPK3/MDM2/MTOR/NR1H4/PARP1/PIK3CA/PIK3R1/PPARG/PRKCA/PSEN1/PTK2/PTPN1/PTPN22/RAF1/SRC/SRD5A1/TYK2/YWHAG	38
BP	GO:0048545	response to steroid hormone	36/253	330/18870	1.77816856460468e-22	7.31473886803291e-20	3.39298384480549e-20	ACE/AKR1C3/AR/BCL2/CD38/CYP1B1/ESR1/ESR2/FLT3/HDAC6/HSD11B2/HSPA1A/IDH1/IGF1R/JAK2/KDM3A/KDM4C/MAOB/MAPK1/MDM2/NR1H3/NR3C1/PARP1/PIK3CA/PPARA/PPARD/PTGER2/PTGS2/PTPRC/RXRA/RXRB/RXRG/SRC/SRD5A1/SRD5A2/TYMS	36
BP	GO:0048511	rhythmic process	34/253	296/18870	5.39940777685295e-22	2.03602668252163e-19	9.44422728688139e-20	ADORA1/ADORA2A/AHR/AXL/CDK1/CDK5/CDK5R1/CYP1B1/DRD2/DRD3/DRD4/ESR1/GSK3B/HNF4A/HTR7/IGF1R/MMP2/MTNR1A/MTNR1B/MTOR/NOS2/NR1H3/PARP1/PDGFRA/PPARA/PPARG/RORA/RORB/RORC/SLC6A4/SRC/TOP1/TOP2A/TYMS	34
BP	GO:0034599	cellular response to oxidative stress	32/253	255/18870	6.18905668821313e-22	2.15426780878188e-19	9.99269557594897e-20	ABCC1/ABL1/AKT1/ALOX5/AXL/CDK1/CYP1B1/DAPK1/EDNRA/EGFR/ERN1/FABP1/FYN/G6PD/GSR/HDAC6/HIF1A/HSPA1A/LRRK2/MAPK1/MAPK3/MAPT/MDM2/MET/MMP2/MMP3/MMP9/MPO/PARP1/PDGFRA/SIRT2/SRC	32
BP	GO:0046777	protein autophosphorylation	29/253	199/18870	8.13101628672883e-22	2.62806062124628e-19	1.2190410884013e-19	ABL1/ACE/AKT1/ALK/AURKA/AURKB/CAMK2B/CSF1R/DAPK1/EGFR/ERBB2/ERN1/FGFR1/FLT3/GSK3B/IGF1R/INSR/JAK2/KDR/LCK/LRRK2/MAPK3/MTOR/NEK2/PDGFRA/PDGFRB/PTK2/PTPRC/SRC	29
BP	GO:0042180	cellular ketone metabolic process	30/253	226/18870	2.47307386114468e-21	7.46043948111977e-19	3.46056791517367e-19	AKR1A1/AKR1B1/AKR1B10/AKR1C1/AKR1C2/AKR1C3/AKR1C4/AKT1/CES1/CNR1/CYP11B1/CYP11B2/CYP17A1/CYP19A1/FABP1/FABP3/FABP5/HSD11B2/HSD17B1/HSD17B3/IDO1/NR1H3/NR1H4/PPARA/PPARD/PPARG/PTGS2/SIRT2/SRD5A1/SRD5A2	30
BP	GO:0019216	regulation of lipid metabolic process	35/253	342/18870	5.96097324049353e-21	1.68583774457708e-18	7.81985568522639e-19	ADORA1/AKR1C3/AKT1/ALK/CES1/CNR1/CYP27B1/EPHX2/F2/FABP1/FABP3/FABP5/FLT3/HNF4A/HTR2A/HTR2B/HTR2C/IDH1/IGF1R/MAPT/MTOR/NR1H3/NR1H4/NR3C1/PDGFRA/PDGFRB/PIK3CG/PPARA/PPARD/PPARG/PTGS2/RORA/RORC/SIRT2/THRA	35
BP	GO:0043491	phosphatidylinositol 3-kinase/protein kinase B signal transduction	32/253	290/18870	3.26642395956069e-20	8.69445201000713e-18	4.0329717494514e-18	AKR1C2/AKR1C3/AKT1/AXL/CSF1R/DRD2/DRD3/EGFR/ERBB2/F3/FGFR1/FLT3/HSP90AA1/HSP90AB1/HTR2A/HTR2B/IGF1R/INSR/JAK2/KDR/MTOR/PDGFRA/PDGFRB/PIK3CA/PIK3CB/PIK3CD/PIK3CG/PIK3R1/PPARA/PTK2/SRC/XDH	32
BP	GO:0033674	positive regulation of kinase activity	34/253	337/18870	3.55674522129191e-20	8.94126229241437e-18	4.14745612354155e-18	ABL1/ACE/AKT1/ALK/AXL/CCND1/CSF1R/DRD4/EGFR/ELANE/ERBB2/ERN1/F2/FGFR1/FLT3/GRM5/HSP90AA1/HSP90AB1/HTR2B/IGF1R/INSR/JAK2/KDR/LRRK2/MAP2K1/MAPT/MET/PDGFRA/PDGFRB/PIK3CG/PTK2/PTPN1/PTPRC/SRC	34
BP	GO:0097305	response to alcohol	30/253	254/18870	7.48627905828807e-20	1.78291645993439e-17	8.27016090982072e-18	ACE/AHR/AKR1C2/AKR1C3/AKT1/BCL2L1/CDK1/CDK4/CES1/CFTR/CNR1/CYP1B1/DRD2/DRD4/FYN/G6PD/HDAC6/IGF1R/MAOB/MDM2/OPRM1/PARP1/POLB/PPARA/PTGER2/PTGER4/PTPRC/RARA/SLC6A3/TYMS	30
BP	GO:0031667	response to nutrient levels	39/253	495/18870	3.34986032436367e-19	7.5790589838728e-17	3.51559025620061e-17	ACE/AKR1C3/AKT1/BCL2/CNR1/COMT/CYP1B1/CYP26A1/CYP26B1/CYP27B1/G6PD/HSD11B2/HTR2C/IGF1R/KDM4A/LRRK2/MAPK1/MAPK14/MAPK3/MDM2/MPO/MTOR/NR1H4/PARP2/PPARA/PPARD/PPARG/PTGS2/RARA/RXRA/RXRB/SIRT2/SLC6A4/SRC/SRD5A1/SRD5A2/TYMS/TYR/YWHAG	39
BP	GO:0036293	response to decreased oxygen levels	32/253	315/18870	3.99115190423867e-19	8.59998207937142e-17	3.98915132684306e-17	ACE/ADORA1/AKT1/BCL2/CA9/CD38/DPP4/DRD2/EDNRA/EGLN1/EGLN3/FABP1/HIF1A/HSD11B2/MDM2/MMP2/MTOR/NOS2/OPRD1/PARP2/PIK3CB/PLAU/PPARA/PPARD/PPARG/PSEN2/PTGS2/RORA/SIRT2/SLC6A4/SRC/TERT	32
BP	GO:0048732	gland development	37/253	443/18870	4.30034467525583e-19	8.84502711615121e-17	4.10281688155987e-17	ABL1/AKT1/AR/AURKA/BCL2/BRAF/CCND1/CSF1R/CYP19A1/CYP1B1/DRD2/EDNRA/EGFR/ESR1/HIF1A/INSR/JAK2/MAP2K1/MAPK1/MAPK3/MET/MMP2/NR3C1/PDGFRA/PIK3CA/POLB/PSEN1/RAF1/RARA/RARG/SLC6A3/SRC/SRD5A1/THRA/TYMS/TYR/XDH	37
BP	GO:1901654	response to ketone	27/253	208/18870	4.88618765552804e-19	9.61304310489756e-17	4.4590655309487e-17	ACE/AHR/AKR1C2/AKR1C3/AKT1/AR/BCL2L1/CA9/CD38/CDK4/CFTR/CYP1B1/HDAC6/IGF1R/JAK2/MAOB/NR1H3/NR3C1/PARP1/PIK3CA/PTGER2/PTGER4/PTPRC/SRC/SRD5A1/SRD5A2/TYMS	27
BP	GO:0070482	response to oxygen levels	33/253	343/18870	5.72062859536084e-19	1.07857684975032e-16	5.00304097331119e-17	ACE/ADORA1/AKT1/BCL2/CA9/CD38/DPP4/DRD2/EDNRA/EGLN1/EGLN3/FABP1/HIF1A/HSD11B2/MDM2/MMP2/MTOR/NOS2/OPRD1/PARP2/PIK3CB/PLAU/POLB/PPARA/PPARD/PPARG/PSEN2/PTGS2/RORA/SIRT2/SLC6A4/SRC/TERT	33
BP	GO:0050727	regulation of inflammatory response	36/253	425/18870	8.54189338416952e-19	1.54608270253468e-16	7.17159385601433e-17	ABCC1/ADORA1/ADORA2A/AGTR1/AHR/ALOX15/ALOX5/APP/CMA1/CNR1/CYP19A1/ELANE/ESR1/FABP4/FFAR4/FYN/IDO1/JAK2/LRRK2/MAPK14/MMP3/MMP9/NR1H3/NR1H4/PIK3CG/PPARA/PPARD/PPARG/PTGER4/PTGES/PTGS2/PTPRC/RORA/SERPINE1/SRC/SYK	36
BP	GO:0023061	signal release	38/253	484/18870	1.13217125637415e-18	1.97041343657425e-16	9.13987645834034e-17	ADORA1/ADORA2A/ADORA3/AGTR1/ALOX5/BRAF/CD38/CDK5/CFTR/CHRM3/CNR1/CYP19A1/DRD2/DRD3/F2/FFAR1/FFAR4/HIF1A/HNF4A/HTR2A/HTR2C/JAK2/LRRK2/MAOB/MTNR1B/NOS2/NR1H4/OPRM1/PLA2G4A/PPARG/PSEN1/PTGES/PTGS2/RAF1/RBP4/REN/SLC6A4/SYK	38
BP	GO:0006690	icosanoid metabolic process	22/253	125/18870	1.25523486581567e-18	2.10368065474663e-16	9.75804414205241e-17	ABCC1/AKR1B1/AKR1C1/AKR1C2/AKR1C3/AKR1C4/ALOX12/ALOX15/ALOX5/CES2/CYP1A2/CYP1B1/CYP2A6/CYP2C19/CYP2C9/FAAH/FABP5/PLA2G4A/PTGES/PTGS1/PTGS2/SYK	22
BP	GO:0006694	steroid biosynthetic process	25/253	184/18870	3.43593402776021e-18	5.55271481271963e-16	2.57565881629844e-16	ACLY/AKR1B1/AKR1C3/AKR1C4/CES1/CFTR/CYP11B1/CYP11B2/CYP17A1/CYP19A1/CYP27A1/CYP27B1/CYP3A4/FDFT1/G6PD/HMGCR/HSD17B1/HSD17B2/HSD17B3/IGF1R/NPC1L1/NR1H4/NR3C1/SRD5A1/SRD5A2	25
BP	GO:0050878	regulation of body fluid levels	33/253	365/18870	3.81058040430836e-18	5.9458194239639e-16	2.75800265923443e-16	ADORA1/ADORA2A/AKR1B1/ALOX12/AXL/CCND1/CFTR/CHRM3/CYP11B2/DRD2/F2/F3/HIF1A/HNF4A/HSD11B2/JAK2/LCK/MAPK14/NR1H3/PDGFRA/PIK3CA/PIK3CB/PIK3CG/PLA2G4A/PLAU/PLG/PRKCA/SERPINE1/SLC6A3/SLC6A4/SRC/SYK/XDH	33
BP	GO:0032102	negative regulation of response to external stimulus	37/253	481/18870	6.63191264986978e-18	1.00031349135536e-15	4.64001186801416e-16	ADORA1/ADORA2A/AHR/AKT1/ALOX12/ALOX5/ARG1/AURKB/BACE1/CYP19A1/DPP4/DRD2/DRD3/ELANE/F2/FFAR4/FYN/HDAC6/MAPK14/NR1H3/NR1H4/PARP1/PDGFRA/PLAU/PLG/PPARA/PPARD/PPARG/PTGER4/PTPN22/PTPRC/RORA/SERPINE1/SIRT2/SLC6A3/SRC/SYK	37
BP	GO:0001666	response to hypoxia	30/253	298/18870	7.11042982247941e-18	1.03789338537804e-15	4.81432837555991e-16	ACE/ADORA1/BCL2/CA9/CD38/DPP4/DRD2/EDNRA/EGLN1/EGLN3/FABP1/HIF1A/HSD11B2/MDM2/MMP2/MTOR/NOS2/OPRD1/PIK3CB/PLAU/PPARA/PPARD/PPARG/PSEN2/PTGS2/RORA/SIRT2/SLC6A4/SRC/TERT	30
BP	GO:0018108	peptidyl-tyrosine phosphorylation	29/253	276/18870	8.12452348814699e-18	1.14885839949579e-15	5.32904599847536e-16	ABL1/ACE/ALK/APP/CSF1R/EGFR/ERBB2/FGFR1/FLT3/FYN/GRM5/HTR2A/IGF1R/INSR/ITGB2/JAK1/JAK2/JAK3/KDR/LCK/MAPK3/MTOR/PDGFRA/PDGFRB/PTK2/PTPN1/PTPRC/SRC/SYK	29
BP	GO:0043434	response to peptide hormone	35/253	430/18870	9.58329587640405e-18	1.27964210648515e-15	5.93569377221607e-16	AGTR1/AKT1/BRAF/CYP11B1/CYP11B2/CYP1B1/EDNRA/GSK3B/HSD11B2/IGF1R/INSR/JAK1/JAK2/JAK3/MAPK1/MAPK14/MAPK3/MDM2/MTOR/NR1H4/PARP1/PIK3CA/PIK3R1/PPARA/PPARG/PRKCA/PTGS2/PTK2/PTPN1/RAF1/SRC/SRD5A1/SRD5A2/TYK2/YWHAG	35
BP	GO:0018212	peptidyl-tyrosine modification	29/253	278/18870	9.89778424905638e-18	1.27964210648515e-15	5.93569377221607e-16	ABL1/ACE/ALK/APP/CSF1R/EGFR/ERBB2/FGFR1/FLT3/FYN/GRM5/HTR2A/IGF1R/INSR/ITGB2/JAK1/JAK2/JAK3/KDR/LCK/MAPK3/MTOR/PDGFRA/PDGFRB/PTK2/PTPN1/PTPRC/SRC/SYK	29
BP	GO:0051402	neuron apoptotic process	29/253	278/18870	9.89778424905638e-18	1.27964210648515e-15	5.93569377221607e-16	ABL1/ADORA2A/APP/AXL/BACE1/BCL2/BCL2L1/BRAF/CCND1/CDK5/CDK5R1/EGLN3/G6PD/GRIK2/HIF1A/HTR2A/JAK2/KDR/MCL1/MTNR1B/NCSTN/NR3C1/PARP1/PARP2/PIK3CA/POLB/PSEN1/TERT/THRB	29
BP	GO:0072593	reactive oxygen species metabolic process	27/253	234/18870	1.06279775751792e-17	1.33587773688017e-15	6.19654598973901e-16	AGTR1/AKR1C1/AKR1C3/ALOX12/ALOX5/BCL2/CYP1A2/CYP1B1/F2/FYN/G6PD/HDAC6/HIF1A/ITGB2/LRRK2/MAOB/MAPK14/MAPT/MMP3/MPO/NOS2/PDGFRB/PPARA/SIRT2/SYK/TPO/XDH	27
BP	GO:0099177	regulation of trans-synaptic signaling	37/253	490/18870	1.22012615104494e-17	1.4921813063455e-15	6.92156911858778e-16	ABL1/ACE/ACHE/ADORA1/ADORA2A/ADORA3/APP/BACE1/BRAF/CAMK2B/CD38/CDK5/CNR1/CNR2/DRD2/DRD3/FABP5/FYN/GRIK1/GRIK2/GRM1/GRM5/GSK3B/HDAC6/HMGCR/HTR2A/JAK2/LRRK2/MAPK1/MAPK3/MAPT/NCSTN/PSEN1/PTGS2/RARA/SLC6A4/YWHAG	37
BP	GO:0070371	ERK1 and ERK2 cascade	31/253	336/18870	2.38521808146554e-17	2.84029258385041e-15	1.31748610926379e-15	ABL1/ALOX15/APP/BRAF/CCR1/CDK1/CSF1R/DRD2/EGFR/ERBB2/FFAR4/GPBAR1/HMGCR/HTR2A/HTR2B/HTR2C/ICAM1/KDR/MAP2K1/MAPK1/MAPK3/OPRM1/PDGFRA/PDGFRB/PRKCA/PTGER4/PTPN1/PTPN22/PTPRC/SRC/SYK	31
BP	GO:1903829	positive regulation of protein localization	36/253	476/18870	3.32732475934727e-17	3.86054988103754e-15	1.79073834551645e-15	ACHE/ADORA2A/AKT1/CD38/CDK1/CDK5/CDK5R1/CFTR/CHRM3/EGFR/ERBB2/F2/FFAR1/FYN/GSK3B/HIF1A/HSP90AA1/HSP90AB1/ITGB2/JAK1/JAK2/MAPK14/MAPT/MDM2/NR1H4/PARP1/PIK3CA/PIK3R1/PLK1/PPARG/PSEN1/PTGS2/RBP4/SRC/TERT/TYK2	36
BP	GO:0045834	positive regulation of lipid metabolic process	22/253	145/18870	3.45311379312792e-17	3.90633497847596e-15	1.81197602723607e-15	ADORA1/AKT1/CES1/F2/FABP1/FABP3/FLT3/HTR2A/HTR2B/HTR2C/IGF1R/MAPT/MTOR/NR1H3/NR1H4/PDGFRA/PDGFRB/PPARA/PPARD/PPARG/PTGS2/SIRT2	22
BP	GO:0007623	circadian rhythm	25/253	204/18870	4.2663699314536e-17	4.64977983079585e-15	2.15682721316823e-15	ADORA1/ADORA2A/AHR/CDK1/DRD2/DRD3/DRD4/GSK3B/HNF4A/HTR7/MTNR1A/MTNR1B/MTOR/NOS2/NR1H3/PARP1/PPARA/PPARG/RORA/RORB/RORC/SLC6A4/TOP1/TOP2A/TYMS	25
BP	GO:0002237	response to molecule of bacterial origin	32/253	369/18870	4.31581774350112e-17	4.64977983079585e-15	2.15682721316823e-15	ABL1/ACE/AHR/AKT1/AXL/CDK4/CNR1/CNR2/CYP27B1/ELANE/IDO1/JAK2/MAOB/MAPK1/MAPK14/MAPK3/MMP3/MMP9/MPO/NOS2/NR1H3/NR1H4/PRKCA/PTGER1/PTGER2/PTGER4/PTGS2/PTPN22/RARA/REN/SERPINE1/SRC	32
BP	GO:0051896	regulation of phosphatidylinositol 3-kinase/protein kinase B signal transduction	27/253	248/18870	4.74541169133965e-17	4.99371811704928e-15	2.31636497246787e-15	AKR1C2/AKR1C3/AXL/CSF1R/DRD2/DRD3/EGFR/F3/FGFR1/FLT3/HSP90AA1/HSP90AB1/IGF1R/INSR/JAK2/KDR/MTOR/PDGFRA/PDGFRB/PIK3CA/PIK3CB/PIK3CD/PIK3CG/PPARA/PTK2/SRC/XDH	27
BP	GO:0018105	peptidyl-serine phosphorylation	29/253	295/18870	4.96691933627605e-17	5.10802499923843e-15	2.36938687955369e-15	AKT1/APP/AURKA/BCL2/BRAF/CAMK2B/CDK1/CDK2/CDK5/CDK5R1/EGFR/ERN1/GRK2/GSK3B/HDAC6/HSP90AA1/HSP90AB1/IKBKB/LRRK2/MAPK1/MAPK14/MTOR/OPRD1/PIK3CA/PLK1/PRKCA/PTGS2/RAF1/TOP1	29
BP	GO:0033559	unsaturated fatty acid metabolic process	20/253	115/18870	6.21293806161875e-17	6.23688172729908e-15	2.89301358865586e-15	AKR1B1/AKR1C1/AKR1C2/AKR1C3/AKR1C4/ALOX12/ALOX15/ALOX5/CES2/CYP1A2/CYP1B1/CYP2A6/CYP2C19/CYP2C9/FAAH/FABP5/PLA2G4A/PTGES/PTGS1/PTGS2	20
BP	GO:0006631	fatty acid metabolic process	33/253	401/18870	6.42856986810594e-17	6.23688172729908e-15	2.89301358865586e-15	ACLY/AKR1B1/AKR1C1/AKR1C2/AKR1C3/AKR1C4/AKT1/ALOX12/ALOX15/ALOX5/CES1/CES2/CNR1/CYP1A2/CYP1B1/CYP2A6/CYP2C19/CYP2C9/CYP3A4/FAAH/FABP1/FABP3/FABP5/MAPK14/NR1H3/PLA2G4A/PPARA/PPARD/PPARG/PTGES/PTGS1/PTGS2/SIRT2	33
BP	GO:0032496	response to lipopolysaccharide	31/253	348/18870	6.4780870979681e-17	6.23688172729908e-15	2.89301358865586e-15	ABL1/ACE/AKT1/AXL/CDK4/CNR1/CNR2/CYP27B1/ELANE/IDO1/JAK2/MAOB/MAPK1/MAPK14/MAPK3/MMP3/MMP9/MPO/NOS2/NR1H3/NR1H4/PRKCA/PTGER1/PTGER2/PTGER4/PTGS2/PTPN22/RARA/REN/SERPINE1/SRC	31
BP	GO:0050804	modulation of chemical synaptic transmission	36/253	489/18870	7.84457559376917e-17	7.39514678370948e-15	3.43028152060871e-15	ABL1/ACE/ACHE/ADORA1/ADORA2A/ADORA3/APP/BACE1/BRAF/CAMK2B/CD38/CDK5/CNR1/CNR2/DRD2/DRD3/FYN/GRIK1/GRIK2/GRM1/GRM5/GSK3B/HDAC6/HMGCR/HTR2A/JAK2/LRRK2/MAPK1/MAPK3/MAPT/NCSTN/PSEN1/PTGS2/RARA/SLC6A4/YWHAG	36
BP	GO:0051897	positive regulation of phosphatidylinositol 3-kinase/protein kinase B signal transduction	23/253	171/18870	1.00683887530292e-16	9.29784879744025e-15	4.31286083212465e-15	AKR1C2/AKR1C3/AXL/CSF1R/EGFR/F3/FGFR1/FLT3/HSP90AA1/HSP90AB1/IGF1R/INSR/JAK2/KDR/MTOR/PDGFRA/PDGFRB/PIK3CA/PIK3CB/PIK3CD/PIK3CG/PTK2/SRC	23
BP	GO:0034614	cellular response to reactive oxygen species	22/253	154/18870	1.29451899715644e-16	1.17153969242658e-14	5.43425448490515e-15	ABL1/AKT1/AXL/CDK1/CYP1B1/EGFR/ERN1/FABP1/FYN/HDAC6/LRRK2/MAPK1/MAPK3/MAPT/MDM2/MET/MMP2/MMP3/MMP9/MPO/PDGFRA/SRC	22
BP	GO:0009755	hormone-mediated signaling pathway	24/253	193/18870	1.32688961557056e-16	1.17728931577584e-14	5.46092444468047e-15	AR/ESR1/ESR2/HDAC6/JAK2/KDM3A/KDM4C/MAPK1/NR1H3/NR3C1/PARP1/PPARA/PPARD/PPARG/RARA/RARB/RARG/REN/RXRA/RXRB/RXRG/SRC/THRA/THRB	24
BP	GO:0018209	peptidyl-serine modification	29/253	308/18870	1.58575034878095e-16	1.37990775542958e-14	6.4007817722049e-15	AKT1/APP/AURKA/BCL2/BRAF/CAMK2B/CDK1/CDK2/CDK5/CDK5R1/EGFR/ERN1/GRK2/GSK3B/HDAC6/HSP90AA1/HSP90AB1/IKBKB/LRRK2/MAPK1/MAPK14/MTOR/OPRD1/PIK3CA/PLK1/PRKCA/PTGS2/RAF1/TOP1	29
BP	GO:0071375	cellular response to peptide hormone stimulus	29/253	310/18870	1.88601702701139e-16	1.61023151834463e-14	7.46915184083558e-15	AGTR1/AKT1/CYP11B1/CYP11B2/CYP1B1/EDNRA/GSK3B/IGF1R/INSR/JAK1/JAK2/JAK3/MAPK1/MAPK3/MDM2/MTOR/NR1H4/PARP1/PIK3CA/PIK3R1/PPARG/PRKCA/PTK2/PTPN1/RAF1/SRC/SRD5A1/TYK2/YWHAG	29
BP	GO:1904645	response to amyloid-beta	15/253	53/18870	2.12959864856478e-16	1.78452479347326e-14	8.2776212577742e-15	ABCC1/APP/BACE1/CDK5/FYN/GRM5/GSK3B/ICAM1/IGF1R/MMP13/MMP2/MMP3/MMP9/PARP1/PSEN1	15
BP	GO:0006066	alcohol metabolic process	31/253	373/18870	4.57547486101128e-16	3.764367953832e-14	1.74612380341751e-14	ACLY/AKR1A1/AKR1B1/AKR1B10/AKR1C1/AKR1C2/AKR1C3/AKR1C4/ALDH2/APP/CES1/CFTR/CYP11B1/CYP11B2/CYP1A2/CYP1B1/CYP27A1/CYP27B1/CYP2C9/CYP3A4/EPHX2/FDFT1/G6PD/HMGCR/HSD11B2/IDH1/NPC1L1/NR1H4/PLA2G4A/PPARD/RBP4	31
BP	GO:0000302	response to reactive oxygen species	24/253	205/18870	5.36505717735321e-16	4.3351578084863e-14	2.01088797211321e-14	ABL1/AKT1/AXL/BCL2/CDK1/CYP1B1/EGFR/ERN1/FABP1/FYN/HDAC6/HIF1A/LRRK2/MAPK1/MAPK3/MAPT/MDM2/MET/MMP2/MMP3/MMP9/MPO/PDGFRA/SRC	24
BP	GO:2000377	regulation of reactive oxygen species metabolic process	21/253	147/18870	6.52608648532855e-16	5.18079672738801e-14	2.40314246569624e-14	AGTR1/AKR1C1/AKR1C3/ALOX5/BCL2/CYP1B1/F2/FYN/G6PD/HDAC6/HIF1A/ITGB2/LRRK2/MAPK14/MAPT/MMP3/PDGFRB/PPARA/SIRT2/SYK/XDH	21
BP	GO:0016125	sterol metabolic process	21/253	154/18870	1.71371570960292e-15	1.32893787394615e-13	6.16435503494884e-14	ACLY/APP/CES1/CFTR/CYP11B1/CYP11B2/CYP19A1/CYP1A2/CYP1B1/CYP26A1/CYP26B1/CYP27A1/CYP2C9/CYP3A4/EPHX2/FDFT1/G6PD/HMGCR/NPC1L1/NR1H4/PPARD	21
BP	GO:0062012	regulation of small molecule metabolic process	29/253	337/18870	1.73275877486902e-15	1.32893787394615e-13	6.16435503494884e-14	AKR1C3/AKT1/APP/CES1/CNR1/CYP27B1/EPHX2/FABP1/FABP3/FABP5/HIF1A/HTR2A/INSR/MTOR/NOS2/NR1H3/NR1H4/NR3C1/PARP1/PPARA/PPARD/PPARG/PSEN1/PTGS2/RORA/RORC/SIRT2/SRC/VCP	29
BP	GO:0071868	cellular response to monoamine stimulus	17/253	87/18870	1.82809848365429e-15	1.35608944894027e-13	6.29029918275522e-14	ABL1/ALK/CHRM3/DRD2/DRD3/DRD4/GSK3B/HTR2A/HTR2B/HTR2C/HTR6/HTR7/LRRK2/NCSTN/PTGER1/SIRT2/SRD5A1	17
BP	GO:0071870	cellular response to catecholamine stimulus	17/253	87/18870	1.82809848365429e-15	1.35608944894027e-13	6.29029918275522e-14	ABL1/ALK/CHRM3/DRD2/DRD3/DRD4/GSK3B/HTR2A/HTR2B/HTR2C/HTR6/HTR7/LRRK2/NCSTN/PTGER1/SIRT2/SRD5A1	17
BP	GO:0070372	regulation of ERK1 and ERK2 cascade	28/253	313/18870	2.03440915277113e-15	1.48479055101441e-13	6.88728667338816e-14	ABL1/ALOX15/APP/BRAF/CCR1/CSF1R/DRD2/EGFR/ERBB2/FFAR4/GPBAR1/HMGCR/HTR2A/HTR2B/HTR2C/ICAM1/KDR/MAP2K1/MAPK3/OPRM1/PDGFRA/PDGFRB/PRKCA/PTPN1/PTPN22/PTPRC/SRC/SYK	28
BP	GO:0042060	wound healing	32/253	423/18870	2.18590550970365e-15	1.55217676146911e-13	7.19986150013238e-14	ADORA2A/ALOX12/ALOX15/ALOX5/AXL/ERBB2/F2/F3/HIF1A/HNF4A/JAK2/KDR/LCK/MAPK14/MTOR/PDGFRA/PIK3CA/PIK3CB/PIK3CG/PLA2G4A/PLAU/PLG/PPARA/PPARD/PPARG/PRKCA/PTK2/RAF1/SERPINE1/SLC6A4/SRC/SYK	32
BP	GO:0070374	positive regulation of ERK1 and ERK2 cascade	24/253	218/18870	2.19534392782371e-15	1.55217676146911e-13	7.19986150013238e-14	ABL1/ALOX15/APP/BRAF/CCR1/CSF1R/DRD2/EGFR/FFAR4/GPBAR1/HTR2A/HTR2B/HTR2C/ICAM1/KDR/MAP2K1/MAPK3/OPRM1/PDGFRA/PDGFRB/PRKCA/PTPN22/PTPRC/SRC	24
BP	GO:0071867	response to monoamine	17/253	90/18870	3.33191054900975e-15	2.28437806579835e-13	1.05962195131187e-13	ABL1/ALK/CHRM3/DRD2/DRD3/DRD4/GSK3B/HTR2A/HTR2B/HTR2C/HTR6/HTR7/LRRK2/NCSTN/PTGER1/SIRT2/SRD5A1	17
BP	GO:0071869	response to catecholamine	17/253	90/18870	3.33191054900975e-15	2.28437806579835e-13	1.05962195131187e-13	ABL1/ALK/CHRM3/DRD2/DRD3/DRD4/GSK3B/HTR2A/HTR2B/HTR2C/HTR6/HTR7/LRRK2/NCSTN/PTGER1/SIRT2/SRD5A1	17
BP	GO:0048384	retinoic acid receptor signaling pathway	12/253	32/18870	4.62711859272347e-15	3.12503158687667e-13	1.44956393933866e-13	AKR1C3/CYP26A1/CYP26B1/PPARG/RARA/RARB/RARG/RXRA/RXRB/RXRG/THRA/THRB	12
BP	GO:0042391	regulation of membrane potential	32/253	440/18870	6.63891602302386e-15	4.41780808885043e-13	2.04922578171975e-13	ABL1/ADORA1/ADORA2A/AKT1/APP/BCL2/BCL2L1/CDK5/CFTR/CNR1/CNR2/DRD2/DRD4/GABRA1/GABRB2/GABRG2/GRIK1/GRIK2/GRM1/GRM5/GSK3B/KDR/LRRK2/MAPT/MTNR1B/MTOR/OPRD1/PARP1/PSEN1/SLC6A4/SRC/VCP	32
BP	GO:0042446	hormone biosynthetic process	15/253	66/18870	7.83265823383399e-15	5.06332636042304e-13	2.34865315793743e-13	AKR1B1/CYP11B1/CYP11B2/CYP17A1/CYP19A1/CYP27B1/HIF1A/HSD17B1/HSD17B2/HSD17B3/IGF1R/NR3C1/SRD5A1/SRD5A2/TPO	15
BP	GO:0071383	cellular response to steroid hormone stimulus	23/253	208/18870	7.83277006032294e-15	5.06332636042304e-13	2.34865315793743e-13	ACE/AKR1C3/AR/CYP1B1/ESR1/ESR2/FLT3/HDAC6/HSPA1A/IGF1R/JAK2/KDM3A/KDM4C/MAPK1/NR3C1/PARP1/PPARA/PPARD/RXRA/RXRB/RXRG/SRC/SRD5A1	23
BP	GO:0043523	regulation of neuron apoptotic process	24/253	232/18870	8.99852802027833e-15	5.73497736503654e-13	2.66020235321497e-13	ABL1/ADORA2A/AXL/BACE1/BCL2/BCL2L1/BRAF/CCND1/CDK5/CDK5R1/EGLN3/G6PD/GRIK2/HIF1A/HTR2A/JAK2/KDR/MCL1/MTNR1B/NR3C1/PARP1/PIK3CA/PSEN1/TERT	24
BP	GO:0045860	positive regulation of protein kinase activity	26/253	282/18870	1.05335522876988e-14	6.62004501414402e-13	3.07074609088762e-13	ABL1/ACE/AKT1/CCND1/CSF1R/DRD4/EGFR/ELANE/ERBB2/ERN1/FGFR1/FLT3/GRM5/HSP90AA1/HSP90AB1/HTR2B/INSR/JAK2/LRRK2/MAP2K1/PDGFRB/PIK3CG/PTK2/PTPN1/PTPRC/SRC	26
BP	GO:0071900	regulation of protein serine/threonine kinase activity	26/253	285/18870	1.3562488999924e-14	8.40688530474743e-13	3.89958227337397e-13	ABL1/AKT1/CCNB1/CCND1/CDC25A/CDK5R1/DRD4/DUSP16/EGFR/ELANE/ERBB2/ERN1/FGFR1/FLT3/HTR2B/INSR/LRRK2/MAP2K1/PDGFRB/PIK3CB/PIK3CG/PLK1/PPARG/PTPN1/PTPN22/SRC	26
BP	GO:0007187	G protein-coupled receptor signaling pathway, coupled to cyclic nucleotide second messenger	14/253	56/18870	1.48814628940538e-14	9.09981345886396e-13	4.22100099726077e-13	CCR1/CHRM3/CNR1/CNR2/DRD4/HTR2A/HTR2B/HTR2C/HTR6/HTR7/MTNR1A/MTNR1B/OPRD1/OPRM1	14
BP	GO:0015718	monocarboxylic acid transport	21/253	179/18870	3.69312512856058e-14	2.22818549423155e-12	1.03355670264559e-12	ABCG2/ACE/AKR1C1/AKR1C4/AKT1/CES1/DRD2/DRD3/DRD4/FABP1/FABP3/FABP4/FABP5/NOS2/PLA2G4A/PPARA/PPARD/PPARG/PTGES/PTGS2/SYK	21
BP	GO:1903351	cellular response to dopamine	15/253	73/18870	3.90512760394471e-14	2.3250924220855e-12	1.07850754048002e-12	ABL1/ALK/CHRM3/DRD2/DRD3/DRD4/GSK3B/HTR2A/HTR2B/HTR2C/HTR6/HTR7/LRRK2/NCSTN/PTGER1	15
BP	GO:1903350	response to dopamine	15/253	74/18870	4.8399923724127e-14	2.84428123183993e-12	1.31933626665631e-12	ABL1/ALK/CHRM3/DRD2/DRD3/DRD4/GSK3B/HTR2A/HTR2B/HTR2C/HTR6/HTR7/LRRK2/NCSTN/PTGER1	15
BP	GO:1901617	organic hydroxy compound biosynthetic process	24/253	251/18870	5.23629776098065e-14	3.03772402159454e-12	1.40906582124095e-12	ACLY/AKR1C3/AKR1C4/ALDH2/ALOX12/ALOX15/CES1/CFTR/CYP11B1/CYP11B2/CYP19A1/CYP27A1/CYP27B1/CYP3A4/FDFT1/G6PD/HMGCR/HSD17B1/HSD17B3/NPC1L1/NR1H4/SLC6A3/SRD5A2/TYR	24
BP	GO:0010038	response to metal ion	28/253	359/18870	6.49742059862142e-14	3.72162382389391e-12	1.72629669202546e-12	AKR1C3/AKT1/ALOX15/BACE1/BCL2/BRAF/CDK1/CYP11B1/CYP11B2/CYP1A2/DRD2/EGFR/FABP4/G6PD/HIF1A/HSD17B1/LRRK2/MAOB/MAPK1/MAPK3/MAPT/MDM2/MMP9/NCSTN/PARP1/PTGS2/SLC6A3/TERT	28
BP	GO:0016042	lipid catabolic process	27/253	334/18870	7.89950720373476e-14	4.46815876211247e-12	2.07258123213778e-12	ADORA1/AKR1B10/AKR1C3/AKT1/ALK/CES1/CNR1/CYP19A1/CYP1A2/CYP1B1/CYP26A1/CYP26B1/CYP27A1/CYP27B1/CYP3A4/FAAH/FABP1/HSD11B1/IDH1/PIK3CG/PLA2G4A/PPARA/PPARD/SIRT2/SRD5A1/SRD5A2/THRA	27
BP	GO:0051222	positive regulation of protein transport	26/253	308/18870	8.51822601002995e-14	4.75863860436858e-12	2.20732198362569e-12	ACHE/ADORA2A/CD38/CDK1/CDK5/CDK5R1/CFTR/CHRM3/ERBB2/F2/FFAR1/FYN/GSK3B/HIF1A/HSP90AA1/ITGB2/JAK2/MAPK14/MDM2/NR1H4/PIK3R1/PPARG/PSEN1/PTGS2/RBP4/SRC	26
BP	GO:1902644	tertiary alcohol metabolic process	10/253	22/18870	8.8220794315141e-14	4.86828163751235e-12	2.25818053741195e-12	AKR1A1/AKR1B1/AKR1B10/AKR1C1/AKR1C2/AKR1C3/AKR1C4/CYP11B1/CYP11B2/HSD11B2	10
BP	GO:1900182	positive regulation of protein localization to nucleus	16/253	93/18870	1.02949793021175e-13	5.61262425808215e-12	2.60344815832877e-12	AKT1/CDK1/F2/FYN/HSP90AA1/JAK1/JAK2/MAPK14/PARP1/PIK3R1/PLK1/PSEN1/PTGS2/SRC/TERT/TYK2	16
BP	GO:0062013	positive regulation of small molecule metabolic process	19/253	147/18870	1.06772170036689e-13	5.75171511209543e-12	2.66796625379896e-12	AKT1/APP/CES1/FABP1/HIF1A/HTR2A/INSR/MTOR/NOS2/NR1H3/NR1H4/PPARA/PPARD/PPARG/PSEN1/PTGS2/SIRT2/SRC/VCP	19
BP	GO:0051966	regulation of synaptic transmission, glutamatergic	15/253	79/18870	1.34799242354955e-13	7.17607731360201e-12	3.32866488242452e-12	ADORA1/ADORA2A/CDK5/CNR1/DRD2/DRD3/GRIK1/GRIK2/GRM1/GRM5/HDAC6/HTR2A/LRRK2/PSEN1/PTGS2	15
BP	GO:1902652	secondary alcohol metabolic process	19/253	150/18870	1.55131822591094e-13	8.16245927005466e-12	3.78620384634812e-12	ACLY/APP/CES1/CFTR/CYP11B1/CYP11B2/CYP1A2/CYP27A1/CYP27B1/CYP2C9/CYP3A4/EPHX2/FDFT1/G6PD/HMGCR/IDH1/NPC1L1/NR1H4/PPARD	19
BP	GO:0042752	regulation of circadian rhythm	17/253	114/18870	1.99204216331348e-13	1.03609089528661e-11	4.80596742123057e-12	ADORA1/ADORA2A/CDK1/DRD2/DRD4/GSK3B/HNF4A/MTNR1B/MTOR/NR1H3/PARP1/PPARA/PPARG/RORA/RORB/RORC/TOP2A	17
BP	GO:0001819	positive regulation of cytokine production	32/253	499/18870	2.15373408560855e-13	1.10745985652031e-11	5.13701646734863e-12	ABL1/APP/CSF1R/CYP1B1/DRD2/ELANE/F3/HIF1A/HSP90AA1/HSPA1A/HTR2B/IDO1/ITK/JAK2/LRRK2/MAPK14/NOS2/NR1H4/PIK3CD/PIK3CG/PIK3R1/PSEN1/PTGER4/PTGS2/PTPN22/PTPRC/RARA/RORA/SERPINE1/SRC/SYK/TYK2	32
BP	GO:0031348	negative regulation of defense response	26/253	321/18870	2.2401917258254e-13	1.13897388307415e-11	5.28319609851668e-12	ADORA1/ADORA2A/AHR/AKT1/ALOX5/ARG1/AURKB/CYP19A1/DRD2/ELANE/FFAR4/FYN/MAPK14/NR1H3/NR1H4/PARP1/PPARA/PPARD/PPARG/PTGER4/PTPN22/PTPRC/RORA/SIRT2/SRC/SYK	26
BP	GO:0015908	fatty acid transport	17/253	116/18870	2.67455876653898e-13	1.34470871317654e-11	6.23750898301605e-12	ACE/AKT1/DRD2/DRD3/DRD4/FABP1/FABP3/FABP4/FABP5/NOS2/PLA2G4A/PPARA/PPARD/PPARG/PTGES/PTGS2/SYK	17
BP	GO:1904951	positive regulation of establishment of protein localization	26/253	324/18870	2.78146332629403e-13	1.38309028038247e-11	6.41554409789508e-12	ACHE/ADORA2A/CD38/CDK1/CDK5/CDK5R1/CFTR/CHRM3/ERBB2/F2/FFAR1/FYN/GSK3B/HIF1A/HSP90AA1/ITGB2/JAK2/MAPK14/MDM2/NR1H4/PIK3R1/PPARG/PSEN1/PTGS2/RBP4/SRC	26
BP	GO:0050673	epithelial cell proliferation	31/253	480/18870	4.37592388586691e-13	2.15228865038563e-11	9.98351513549042e-12	AGTR1/AKT1/ALOX5/AR/BCL2L1/CCND1/CDK4/CDK6/DRD2/EGFR/ERBB2/ERN1/ESR1/F3/FGFR1/GPBAR1/HDAC6/HIF1A/HTR2B/KDR/MAP2K1/MAPK1/NCSTN/PIK3CB/PIK3CD/PPARD/PPARG/PRKCA/PSEN1/RAF1/XDH	31
BP	GO:0042593	glucose homeostasis	23/253	251/18870	4.43538664358711e-13	2.15807790991738e-11	1.00103689499861e-11	ACE/AKT1/ALOX5/CFTR/CMA1/CNR1/CYP11B1/ERN1/FABP5/FFAR1/HIF1A/HNF4A/ICAM1/IGF1R/INSR/MTNR1B/NR1H4/PIK3CA/PIK3R1/PPARG/PYGL/RAF1/RBP4	23
BP	GO:0019748	secondary metabolic process	13/253	57/18870	4.81861807453025e-13	2.29746978932988e-11	1.06569462283775e-11	AKR1A1/AKR1B1/AKR1B10/AKR1C1/AKR1C2/AKR1C3/AKR1C4/BCL2/CYP1A2/CYP1B1/CYP2A6/CYP3A4/TYR	13
BP	GO:0033500	carbohydrate homeostasis	23/253	252/18870	4.82341723726715e-13	2.29746978932988e-11	1.06569462283775e-11	ACE/AKT1/ALOX5/CFTR/CMA1/CNR1/CYP11B1/ERN1/FABP5/FFAR1/HIF1A/HNF4A/ICAM1/IGF1R/INSR/MTNR1B/NR1H4/PIK3CA/PIK3R1/PPARG/PYGL/RAF1/RBP4	23
BP	GO:1901655	cellular response to ketone	16/253	103/18870	5.38917639840807e-13	2.5402107502913e-11	1.17829141868703e-11	ACE/AHR/AKR1C2/AKR1C3/AKT1/AR/CDK4/CFTR/CYP1B1/IGF1R/JAK2/NR3C1/PTGER2/PTGER4/SRC/SRD5A1	16
BP	GO:0050817	coagulation	22/253	229/18870	5.6079496302781e-13	2.60973914755406e-11	1.21054256707713e-11	ADORA2A/ALOX12/AXL/F2/F3/HNF4A/JAK2/LCK/MAPK14/PDGFRA/PIK3CA/PIK3CB/PIK3CG/PLA2G4A/PLAU/PLG/PRKCA/PSEN1/SERPINE1/SLC6A4/SRC/SYK	22
BP	GO:0006869	lipid transport	30/253	453/18870	5.65203174497896e-13	2.60973914755406e-11	1.21054256707713e-11	ABCC1/ABCG2/ACE/AGTR1/AKR1C1/AKR1C4/AKT1/CES1/CFTR/CYP19A1/DRD2/DRD3/DRD4/FABP1/FABP3/FABP4/FABP5/NOS2/NPC1L1/NR1H3/PLA2G4A/PPARA/PPARD/PPARG/PTGES/PTGS2/RBP4/REN/RXRA/SYK	30
BP	GO:0019369	arachidonic acid metabolic process	13/253	58/18870	6.13730927584634e-13	2.8051842902227e-11	1.30120092461857e-11	AKR1C3/ALOX12/ALOX15/ALOX5/CYP1A2/CYP1B1/CYP2A6/CYP2C19/CYP2C9/FAAH/PLA2G4A/PTGS1/PTGS2	13
BP	GO:1902074	response to salt	27/253	366/18870	7.06344960509583e-13	3.19621094630586e-11	1.48258089605906e-11	ACHE/AKR1C3/ALOX15/BRAF/CDK5/CDK5R1/CHRM3/CNR1/CYP11B1/CYP11B2/DRD2/DRD3/DRD4/EDNRA/FABP4/FYN/G6PD/GRK2/HSP90AA1/HTR2A/IGF1R/MDM2/NCSTN/OPRM1/PIK3CA/PTGS2/SLC6A3	27
BP	GO:0050900	leukocyte migration	28/253	396/18870	7.27485236426343e-13	3.25927791567248e-11	1.511834873824e-11	ABL1/ADORA1/AKT1/ALOX5/APP/CCR1/CNR2/CSF1R/CXCR1/CYP19A1/DPP4/ELANE/FYN/ICAM1/ITGAL/ITGB2/LCK/MAPK1/MAPK3/MMP2/PIK3CD/PIK3CG/PIK3R1/PTGER4/PTK2/SERPINE1/SRC/SYK	28
BP	GO:1900180	regulation of protein localization to nucleus	18/253	143/18870	7.69468722467518e-13	3.41357447957404e-11	1.58340622559363e-11	AKT1/CDK1/F2/FYN/GSK3B/HSP90AA1/JAK1/JAK2/MAPK14/MTOR/PARP1/PIK3R1/PLK1/PSEN1/PTGS2/SRC/TERT/TYK2	18
BP	GO:0009636	response to toxic substance	23/253	258/18870	7.91264406611937e-13	3.47618586399904e-11	1.61244887765376e-11	ABCG2/AHR/AKR1A1/AKR1B10/BCL2/CDK1/CES1/CYP1B1/DRD2/EPHX2/FABP1/GSR/MAOB/MDM2/MPO/OPRD1/PTGES/PTGS1/PTGS2/SLC6A4/SRD5A1/TPO/TYMS	23
BP	GO:2001233	regulation of apoptotic signaling pathway	28/253	398/18870	8.22365918693174e-13	3.57808248277559e-11	1.65971421242327e-11	ADORA2A/AKT1/AR/BCL2/BCL2L1/CTSL/FGFR1/FYN/GSK3B/HIF1A/HSPA1A/ICAM1/JAK2/LCK/LRRK2/MCL1/MDM2/MMP9/PARP1/PIK3CB/PSEN1/PTGS2/PTPN1/PTPRC/RAF1/SERPINE1/SRC/TERT	28
BP	GO:0048167	regulation of synaptic plasticity	21/253	214/18870	1.27483740673851e-12	5.49394215761122e-11	2.54839678098907e-11	ABL1/ACE/ADORA1/ADORA2A/APP/BRAF/CAMK2B/CD38/CDK5/DRD2/GRIK2/GRM5/GSK3B/HMGCR/MAPK1/MAPT/NCSTN/PSEN1/PTGS2/RARA/YWHAG	21
BP	GO:0006935	chemotaxis	30/253	468/18870	1.30116745738034e-12	5.55451202325097e-11	2.57649246277696e-11	ABCC1/AGTR1/ALOX5/CCR1/CNR2/CSF1R/CXCR1/CYP19A1/DPP4/ELANE/F3/FGFR1/HDAC6/ITGB2/KDR/MAP2K1/MAPK1/MAPK14/MAPK3/MET/MMP2/PDGFRA/PDGFRB/PIK3CB/PIK3CD/PIK3CG/PLAU/PTK2/SERPINE1/SYK	30
BP	GO:0042330	taxis	30/253	470/18870	1.45048990153908e-12	6.13408112566762e-11	2.84532893622128e-11	ABCC1/AGTR1/ALOX5/CCR1/CNR2/CSF1R/CXCR1/CYP19A1/DPP4/ELANE/F3/FGFR1/HDAC6/ITGB2/KDR/MAP2K1/MAPK1/MAPK14/MAPK3/MET/MMP2/PDGFRA/PDGFRB/PIK3CB/PIK3CD/PIK3CG/PLAU/PTK2/SERPINE1/SYK	30
BP	GO:0050708	regulation of protein secretion	23/253	266/18870	1.49897412307661e-12	6.28042398789042e-11	2.91321091755824e-11	ACHE/ADORA2A/ALOX5/CD38/CFTR/CHRM3/CNR1/DRD2/DRD3/DRD4/F2/FFAR1/HIF1A/HMGCR/HNF4A/JAK2/MTNR1B/NOS2/NR1H3/NR1H4/OPRM1/PPARG/RBP4	23
BP	GO:0031960	response to corticosteroid	18/253	149/18870	1.57339587545237e-12	6.53175810680915e-11	3.02979369932595e-11	ACE/AKR1C3/BCL2/CYP1B1/FLT3/HDAC6/HSD11B2/IGF1R/JAK2/MAOB/NR3C1/PARP1/PIK3CA/PTGS2/PTPRC/SRC/SRD5A1/TYMS	18
BP	GO:0045862	positive regulation of proteolysis	26/253	350/18870	1.64766544556144e-12	6.77789649196864e-11	3.14396640999953e-11	AKT1/APH1A/AURKA/CTSL/DAPK1/EGLN3/F3/FYN/GSK3B/HSPA1A/JAK2/LCK/LRRK2/MAPT/MDM2/NCSTN/PLK1/PPARG/PSEN1/PSENEN/PTK2/SIRT2/SRC/SYK/VCP/XDH	26
BP	GO:0046942	carboxylic acid transport	26/253	351/18870	1.75861816504042e-12	7.16914161874587e-11	3.32544772033248e-11	ABCC1/ABCG2/ACE/ADORA1/ADORA2A/AKR1C1/AKR1C4/AKT1/CES1/DRD2/DRD3/DRD4/FABP1/FABP3/FABP4/FABP5/GRM1/NOS2/PLA2G4A/PPARA/PPARD/PPARG/PSEN1/PTGES/PTGS2/SYK	26
BP	GO:0035249	synaptic transmission, glutamatergic	16/253	111/18870	1.77971375283759e-12	7.19036136749115e-11	3.33529062326894e-11	ADORA1/ADORA2A/CDK5/CNR1/DRD2/DRD3/GRIK1/GRIK2/GRM1/GRM5/HDAC6/HTR2A/LRRK2/NR3C1/PSEN1/PTGS2	16
BP	GO:0015849	organic acid transport	26/253	352/18870	1.87661520932838e-12	7.51476444443443e-11	3.48576686297232e-11	ABCC1/ABCG2/ACE/ADORA1/ADORA2A/AKR1C1/AKR1C4/AKT1/CES1/DRD2/DRD3/DRD4/FABP1/FABP3/FABP4/FABP5/GRM1/NOS2/PLA2G4A/PPARA/PPARD/PPARG/PSEN1/PTGES/PTGS2/SYK	26
BP	GO:0007596	blood coagulation	21/253	224/18870	3.09537490160043e-12	1.22482949260897e-10	5.68144229895267e-11	ADORA2A/ALOX12/AXL/F2/F3/HNF4A/JAK2/LCK/MAPK14/PDGFRA/PIK3CA/PIK3CB/PIK3CG/PLA2G4A/PLAU/PLG/PRKCA/SERPINE1/SLC6A4/SRC/SYK	21
BP	GO:0007584	response to nutrient	18/253	155/18870	3.11282633480732e-12	1.22482949260897e-10	5.68144229895267e-11	AKR1C3/CNR1/CYP1B1/CYP26A1/CYP26B1/CYP27B1/IGF1R/MDM2/MTOR/NR1H4/PPARG/PTGS2/RARA/RXRA/RXRB/SLC6A4/TYMS/TYR	18
BP	GO:0046883	regulation of hormone secretion	22/253	251/18870	3.57113244086468e-12	1.39304950818213e-10	6.46174055089308e-11	ADORA1/AGTR1/ALOX5/CD38/CFTR/CHRM3/CNR1/CYP19A1/DRD2/F2/FFAR1/FFAR4/HIF1A/HNF4A/HTR2C/JAK2/MTNR1B/NOS2/NR1H4/PPARG/RBP4/REN	22
BP	GO:0006721	terpenoid metabolic process	15/253	98/18870	3.6433263166961e-12	1.40906423786751e-10	6.53602579891321e-11	AKR1B1/AKR1B10/AKR1C1/AKR1C3/AKR1C4/CYP1A2/CYP1B1/CYP26A1/CYP26B1/CYP2C19/CYP2C9/CYP3A4/FDFT1/RBP4/SRD5A1	15
BP	GO:0008209	androgen metabolic process	10/253	30/18870	3.73056000449281e-12	1.43057491697712e-10	6.63580432556526e-11	AKR1C4/CYP17A1/CYP19A1/CYP3A4/ESR1/HSD17B2/HSD17B3/SRD5A1/SRD5A2/UGT2B7	10
BP	GO:0036294	cellular response to decreased oxygen levels	18/253	158/18870	4.32818646837636e-12	1.64580199742883e-10	7.63414756120519e-11	AKT1/BCL2/DRD2/EGLN1/EGLN3/FABP1/HIF1A/MDM2/MTOR/OPRD1/PIK3CB/PPARD/PPARG/PTGS2/RORA/SIRT2/SRC/TERT	18
BP	GO:0015850	organic hydroxy compound transport	24/253	308/18870	4.49909347918986e-12	1.69653316611118e-10	7.86946701535489e-11	ADORA2A/ADORA3/AGTR1/AKR1C1/AKR1C4/CES1/CFTR/CNR1/CYP19A1/DRD2/DRD3/DRD4/GRK2/HTR2A/MAOB/NPC1L1/NR1H3/PPARG/RBP4/REN/RXRA/SLC6A3/SLC6A4/SYK	24
BP	GO:0042310	vasoconstriction	14/253	83/18870	4.91761312710039e-12	1.83902474381234e-10	8.53042242317371e-11	ABL1/ACE/AGTR1/CD38/CHRM3/EDNRA/FAAH/HTR2A/HTR2B/HTR7/MMP2/MTNR1B/PTGS2/SLC6A4	14
BP	GO:0044703	multi-organism reproductive process	20/253	206/18870	5.43703129559977e-12	2.00392788246015e-10	9.29533515004487e-11	ACE/AKT1/AR/BCL2/CD38/CNR1/CTSB/CYP27B1/ESR1/HSD11B2/IDO1/LNPEP/MMP2/MMP9/PARP1/PARP2/PPARD/PTGS2/RARA/SLC6A4	20
BP	GO:0035270	endocrine system development	17/253	139/18870	5.44714098436682e-12	2.00392788246015e-10	9.29533515004487e-11	AKT1/BRAF/CDK6/CYP1B1/DRD2/EDNRA/GSK3B/INSR/MAP2K1/MAPK1/MAPK3/NR3C1/PDGFRA/RAF1/SLC6A3/SRD5A1/THRA	17
BP	GO:0007599	hemostasis	21/253	231/18870	5.60258403376138e-12	2.04449135102986e-10	9.48349114033973e-11	ADORA2A/ALOX12/AXL/F2/F3/HNF4A/JAK2/LCK/MAPK14/PDGFRA/PIK3CA/PIK3CB/PIK3CG/PLA2G4A/PLAU/PLG/PRKCA/SERPINE1/SLC6A4/SRC/SYK	21
BP	GO:0008203	cholesterol metabolic process	17/253	140/18870	6.12660838882989e-12	2.20023039360756e-10	1.02058956786356e-10	ACLY/APP/CES1/CFTR/CYP11B1/CYP11B2/CYP1A2/CYP27A1/CYP2C9/CYP3A4/EPHX2/FDFT1/G6PD/HMGCR/NPC1L1/NR1H4/PPARD	17
BP	GO:0071902	positive regulation of protein serine/threonine kinase activity	17/253	140/18870	6.12660838882989e-12	2.20023039360756e-10	1.02058956786356e-10	AKT1/CCND1/DRD4/EGFR/ELANE/ERBB2/ERN1/FGFR1/FLT3/HTR2B/INSR/LRRK2/MAP2K1/PDGFRB/PIK3CG/PTPN1/SRC	17
BP	GO:0007565	female pregnancy	19/253	186/18870	7.64452049579562e-12	2.72120163872166e-10	1.2622450869697e-10	ACE/AKT1/AR/BCL2/CD38/CNR1/CTSB/CYP27B1/ESR1/HSD11B2/IDO1/LNPEP/MMP2/MMP9/PARP1/PARP2/PPARD/PTGS2/RARA	19
BP	GO:0043405	regulation of MAP kinase activity	17/253	142/18870	7.7277477609837e-12	2.72120163872166e-10	1.2622450869697e-10	DRD4/DUSP16/EGFR/ELANE/ERBB2/ERN1/FGFR1/FLT3/HTR2B/INSR/LRRK2/PDGFRB/PIK3CB/PIK3CG/PPARG/PTPN1/PTPN22	17
BP	GO:0007548	sex differentiation	23/253	288/18870	7.75767980983633e-12	2.72120163872166e-10	1.2622450869697e-10	ACE/AKR1C3/AR/AXL/BCL2/BCL2L1/CYP17A1/CYP19A1/CYP1B1/ESR1/HNF4A/HSD17B3/IDH1/INSR/KDR/MMP2/PDGFRA/RARA/RBP4/REN/SRC/SRD5A1/SRD5A2	23
BP	GO:1904646	cellular response to amyloid-beta	11/253	43/18870	7.97674314739519e-12	2.77652021092025e-10	1.28790492598429e-10	ABCC1/APP/BACE1/CDK5/FYN/GRM5/GSK3B/ICAM1/IGF1R/PARP1/PSEN1	11
BP	GO:0030638	polyketide metabolic process	7/253	10/18870	8.31367725220569e-12	2.82852553129555e-10	1.31202789401647e-10	AKR1A1/AKR1B1/AKR1B10/AKR1C1/AKR1C2/AKR1C3/AKR1C4	7
BP	GO:0030647	aminoglycoside antibiotic metabolic process	7/253	10/18870	8.31367725220569e-12	2.82852553129555e-10	1.31202789401647e-10	AKR1A1/AKR1B1/AKR1B10/AKR1C1/AKR1C2/AKR1C3/AKR1C4	7
BP	GO:0044598	doxorubicin metabolic process	7/253	10/18870	8.31367725220569e-12	2.82852553129555e-10	1.31202789401647e-10	AKR1A1/AKR1B1/AKR1B10/AKR1C1/AKR1C2/AKR1C3/AKR1C4	7
BP	GO:0008217	regulation of blood pressure	19/253	187/18870	8.40844411073229e-12	2.83941862694504e-10	1.31708071930873e-10	ACE/ADORA1/AGTR1/AR/CMA1/CNR1/CYP11B1/CYP11B2/DRD2/DRD3/EDNRA/HSD11B2/LNPEP/NOS2/PPARA/PPARG/PTGS1/PTGS2/REN	19
BP	GO:0120178	steroid hormone biosynthetic process	11/253	44/18870	1.05106999257926e-11	3.52303090105271e-10	1.63417821848191e-10	AKR1B1/CYP11B1/CYP11B2/CYP17A1/CYP19A1/HSD17B1/HSD17B2/HSD17B3/NR3C1/SRD5A1/SRD5A2	11
BP	GO:0006805	xenobiotic metabolic process	16/253	125/18870	1.15095255799304e-11	3.8294561212636e-10	1.7763153255713e-10	ABCC1/AHR/AKR1C1/CES2/CYP1A2/CYP1B1/CYP26A1/CYP26B1/CYP2A6/CYP2C19/CYP2C9/CYP3A4/HNF4A/RORA/RORC/UGT2B7	16
BP	GO:0034308	primary alcohol metabolic process	15/253	106/18870	1.17540787234326e-11	3.88227782653521e-10	1.80081697844983e-10	AKR1A1/AKR1B1/AKR1B10/AKR1C1/AKR1C2/AKR1C3/AKR1C4/ALDH2/CYP11B1/CYP11B2/CYP1A2/CYP1B1/CYP3A4/HSD11B2/RBP4	15
BP	GO:0006816	calcium ion transport	28/253	445/18870	1.19670272582848e-11	3.92397089447383e-10	1.82015654866666e-10	ABL1/ACE/ADORA2A/BCL2/CAMK2B/CCR1/CDK5/CYP27B1/DRD2/DRD3/DRD4/EDNRA/F2/FFAR1/FYN/G6PD/HTR2A/HTR2B/HTR2C/LCK/OPRD1/OPRM1/PDGFRB/PIK3CG/PSEN1/PSEN2/PTGS2/PTPRC	28
BP	GO:0044706	multi-multicellular organism process	20/253	216/18870	1.30387392049503e-11	4.24462553254676e-10	1.96889405336394e-10	ACE/AKT1/AR/BCL2/CD38/CNR1/CTSB/CYP27B1/ESR1/HSD11B2/IDO1/LNPEP/MMP2/MMP9/PARP1/PARP2/PPARD/PTGS2/RARA/SLC6A4	20
BP	GO:0071466	cellular response to xenobiotic stimulus	19/253	192/18870	1.34178047458949e-11	4.33682617679816e-10	2.01166185438454e-10	ABCC1/AHR/AKR1C1/BRAF/CES2/CYP1A2/CYP1B1/CYP26A1/CYP26B1/CYP2A6/CYP2C19/CYP2C9/CYP3A4/HNF4A/NOS2/REN/RORA/RORC/UGT2B7	19
BP	GO:0071456	cellular response to hypoxia	17/253	147/18870	1.35835852611094e-11	4.35927115649078e-10	2.02207308776798e-10	BCL2/DRD2/EGLN1/EGLN3/FABP1/HIF1A/MDM2/MTOR/OPRD1/PIK3CB/PPARD/PPARG/PTGS2/RORA/SIRT2/SRC/TERT	17
BP	GO:2001234	negative regulation of apoptotic signaling pathway	21/253	243/18870	1.47594235095662e-11	4.70326699864698e-10	2.18163754470534e-10	AKT1/AR/BCL2/BCL2L1/FYN/GSK3B/HIF1A/HSPA1A/ICAM1/LRRK2/MCL1/MDM2/MMP9/PIK3CB/PSEN1/PTGS2/PTPN1/RAF1/SERPINE1/SRC/TERT	21
BP	GO:0007611	learning or memory	22/253	274/18870	2.02997978900276e-11	6.423537444222e-10	2.97959492033235e-10	ABL1/APP/BRAF/CDK5/CNR1/DRD2/DRD3/EGFR/FYN/GRM5/HIF1A/HMGCR/HTR2A/INSR/MAPK1/MAPT/NCSTN/PSEN1/PTGS2/SLC6A4/SRC/THRA	22
BP	GO:0055074	calcium ion homeostasis	24/253	331/18870	2.06065893844246e-11	6.47533451142508e-10	3.00362128892855e-10	ABL1/ADORA1/APP/BCL2/CCR1/CNR1/CYP27B1/DRD2/DRD3/DRD4/EDNRA/ELANE/F2/GRIK2/GRM1/GRM5/HTR2A/HTR2B/HTR2C/KDR/LCK/PIK3CB/PSEN1/PTPRC	24
BP	GO:0001890	placenta development	17/253	151/18870	2.09914282048379e-11	6.55077328461322e-10	3.03861399930649e-10	AKT1/CTSB/CYP27B1/EGFR/EGLN1/HIF1A/HSD17B2/HSP90AB1/MAP2K1/MAPK1/MAPK14/PARP1/PARP2/PPARD/PPARG/PTGS2/PTK2	17
BP	GO:0071453	cellular response to oxygen levels	18/253	174/18870	2.23499628624461e-11	6.92695766798416e-10	3.21310929687942e-10	AKT1/BCL2/DRD2/EGLN1/EGLN3/FABP1/HIF1A/MDM2/MTOR/OPRD1/PIK3CB/PPARD/PPARG/PTGS2/RORA/SIRT2/SRC/TERT	18
BP	GO:0043279	response to alkaloid	14/253	93/18870	2.44855313324431e-11	7.53721287614321e-10	3.49617969759339e-10	ADORA2A/BCL2L1/CDK5/CHEK1/CNR1/DRD2/DRD3/DRD4/HSP90AA1/HTR2A/IGF1R/MDM2/OPRM1/SLC6A3	14
BP	GO:0022407	regulation of cell-cell adhesion	29/253	493/18870	2.56854147179357e-11	7.85314199990941e-10	3.64272524520369e-10	ABL1/ADORA2A/AKT1/ALOX12/ALOX5/ARG1/DPP4/ELANE/ERBB2/FYN/IDO1/ITGB2/JAK1/JAK2/JAK3/LCK/MAPK14/MTOR/PIK3CA/PLG/PPARA/PRKCA/PTK2/PTPN22/PTPRC/RARA/SRC/SYK/TYK2	29
BP	GO:0072330	monocarboxylic acid biosynthetic process	20/253	226/18870	2.98304393917207e-11	9.04683318147641e-10	4.19642578979098e-10	ACLY/AKR1C3/AKR1C4/ALOX12/ALOX15/ALOX5/CES1/CYP1A2/CYP27A1/CYP2C9/CYP3A4/FABP5/IDO1/NR1H3/NR1H4/PLA2G4A/PTGES/PTGS1/PTGS2/SIRT2	20
BP	GO:0006720	isoprenoid metabolic process	16/253	133/18870	3.00634780360842e-11	9.04683318147641e-10	4.19642578979098e-10	AKR1B1/AKR1B10/AKR1C1/AKR1C3/AKR1C4/CYP1A2/CYP1B1/CYP26A1/CYP26B1/CYP2C19/CYP2C9/CYP3A4/FDFT1/HMGCR/RBP4/SRD5A1	16
BP	GO:0007200	phospholipase C-activating G protein-coupled receptor signaling pathway	15/253	113/18870	3.01894322740981e-11	9.04683318147641e-10	4.19642578979098e-10	AGTR1/CHRM3/DRD2/DRD3/ESR1/F2/FFAR1/FFAR4/GRM1/GRM5/HTR2A/HTR2B/HTR2C/OPRD1/OPRM1	15
BP	GO:0046879	hormone secretion	23/253	308/18870	3.04451172606505e-11	9.06343128976602e-10	4.20412491812584e-10	ADORA1/AGTR1/ALOX5/CD38/CFTR/CHRM3/CNR1/CYP19A1/DRD2/F2/FFAR1/FFAR4/HIF1A/HNF4A/HTR2C/JAK2/MTNR1B/NOS2/NR1H4/PPARG/RAF1/RBP4/REN	23
BP	GO:0050728	negative regulation of inflammatory response	19/253	202/18870	3.2763970188777e-11	9.68999771922978e-10	4.4947613729908e-10	ADORA1/ADORA2A/AHR/ALOX5/CYP19A1/ELANE/FFAR4/FYN/MAPK14/NR1H3/NR1H4/PPARA/PPARD/PPARG/PTGER4/PTPRC/RORA/SRC/SYK	19
BP	GO:0018958	phenol-containing compound metabolic process	15/253	114/18870	3.43522269436203e-11	1.00937549947975e-09	4.68204651576069e-10	ALDH2/BCL2/COMT/CTSB/DRD2/DRD3/DRD4/EDNRA/ITGB2/MAOA/MAOB/SLC6A3/SRD5A1/TPO/TYR	15
BP	GO:0051047	positive regulation of secretion	23/253	310/18870	3.46970162252775e-11	1.01292902206052e-09	4.69852973536186e-10	ACHE/ADORA1/ADORA2A/CD38/CDK5/CFTR/CHRM3/CYP19A1/DRD2/F2/FFAR1/FFAR4/GRK2/HIF1A/ITGB2/JAK2/NR1H4/PLA2G4A/PPARG/PTGES/RBP4/SLC6A4/SYK	23
BP	GO:0038083	peptidyl-tyrosine autophosphorylation	8/253	18/18870	3.64361592916442e-11	1.05688218458135e-09	4.90240901670301e-10	ABL1/ACE/ALK/EGFR/IGF1R/KDR/LCK/MAPK3	8
BP	GO:0071241	cellular response to inorganic substance	20/253	229/18870	3.7912512103819e-11	1.09270138388396e-09	5.06855844016193e-10	AKR1C3/AKT1/ALOX15/BACE1/BRAF/CDK2/CYP11B1/CYP11B2/CYP1A2/EGFR/FABP4/HSD17B1/LRRK2/MAPK1/MAPK3/MMP3/MMP9/NCSTN/PARP1/PTGS2	20
BP	GO:0046631	alpha-beta T cell activation	18/253	181/18870	4.33739064072668e-11	1.24219573729672e-09	5.76199662732112e-10	ABL1/ADORA2A/BCL2/BRAF/CTSL/ITK/JAK1/JAK2/JAK3/MTOR/PTGER4/PTPN22/PTPRC/RARA/RORA/RORC/SYK/TYK2	18
BP	GO:0006693	prostaglandin metabolic process	11/253	50/18870	4.76887361328208e-11	1.35717944025795e-09	6.29535517039687e-10	AKR1B1/AKR1C1/AKR1C2/AKR1C3/AKR1C4/CES2/FABP5/PLA2G4A/PTGES/PTGS1/PTGS2	11
BP	GO:0043401	steroid hormone mediated signaling pathway	16/253	138/18870	5.29666075241087e-11	1.4979618690412e-09	6.94838259230742e-10	AR/ESR1/ESR2/HDAC6/JAK2/KDM3A/KDM4C/MAPK1/NR3C1/PARP1/PPARA/PPARD/RXRA/RXRB/RXRG/SRC	16
BP	GO:1903532	positive regulation of secretion by cell	22/253	288/18870	5.37291596793913e-11	1.51008973633072e-09	7.0046384047536e-10	ACHE/ADORA2A/CD38/CDK5/CFTR/CHRM3/CYP19A1/DRD2/F2/FFAR1/FFAR4/GRK2/HIF1A/ITGB2/JAK2/NR1H4/PLA2G4A/PPARG/PTGES/RBP4/SLC6A4/SYK	22
BP	GO:0050890	cognition	23/253	317/18870	5.43892314167436e-11	1.51920538370842e-09	7.04692186127269e-10	ABL1/ADORA1/APP/BRAF/CDK5/CNR1/DRD2/DRD3/EGFR/FYN/GRM5/HIF1A/HMGCR/HTR2A/INSR/MAPK1/MAPT/NCSTN/PSEN1/PTGS2/SLC6A4/SRC/THRA	23
BP	GO:0009416	response to light stimulus	23/253	318/18870	5.79386172466079e-11	1.60841866896258e-09	7.46074283433879e-10	AKT1/APP/AURKB/BCL2/BRAF/CCND1/CDC25A/CDK5/DRD2/DRD3/EGFR/ELANE/HIF1A/HMGCR/MAPK14/MDM2/MMP1/MMP2/MMP3/MMP9/PARP1/PIK3R1/TYR	23
BP	GO:0015711	organic anion transport	27/253	443/18870	5.88414685803056e-11	1.62352222759685e-09	7.53080156284528e-10	ABCC1/ABCG2/ACE/ADORA1/ADORA2A/AKR1C1/AKR1C4/AKT1/CES1/CFTR/DRD2/DRD3/DRD4/FABP1/FABP3/FABP4/FABP5/GRM1/NOS2/PLA2G4A/PPARA/PPARD/PPARG/PSEN1/PTGES/PTGS2/SYK	27
BP	GO:0006692	prostanoid metabolic process	11/253	51/18870	6.00889652739776e-11	1.64789435069545e-09	7.6438530626036e-10	AKR1B1/AKR1C1/AKR1C2/AKR1C3/AKR1C4/CES2/FABP5/PLA2G4A/PTGES/PTGS1/PTGS2	11
BP	GO:0009914	hormone transport	23/253	319/18870	6.17045344132533e-11	1.68200613385525e-09	7.80208253773158e-10	ADORA1/AGTR1/ALOX5/CD38/CFTR/CHRM3/CNR1/CYP19A1/DRD2/F2/FFAR1/FFAR4/HIF1A/HNF4A/HTR2C/JAK2/MTNR1B/NOS2/NR1H4/PPARG/RAF1/RBP4/REN	23
BP	GO:1900274	regulation of phospholipase C activity	10/253	39/18870	7.10052437176666e-11	1.92394447797869e-09	8.92432751169412e-10	ABL1/EDNRA/EGFR/ESR1/FGFR1/HTR2A/HTR2B/ITK/PDGFRA/PDGFRB	10
BP	GO:0044403	biological process involved in symbiotic interaction	23/253	322/18870	7.44274763478168e-11	2.00466863377304e-09	9.29877116776609e-10	AGTR1/AKT1/ARG1/AXL/BCL2L1/CDK1/CSF1R/CTSB/CTSL/DPP4/EGFR/ELANE/F2/GRK2/HSP90AB1/HSPA1A/HTR2A/ICAM1/INSR/JAK2/PLG/PPARA/SRC	23
BP	GO:0071216	cellular response to biotic stimulus	21/253	265/18870	7.56708089943763e-11	2.02609710473108e-09	9.39816836716203e-10	ABL1/AHR/AKT1/AXL/CDK4/GSK3B/JAK2/MAPK1/MAPK14/MAPK3/MMP3/MMP9/NOS2/NR1H3/NR1H4/PRKCA/PTPN22/RARA/SERPINE1/SRC/SYK	21
BP	GO:0015909	long-chain fatty acid transport	12/253	67/18870	8.11550257924572e-11	2.16015583359335e-09	1.00200075188953e-09	ACE/AKT1/DRD2/DRD3/DRD4/FABP1/FABP3/FABP4/FABP5/PLA2G4A/PPARG/SYK	12
BP	GO:0046890	regulation of lipid biosynthetic process	18/253	189/18870	8.92388206594081e-11	2.35671897829987e-09	1.09317770112938e-09	AKR1C3/AKT1/CES1/CYP27B1/FABP3/FABP5/HTR2A/HTR2B/HTR2C/IDH1/IGF1R/MTOR/NR1H3/NR1H4/NR3C1/PPARA/PTGS2/SIRT2	18
BP	GO:0060326	cell chemotaxis	23/253	325/18870	8.95813622690778e-11	2.35671897829987e-09	1.09317770112938e-09	ABCC1/AGTR1/ALOX5/CCR1/CNR2/CSF1R/CXCR1/CYP19A1/DPP4/FGFR1/ITGB2/KDR/MAPK1/MAPK3/MET/MMP2/PDGFRA/PDGFRB/PIK3CD/PIK3CG/PTK2/SERPINE1/SYK	23
BP	GO:0003018	vascular process in circulatory system	21/253	269/18870	1.00072233347676e-10	2.61749627686841e-09	1.21414075628394e-09	ABCC1/ABCG2/ABL1/ACE/ADORA1/ADORA2A/AGTR1/CD38/CHRM3/EDNRA/FAAH/FABP5/HTR2A/HTR2B/HTR7/INSR/MMP2/MTNR1B/PTGS2/SLC6A4/SRC	21
BP	GO:0050805	negative regulation of synaptic transmission	11/253	54/18870	1.16566440038038e-10	3.03139736305817e-09	1.40613116416121e-09	ACHE/ADORA1/CD38/CNR2/DRD2/DRD3/GRIK2/HTR2A/MAPT/PTGS2/SLC6A4	11
BP	GO:0035296	regulation of tube diameter	16/253	146/18870	1.24894543854118e-10	3.21106710761299e-09	1.48947201223153e-09	ABL1/ACE/ADORA1/ADORA2A/AGTR1/CD38/CHRM3/EDNRA/FAAH/HTR2A/HTR2B/HTR7/MMP2/MTNR1B/PTGS2/SLC6A4	16
BP	GO:0097746	blood vessel diameter maintenance	16/253	146/18870	1.24894543854118e-10	3.21106710761299e-09	1.48947201223153e-09	ABL1/ACE/ADORA1/ADORA2A/AGTR1/CD38/CHRM3/EDNRA/FAAH/HTR2A/HTR2B/HTR7/MMP2/MTNR1B/PTGS2/SLC6A4	16
BP	GO:0035150	regulation of tube size	16/253	147/18870	1.38489775437998e-10	3.54048719693187e-09	1.64227542208366e-09	ABL1/ACE/ADORA1/ADORA2A/AGTR1/CD38/CHRM3/EDNRA/FAAH/HTR2A/HTR2B/HTR7/MMP2/MTNR1B/PTGS2/SLC6A4	16
BP	GO:0009314	response to radiation	26/253	428/18870	1.46434497824522e-10	3.72256237447169e-09	1.7267320441283e-09	AKT1/APP/AURKB/BCL2/BCL2L1/BRAF/CCND1/CDC25A/CDK5/DRD2/DRD3/EGFR/ELANE/HIF1A/HMGCR/MAPK14/MDM2/MMP1/MMP2/MMP3/MMP9/PARP1/PIK3R1/POLB/PTPRC/TYR	26
BP	GO:0032526	response to retinoic acid	14/253	106/18870	1.4951298199658e-10	3.77958795270685e-09	1.75318368774584e-09	CD38/CYP26A1/CYP26B1/GSK3B/HSD17B2/MMP2/RARA/RARG/RBP4/RORB/RXRA/RXRB/RXRG/SLC6A4	14
BP	GO:0060078	regulation of postsynaptic membrane potential	16/253	148/18870	1.53438272306117e-10	3.83532087200173e-09	1.77903572405268e-09	ADORA1/ADORA2A/AKT1/APP/CDK5/DRD2/DRD4/GABRA1/GABRB2/GABRG2/GRIK1/GRIK2/GRM1/GRM5/GSK3B/LRRK2	16
BP	GO:0045787	positive regulation of cell cycle	23/253	334/18870	1.54260419603164e-10	3.83532087200173e-09	1.77903572405268e-09	ABL1/AKT1/APP/AURKA/AURKB/CCNB1/CCND1/CDC25A/CDK1/CDK4/CHEK1/DRD2/DRD3/EGFR/IGF1R/INSR/MDM2/PDGFRB/PRKCA/RARA/SIRT2/SLC6A4/TERT	23
BP	GO:0046394	carboxylic acid biosynthetic process	23/253	334/18870	1.54260419603164e-10	3.83532087200173e-09	1.77903572405268e-09	ACLY/AKR1A1/AKR1B1/AKR1C3/AKR1C4/ALOX12/ALOX15/ALOX5/CES1/CYP1A2/CYP27A1/CYP2C9/CYP3A4/FABP5/IDO1/NR1H3/NR1H4/PLA2G4A/PTGES/PTGS1/PTGS2/SIRT2/SYK	23
BP	GO:0048608	reproductive structure development	22/253	305/18870	1.62525673166632e-10	4.01873590753556e-09	1.86411384696154e-09	ACE/AKR1C3/AR/AXL/BCL2/BCL2L1/CYP19A1/CYP1B1/ESR1/HSD17B3/IDH1/INSR/KDR/MMP2/PDGFRA/RARA/RARG/RBP4/REN/SRC/SRD5A1/SRD5A2	22
BP	GO:0043406	positive regulation of MAP kinase activity	13/253	88/18870	1.63513082807698e-10	4.02117771578713e-09	1.86524649381321e-09	DRD4/EGFR/ELANE/ERBB2/ERN1/FGFR1/FLT3/HTR2B/INSR/LRRK2/PDGFRB/PIK3CG/PTPN1	13
BP	GO:0016053	organic acid biosynthetic process	23/253	337/18870	1.84155150809892e-10	4.49153479399119e-09	2.0834243394518e-09	ACLY/AKR1A1/AKR1B1/AKR1C3/AKR1C4/ALOX12/ALOX15/ALOX5/CES1/CYP1A2/CYP27A1/CYP2C9/CYP3A4/FABP5/IDO1/NR1H3/NR1H4/PLA2G4A/PTGES/PTGS1/PTGS2/SIRT2/SYK	23
BP	GO:0009306	protein secretion	24/253	368/18870	1.84624413631461e-10	4.49153479399119e-09	2.0834243394518e-09	ACHE/ADORA2A/ALOX5/CD38/CFTR/CHRM3/CNR1/DRD2/DRD3/DRD4/F2/FFAR1/HIF1A/HMGCR/HNF4A/JAK2/MTNR1B/NOS2/NR1H3/NR1H4/OPRM1/PPARG/RAF1/RBP4	24
BP	GO:0002791	regulation of peptide secretion	18/253	198/18870	1.92613925013626e-10	4.66084497693399e-09	2.16195984507272e-09	ADORA1/ALOX5/CD38/CFTR/CHRM3/CNR1/DRD2/F2/FFAR1/FFAR4/HIF1A/HNF4A/HTR2C/JAK2/MTNR1B/NOS2/NR1H4/RBP4	18
BP	GO:0035592	establishment of protein localization to extracellular region	24/253	369/18870	1.95141667064187e-10	4.69340029221064e-09	2.17706081597395e-09	ACHE/ADORA2A/ALOX5/CD38/CFTR/CHRM3/CNR1/DRD2/DRD3/DRD4/F2/FFAR1/HIF1A/HMGCR/HNF4A/JAK2/MTNR1B/NOS2/NR1H3/NR1H4/OPRM1/PPARG/RAF1/RBP4	24
BP	GO:0006874	intracellular calcium ion homeostasis	22/253	308/18870	1.96033735961947e-10	4.69340029221064e-09	2.17706081597395e-09	ABL1/ADORA1/APP/BCL2/CCR1/CNR1/DRD2/DRD3/DRD4/EDNRA/ELANE/F2/GRIK2/GRM1/GRM5/HTR2A/HTR2B/HTR2C/LCK/PIK3CB/PSEN1/PTPRC	22
BP	GO:0061458	reproductive system development	22/253	309/18870	2.08568976053277e-10	4.96723482442673e-09	2.30408054432263e-09	ACE/AKR1C3/AR/AXL/BCL2/BCL2L1/CYP19A1/CYP1B1/ESR1/HSD17B3/IDH1/INSR/KDR/MMP2/PDGFRA/RARA/RARG/RBP4/REN/SRC/SRD5A1/SRD5A2	22
BP	GO:0010001	glial cell differentiation	20/253	252/18870	2.11866623080843e-10	5.01935324314563e-09	2.3282559736743e-09	ABL1/ADORA2A/AKT1/APP/CDK1/CDK5/CDK6/DRD3/ERBB2/F2/KDM4A/MAP2K1/MAPK1/MAPK3/MAPT/MTOR/NCSTN/NR3C1/PSEN1/SIRT2	20
BP	GO:0034504	protein localization to nucleus	22/253	310/18870	2.21850861873472e-10	5.22851640613261e-09	2.42527751412118e-09	AKT1/CDK1/CDK5/F2/FYN/GSK3B/HSP90AA1/JAK1/JAK2/LRRK2/MAPK14/MDM2/MTOR/PARP1/PIK3R1/PLK1/PSEN1/PTGS2/SRC/SYK/TERT/TYK2	22
BP	GO:0070141	response to UV-A	7/253	14/18870	2.27108947258878e-10	5.27304599138201e-09	2.44593281926507e-09	AKT1/CCND1/EGFR/MMP1/MMP2/MMP3/MMP9	7
BP	GO:0071248	cellular response to metal ion	18/253	200/18870	2.27236236092705e-10	5.27304599138201e-09	2.44593281926507e-09	AKR1C3/AKT1/ALOX15/BACE1/BRAF/CYP11B1/CYP11B2/CYP1A2/EGFR/FABP4/HSD17B1/LRRK2/MAPK1/MAPK3/MMP9/NCSTN/PARP1/PTGS2	18
BP	GO:0090087	regulation of peptide transport	18/253	200/18870	2.27236236092705e-10	5.27304599138201e-09	2.44593281926507e-09	ADORA1/ALOX5/CD38/CFTR/CHRM3/CNR1/DRD2/F2/FFAR1/FFAR4/HIF1A/HNF4A/HTR2C/JAK2/MTNR1B/NOS2/NR1H4/RBP4	18
BP	GO:0009411	response to UV	16/253	152/18870	2.29358827175222e-10	5.29514639269326e-09	2.4561842179774e-09	AKT1/AURKB/BCL2/CCND1/CDC25A/EGFR/ELANE/MAPK14/MDM2/MMP1/MMP2/MMP3/MMP9/PARP1/PIK3R1/TYR	16
BP	GO:0051881	regulation of mitochondrial membrane potential	12/253	73/18870	2.31731149013102e-10	5.32275862580856e-09	2.46899231168648e-09	ABL1/ADORA2A/AKT1/BCL2/BCL2L1/KDR/LRRK2/MAPT/OPRD1/PARP1/SRC/VCP	12
BP	GO:0010634	positive regulation of epithelial cell migration	17/253	176/18870	2.41812529278682e-10	5.52627118679815e-09	2.56339278778145e-09	ABL1/AKT1/FGFR1/HDAC6/HIF1A/KDR/MET/MMP9/MTOR/PIK3CB/PIK3CD/PIK3CG/PLG/PRKCA/PTGS2/PTK2/SRC	17
BP	GO:0001676	long-chain fatty acid metabolic process	14/253	110/18870	2.47765935079222e-10	5.63387364941447e-09	2.61330481115032e-09	AKR1C3/ALOX12/ALOX15/ALOX5/CYP1A2/CYP1B1/CYP2A6/CYP2C19/CYP2C9/CYP3A4/FAAH/PLA2G4A/PTGS1/PTGS2	14
BP	GO:0052547	regulation of peptidase activity	22/253	312/18870	2.50821268655912e-10	5.67483120334002e-09	2.63230320894678e-09	AKT1/APH1A/CTSL/DAPK1/EGLN3/F3/FABP1/FYN/JAK2/LCK/MAPT/MMP9/NCSTN/PPARG/PSENEN/RAF1/SERPINA6/SERPINE1/SRC/SYK/VCP/XDH	22
BP	GO:0035265	organ growth	17/253	177/18870	2.64337991055004e-10	5.95089258469598e-09	2.76035587412243e-09	ABL1/AKT1/AR/BCL2/CDK1/CYP19A1/ESR1/G6PD/MAPK14/MMP13/PARP2/PPARA/RARA/RARB/RARG/RBP4/SLC6A4	17
BP	GO:0071692	protein localization to extracellular region	24/253	377/18870	3.01947259211225e-10	6.76391756401383e-09	3.13748220358094e-09	ACHE/ADORA2A/ALOX5/CD38/CFTR/CHRM3/CNR1/DRD2/DRD3/DRD4/F2/FFAR1/HIF1A/HMGCR/HNF4A/JAK2/MTNR1B/NOS2/NR1H3/NR1H4/OPRM1/PPARG/RAF1/RBP4	24
BP	GO:0030168	platelet activation	15/253	133/18870	3.19169418429457e-10	7.10129553321642e-09	3.29397692195023e-09	ALOX12/AXL/F2/JAK2/LCK/MAPK14/PDGFRA/PIK3CA/PIK3CB/PIK3CG/PLA2G4A/PRKCA/SLC6A4/SRC/SYK	15
BP	GO:0010517	regulation of phospholipase activity	11/253	59/18870	3.21267614697213e-10	7.10129553321642e-09	3.29397692195023e-09	ABL1/AGTR1/EDNRA/EGFR/ESR1/FGFR1/HTR2A/HTR2B/ITK/PDGFRA/PDGFRB	11
BP	GO:1903522	regulation of blood circulation	20/253	258/18870	3.21716151228589e-10	7.10129553321642e-09	3.29397692195023e-09	ABL1/ACE/ADORA1/ADORA3/AGTR1/CD38/CHRM3/DRD2/EDNRA/FAAH/GRK2/HSP90AA1/HTR2A/MDM2/MMP2/MTNR1B/PIK3CG/PTGS2/THRA/THRB	20
BP	GO:0052548	regulation of endopeptidase activity	21/253	288/18870	3.53349749177912e-10	7.7616874516022e-09	3.60030352509329e-09	AKT1/APH1A/DAPK1/EGLN3/F3/FABP1/FYN/JAK2/LCK/MAPT/MMP9/NCSTN/PPARG/PSENEN/RAF1/SERPINA6/SERPINE1/SRC/SYK/VCP/XDH	21
BP	GO:0097193	intrinsic apoptotic signaling pathway	22/253	319/18870	3.82510319869909e-10	8.36163863483737e-09	3.87859434437121e-09	ABL1/AKT1/BCL2/BCL2L1/CYP1B1/ERN1/FYN/HIF1A/HSPA1A/JAK2/LCK/LRRK2/MCL1/MDM2/MMP9/PARP1/PIK3CB/PIK3R1/POLB/PTGS2/PTPN1/SRC	22
BP	GO:0060193	positive regulation of lipase activity	11/253	60/18870	3.88770006399027e-10	8.45761672574805e-09	3.92311433582823e-09	AGTR1/EDNRA/EGFR/ESR1/FGFR1/HTR2A/HTR2B/ITK/NR1H3/PDGFRA/PDGFRB	11
BP	GO:0001659	temperature homeostasis	17/253	183/18870	4.45560147277067e-10	9.6466969685585e-09	4.47467606985883e-09	ACHE/ADORA1/CNR1/DRD2/FABP4/FABP5/FFAR4/HTR2A/IGF1R/JAK2/KDM3A/LNPEP/NR1H3/PTGES/PTGS2/SYK/THRA	17
BP	GO:0042886	amide transport	23/253	354/18870	4.84774831883797e-10	1.04457434013056e-08	4.84531836980597e-09	ABCG2/ADORA1/ADORA2A/ALOX5/CD38/CFTR/CHRM3/CNR1/DRD2/F2/FFAR1/FFAR4/GRM1/HIF1A/HNF4A/HTR2C/JAK2/MTNR1B/NOS2/NR1H4/PSEN1/RAF1/RBP4	23
BP	GO:0007159	leukocyte cell-cell adhesion	25/253	419/18870	4.9085980599836e-10	1.05267328063629e-08	4.88288577281482e-09	ABL1/ADORA2A/AKT1/ALOX5/ARG1/DPP4/ELANE/ERBB2/FYN/ICAM1/IDO1/ITGAL/ITGB2/JAK2/JAK3/LCK/MTOR/PIK3CA/PPARA/PTPN22/PTPRC/RARA/SRC/SYK/TYK2	25
BP	GO:0060191	regulation of lipase activity	12/253	78/18870	5.15917609561881e-10	1.10119206757901e-08	5.10794296656599e-09	ABL1/AGTR1/EDNRA/EGFR/ESR1/FGFR1/HTR2A/HTR2B/ITK/NR1H3/PDGFRA/PDGFRB	12
BP	GO:0071219	cellular response to molecule of bacterial origin	19/253	239/18870	5.92051262677202e-10	1.25776148526495e-08	5.83419924773086e-09	ABL1/AHR/AKT1/AXL/CDK4/JAK2/MAPK1/MAPK14/MAPK3/MMP3/MMP9/NOS2/NR1H3/NR1H4/PRKCA/PTPN22/RARA/SERPINE1/SRC	19
BP	GO:0048661	positive regulation of smooth muscle cell proliferation	13/253	98/18870	6.49920662240192e-10	1.37424812926956e-08	6.37452926958654e-09	AKT1/ELANE/ERN1/IGF1R/JAK2/MDM2/MMP2/MMP9/PDGFRB/PIK3CA/PTGS2/SRC/TERT	13
BP	GO:0032868	response to insulin	20/253	269/18870	6.71500092664694e-10	1.41327345084081e-08	6.55555047624676e-09	AKT1/GSK3B/HSD11B2/IGF1R/INSR/MAPK1/MAPK14/MAPK3/MTOR/NR1H4/PARP1/PIK3CA/PIK3R1/PPARA/PPARG/PTPN1/RAF1/SRC/SRD5A1/YWHAG	20
BP	GO:0046660	female sex differentiation	14/253	120/18870	8.01596925697752e-10	1.67927133739923e-08	7.78939702651715e-09	AXL/BCL2/BCL2L1/CYP19A1/ESR1/IDH1/INSR/KDR/MMP2/PDGFRA/RBP4/SRC/SRD5A1/SRD5A2	14
BP	GO:0010518	positive regulation of phospholipase activity	10/253	49/18870	8.15992645388994e-10	1.70155148404848e-08	7.89274477276573e-09	AGTR1/EDNRA/EGFR/ESR1/FGFR1/HTR2A/HTR2B/ITK/PDGFRA/PDGFRB	10
BP	GO:0006706	steroid catabolic process	8/253	25/18870	8.30374030812298e-10	1.7235974722136e-08	7.99500636136998e-09	CYP19A1/CYP1A2/CYP27A1/CYP27B1/CYP3A4/HSD11B1/SRD5A1/SRD5A2	8
BP	GO:0045471	response to ethanol	14/253	121/18870	8.9576451445009e-10	1.85083763830441e-08	8.58521721611863e-09	CDK1/CNR1/DRD2/DRD4/FYN/G6PD/IGF1R/MAOB/OPRM1/POLB/PPARA/RARA/SLC6A3/TYMS	14
BP	GO:0150076	neuroinflammatory response	12/253	82/18870	9.38614135897094e-10	1.93055862042471e-08	8.95500759320003e-09	ADORA2A/APP/ITGB2/JAK2/LRRK2/MAPT/MMP3/MMP9/NR3C1/PSEN1/PTGS2/PTPRC	12
BP	GO:0002790	peptide secretion	19/253	246/18870	9.63143970672297e-10	1.97204817524531e-08	9.14745928802362e-09	ADORA1/ALOX5/CD38/CFTR/CHRM3/CNR1/DRD2/F2/FFAR1/FFAR4/HIF1A/HNF4A/HTR2C/JAK2/MTNR1B/NOS2/NR1H4/RAF1/RBP4	19
BP	GO:1904019	epithelial cell apoptotic process	15/253	144/18870	9.84019772013088e-10	2.00571597673839e-08	9.30362932856377e-09	ABL1/AKR1C3/BCL2/BCL2L1/BRAF/EDNRA/ESR1/ICAM1/IGF1R/JAK2/KDR/PIK3CG/PPARA/SERPINE1/TERT	15
BP	GO:0033002	muscle cell proliferation	19/253	247/18870	1.03105658507732e-09	2.09216638900218e-08	9.7046345557903e-09	ABL1/AKT1/CDK1/ELANE/ERN1/IGF1R/JAK2/MAPK14/MDM2/MMP2/MMP9/PDGFRB/PIK3CA/PPARD/PPARG/PTGS2/RBP4/SRC/TERT	19
BP	GO:0008207	C21-steroid hormone metabolic process	9/253	37/18870	1.08899590352757e-09	2.19009176153878e-08	1.015886704858e-08	AKR1B1/AKR1C1/AKR1C2/AKR1C3/AKR1C4/CYP11B1/CYP11B2/CYP17A1/SRD5A1	9
BP	GO:0010863	positive regulation of phospholipase C activity	9/253	37/18870	1.08899590352757e-09	2.19009176153878e-08	1.015886704858e-08	EDNRA/EGFR/ESR1/FGFR1/HTR2A/HTR2B/ITK/PDGFRA/PDGFRB	9
BP	GO:0030217	T cell differentiation	21/253	307/18870	1.13057960092916e-09	2.26366048416125e-08	1.05001198148707e-08	ABL1/BCL2/BRAF/CDK6/CTSL/CYP26B1/ERBB2/ITK/JAK1/JAK3/LCK/MTOR/PIK3CD/PIK3R1/PTGER4/PTPN22/PTPRC/RARA/RORA/RORC/SYK	21
BP	GO:0042063	gliogenesis	22/253	338/18870	1.13728899386224e-09	2.26706286221438e-08	1.05159019418563e-08	ABL1/ADORA2A/AKT1/APP/CDK1/CDK5/CDK5R1/CDK6/CSF1R/DRD3/ERBB2/F2/KDM4A/MAP2K1/MAPK1/MAPK3/MAPT/MTOR/NCSTN/NR3C1/PSEN1/SIRT2	22
BP	GO:0090276	regulation of peptide hormone secretion	17/253	195/18870	1.193585528343e-09	2.36884847182108e-08	1.09880403671096e-08	ALOX5/CD38/CFTR/CHRM3/CNR1/DRD2/F2/FFAR1/FFAR4/HIF1A/HNF4A/HTR2C/JAK2/MTNR1B/NOS2/NR1H4/RBP4	17
BP	GO:0097306	cellular response to alcohol	13/253	103/18870	1.21995084625476e-09	2.41060156301431e-08	1.1181714490609e-08	ACE/AHR/AKR1C2/AKR1C3/AKT1/CDK4/CES1/CFTR/CYP1B1/IGF1R/MDM2/PTGER2/PTGER4	13
BP	GO:0019932	second-messenger-mediated signaling	21/253	310/18870	1.34742570991497e-09	2.65091362494141e-08	1.22964158607343e-08	AGTR1/AHR/CCR1/CHRM3/CXCR1/EGFR/FFAR4/GRM5/GSK3B/HTR2B/HTR2C/KDR/LRRK2/MAPT/MTNR1B/MTOR/NOS2/PDGFRA/PDGFRB/PTPRC/SYK	21
BP	GO:0060416	response to growth hormone	9/253	38/18870	1.41038041063908e-09	2.76275816369777e-08	1.28152132094524e-08	AKT1/JAK1/JAK2/JAK3/PIK3R1/PTK2/PTPN1/SRD5A1/TYK2	9
BP	GO:0060324	face development	10/253	52/18870	1.51641838376172e-09	2.95766947694905e-08	1.37193205863016e-08	BRAF/EDNRA/MAP2K1/MAPK1/MAPK3/MMP2/PDGFRA/RAF1/RARA/RARG	10
BP	GO:0007204	positive regulation of cytosolic calcium ion concentration	16/253	173/18870	1.56903493588336e-09	3.04716012226276e-08	1.41344281100132e-08	ABL1/AGTR1/BCL2/CCR1/CD38/CXCR1/EDNRA/ESR1/FFAR1/FFAR4/HTR2A/JAK2/PIK3CG/PTGER1/PTGER2/PTGER4	16
BP	GO:2000379	positive regulation of reactive oxygen species metabolic process	11/253	68/18870	1.58237706966694e-09	3.05993856420637e-08	1.41937016505437e-08	AGTR1/AKR1C1/AKR1C3/CYP1B1/F2/ITGB2/MAPK14/MAPT/PDGFRB/SYK/XDH	11
BP	GO:0001503	ossification	25/253	444/18870	1.62098076779193e-09	3.12125020181211e-08	1.44780992205021e-08	ACHE/AKT1/ALOX15/ALOX5/BCL2/CCR1/CDK6/CYP27B1/EGFR/FFAR4/GSK3B/HIF1A/MAPK1/MAPK14/MAPK3/MMP13/MMP2/PPARG/PTGER4/PTGS2/PTK2/RORB/RXRA/RXRB/THRA	25
BP	GO:0071222	cellular response to lipopolysaccharide	18/253	226/18870	1.65148634587971e-09	3.16651513351935e-08	1.46880632189301e-08	ABL1/AKT1/AXL/CDK4/JAK2/MAPK1/MAPK14/MAPK3/MMP3/MMP9/NOS2/NR1H3/NR1H4/PRKCA/PTPN22/RARA/SERPINE1/SRC	18
BP	GO:0051384	response to glucocorticoid	14/253	127/18870	1.70655836485492e-09	3.25830236327785e-08	1.51138235821484e-08	ACE/BCL2/CYP1B1/FLT3/HDAC6/HSD11B2/IGF1R/JAK2/MAOB/NR3C1/PIK3CA/PTGS2/SRD5A1/TYMS	14
BP	GO:0071496	cellular response to external stimulus	22/253	346/18870	1.75895004926033e-09	3.34422225752227e-08	1.55123679709204e-08	AKR1C3/AXL/BCL2/CHEK1/COMT/CYP27B1/IGF1R/LRRK2/MAPK1/MAPK3/MDM2/MTOR/NR1H4/PPARA/PPARD/PTGER4/PTGS2/PTPRC/RXRA/RXRB/SRD5A1/YWHAG	22
BP	GO:1903131	mononuclear cell differentiation	26/253	481/18870	1.77586824434199e-09	3.36226100654707e-08	1.55960417494733e-08	ABL1/AXL/BCL2/BRAF/CDK6/CSF1R/CTSL/CYP26B1/ERBB2/FLT3/ITK/JAK1/JAK3/LCK/MTOR/PIK3CD/PIK3R1/PPARG/PSEN1/PTGER4/PTPN22/PTPRC/RARA/RORA/RORC/SYK	26
BP	GO:0016101	diterpenoid metabolic process	12/253	87/18870	1.89389123678475e-09	3.55595761263526e-08	1.64945146370334e-08	AKR1B1/AKR1B10/AKR1C1/AKR1C3/AKR1C4/CYP1A2/CYP1B1/CYP26A1/CYP26B1/CYP3A4/RBP4/SRD5A1	12
BP	GO:0048708	astrocyte differentiation	12/253	87/18870	1.89389123678475e-09	3.55595761263526e-08	1.64945146370334e-08	ABL1/ADORA2A/APP/CDK6/F2/KDM4A/MAP2K1/MAPK1/MAPK3/MAPT/NR3C1/PSEN1	12
BP	GO:0097191	extrinsic apoptotic signaling pathway	18/253	229/18870	2.03941154293624e-09	3.81336249247376e-08	1.76885020296428e-08	AKT1/AR/BCL2/BCL2L1/DAPK1/FGFR1/GSK3B/HSPA1A/ICAM1/JAK2/MCL1/PARP2/PIK3R1/PTPRC/RAF1/SERPINE1/SRC/TERT	18
BP	GO:0009895	negative regulation of catabolic process	22/253	349/18870	2.06468622532563e-09	3.84473463769485e-08	1.78340235360594e-08	ADORA1/AKT1/ALK/BCL2/CNR1/EGFR/FYN/HMGCR/HSP90AB1/KDM4A/LRRK2/MAPK14/MCL1/MET/MTOR/NOS2/PIK3CA/PIK3CG/PPARA/PSEN1/PTPN22/SIRT2	22
BP	GO:1903037	regulation of leukocyte cell-cell adhesion	23/253	382/18870	2.11488796657037e-09	3.92207706915202e-08	1.81927808685993e-08	ABL1/ADORA2A/AKT1/ALOX5/ARG1/DPP4/ELANE/ERBB2/FYN/IDO1/ITGB2/JAK2/JAK3/LCK/MTOR/PIK3CA/PPARA/PTPN22/PTPRC/RARA/SRC/SYK/TYK2	23
BP	GO:0070661	leukocyte proliferation	22/253	350/18870	2.17714042078969e-09	4.02104506288709e-08	1.86518496199985e-08	ABL1/ACE/AHR/ARG1/BCL2/BCL2L1/CD38/CSF1R/ERBB2/FLT3/FYN/IDO1/JAK2/MAPK1/MAPK3/NCSTN/PIK3CG/PTK2/PTPN22/PTPRC/SYK/TYK2	22
BP	GO:0001963	synaptic transmission, dopaminergic	8/253	28/18870	2.30467692990918e-09	4.23398762965525e-08	1.96395960070545e-08	ADORA2A/CDK5/DRD2/DRD3/DRD4/PTGS2/SLC6A3/SLC6A4	8
BP	GO:0008210	estrogen metabolic process	9/253	40/18870	2.31114904867369e-09	4.23398762965525e-08	1.96395960070545e-08	CYP19A1/CYP1A2/CYP1B1/CYP2C9/CYP3A4/HSD17B1/HSD17B2/PDGFRA/UGT2B7	9
BP	GO:0015844	monoamine transport	12/253	89/18870	2.47535093092368e-09	4.51651732356035e-08	2.09501262999229e-08	ADORA2A/ADORA3/CNR1/DRD2/DRD3/DRD4/GRK2/HTR2A/MAOB/SLC6A3/SLC6A4/SYK	12
BP	GO:0008406	gonad development	18/253	233/18870	2.6880007083173e-09	4.88482056431156e-08	2.26585221407089e-08	ACE/AKR1C3/AR/BCL2/BCL2L1/CYP19A1/CYP1B1/ESR1/IDH1/INSR/KDR/MMP2/PDGFRA/RARA/REN/SRC/SRD5A1/SRD5A2	18
BP	GO:0015833	peptide transport	19/253	262/18870	2.75608718894633e-09	4.98851781199285e-08	2.31395278095115e-08	ADORA1/ALOX5/CD38/CFTR/CHRM3/CNR1/DRD2/F2/FFAR1/FFAR4/HIF1A/HNF4A/HTR2C/JAK2/MTNR1B/NOS2/NR1H4/RAF1/RBP4	19
BP	GO:0032869	cellular response to insulin stimulus	17/253	206/18870	2.76838155154278e-09	4.99080737877733e-08	2.31501480971957e-08	AKT1/GSK3B/IGF1R/INSR/MAPK1/MAPK3/MTOR/NR1H4/PARP1/PIK3CA/PIK3R1/PPARG/PTPN1/RAF1/SRC/SRD5A1/YWHAG	17
BP	GO:0046889	positive regulation of lipid biosynthetic process	12/253	90/18870	2.82254984886756e-09	5.06185743161629e-08	2.34797178683173e-08	AKT1/FABP3/HTR2A/HTR2B/HTR2C/IGF1R/MTOR/NR1H3/NR1H4/PPARA/PTGS2/SIRT2	12
BP	GO:0010506	regulation of autophagy	22/253	355/18870	2.83016559159983e-09	5.06185743161629e-08	2.34797178683173e-08	ABL1/AKT1/BCL2/CDK5/CDK5R1/DAPK1/ERN1/GSK3B/HDAC6/HIF1A/KDM4A/KDR/LRRK2/MAPK3/MAPT/MCL1/MET/MTOR/PIK3CA/PIK3CB/PTPN22/SIRT2	22
BP	GO:0042417	dopamine metabolic process	9/253	41/18870	2.92676228890143e-09	5.21401549499173e-08	2.41855118278884e-08	ALDH2/COMT/DRD2/DRD3/DRD4/ITGB2/MAOA/MAOB/SLC6A3	9
BP	GO:0070542	response to fatty acid	10/253	56/18870	3.25633178463045e-09	5.77839267664815e-08	2.68034079610036e-08	AKR1C1/AKR1C2/AKR1C3/AKR1C4/CDK4/FFAR1/NR1H4/PIK3CA/PTGS2/SRC	10
BP	GO:0016049	cell growth	26/253	497/18870	3.51913185051506e-09	6.2203404779612e-08	2.88534083467395e-08	ABL1/AGTR1/AKT1/APP/AURKA/BCL2/CD38/CDK5/CYP27B1/EDNRA/EGFR/ERBB2/ESR2/F2/G6PD/GSK3B/HDAC6/HNF4A/HSP90AA1/HSP90AB1/HSPA1A/MAPT/MTOR/PARP2/PPARA/RARG	26
BP	GO:0048638	regulation of developmental growth	21/253	328/18870	3.69953049672037e-09	6.51376478508158e-08	3.02144739318469e-08	ABL1/AKT1/APP/AR/BCL2/CDK1/CDK5/DRD2/G6PD/GSK3B/HDAC6/INSR/MAPK14/MAPT/PARP2/PIK3CA/PPARA/PPARD/RBP4/SLC6A3/SLC6A4	21
BP	GO:0045137	development of primary sexual characteristics	18/253	238/18870	3.7657237579911e-09	6.60461240500377e-08	3.06358758606049e-08	ACE/AKR1C3/AR/BCL2/BCL2L1/CYP19A1/CYP1B1/ESR1/IDH1/INSR/KDR/MMP2/PDGFRA/RARA/REN/SRC/SRD5A1/SRD5A2	18
BP	GO:0006584	catecholamine metabolic process	10/253	57/18870	3.90302727535242e-09	6.7667426900267e-08	3.13879265458872e-08	ALDH2/COMT/DRD2/DRD3/DRD4/EDNRA/ITGB2/MAOA/MAOB/SLC6A3	10
BP	GO:0009712	catechol-containing compound metabolic process	10/253	57/18870	3.90302727535242e-09	6.7667426900267e-08	3.13879265458872e-08	ALDH2/COMT/DRD2/DRD3/DRD4/EDNRA/ITGB2/MAOA/MAOB/SLC6A3	10
BP	GO:1901616	organic hydroxy compound catabolic process	10/253	57/18870	3.90302727535242e-09	6.7667426900267e-08	3.13879265458872e-08	AKR1B10/AKR1C3/ALDH2/COMT/CYP27A1/CYP27B1/CYP3A4/MAOA/MAOB/SLC6A3	10
BP	GO:0051701	biological process involved in interaction with host	17/253	211/18870	3.98653045672727e-09	6.88513370866065e-08	3.1937090119382e-08	AGTR1/AKT1/AXL/BCL2L1/CDK1/CTSB/CTSL/DPP4/EGFR/GRK2/HSP90AB1/HSPA1A/HTR2A/ICAM1/INSR/PPARA/SRC	17
BP	GO:2001243	negative regulation of intrinsic apoptotic signaling pathway	13/253	114/18870	4.33439489013686e-09	7.45746649348643e-08	3.45918887769978e-08	AKT1/BCL2/BCL2L1/FYN/HIF1A/HSPA1A/LRRK2/MDM2/MMP9/PIK3CB/PTGS2/PTPN1/SRC	13
BP	GO:0030072	peptide hormone secretion	18/253	241/18870	4.5909760940912e-09	7.86900258551616e-08	3.65008226938511e-08	ALOX5/CD38/CFTR/CHRM3/CNR1/DRD2/F2/FFAR1/FFAR4/HIF1A/HNF4A/HTR2C/JAK2/MTNR1B/NOS2/NR1H4/RAF1/RBP4	18
BP	GO:0035924	cellular response to vascular endothelial growth factor stimulus	11/253	75/18870	4.65482601263048e-09	7.94833498383129e-08	3.6868810602523e-08	AKT1/ERN1/FLT3/KDR/MAPK14/PDGFRA/PDGFRB/PIK3CA/PIK3CB/PIK3CD/XDH	11
BP	GO:0002064	epithelial cell development	17/253	214/18870	4.93682884188571e-09	8.39817688328302e-08	3.89554282181247e-08	AKR1B1/AKT1/AR/CDK6/EDNRA/ESR1/GSK3B/HIF1A/ICAM1/IKBKB/KDR/MET/RARA/RARB/RARG/SRC/TYMS	17
BP	GO:0043281	regulation of cysteine-type endopeptidase activity involved in apoptotic process	15/253	163/18870	5.51576128851616e-09	9.34787259570623e-08	4.33606465968903e-08	AKT1/DAPK1/EGLN3/F3/FABP1/JAK2/LCK/MAPT/MMP9/PPARG/RAF1/SRC/SYK/VCP/XDH	15
BP	GO:0060135	maternal process involved in female pregnancy	10/253	59/18870	5.54673053775396e-09	9.36528197139428e-08	4.34414009908931e-08	AKT1/AR/CNR1/CTSB/CYP27B1/ESR1/PARP1/PARP2/PPARD/PTGS2	10
BP	GO:0043467	regulation of generation of precursor metabolites and energy	14/253	139/18870	5.59705535020743e-09	9.41512098873183e-08	4.36725821495348e-08	AKT1/APP/CCNB1/CDK1/GSK3B/HIF1A/HTR2A/INSR/MTOR/NOS2/PIK3CA/PPARA/PSEN1/VCP	14
BP	GO:0016485	protein processing	18/253	245/18870	5.95147528004493e-09	9.97423171933456e-08	4.62660495454565e-08	ACE/APH1A/BACE1/CMA1/CTSL/DPP4/F3/LRRK2/MDM2/NCSTN/PARP1/PLAU/PSEN1/PSEN2/PSENEN/REN/SERPINE1/SRC	18
BP	GO:2001242	regulation of intrinsic apoptotic signaling pathway	16/253	190/18870	6.13243021193315e-09	1.02395744313644e-07	4.74968570308592e-08	AKT1/BCL2/BCL2L1/FYN/HIF1A/HSPA1A/LCK/LRRK2/MCL1/MDM2/MMP9/PARP1/PIK3CB/PTGS2/PTPN1/SRC	16
BP	GO:0050796	regulation of insulin secretion	15/253	165/18870	6.52108167737971e-09	1.08484906581409e-07	5.03213500955694e-08	ALOX5/CD38/CFTR/CHRM3/CNR1/DRD2/F2/FFAR1/HIF1A/HNF4A/JAK2/MTNR1B/NOS2/NR1H4/RBP4	15
BP	GO:0010631	epithelial cell migration	22/253	372/18870	6.67431650319129e-09	1.10627407241541e-07	5.13151613933427e-08	ABL1/AKT1/CYP1B1/DPP4/FGFR1/HDAC6/HIF1A/KDR/MET/MMP9/MTOR/PIK3CA/PIK3CB/PIK3CD/PIK3CG/PLG/PPARD/PPARG/PRKCA/PTGS2/PTK2/SRC	22
BP	GO:0016137	glycoside metabolic process	7/253	21/18870	7.10150109106927e-09	1.17278439551418e-07	5.44002811202156e-08	AKR1A1/AKR1B1/AKR1B10/AKR1C1/AKR1C2/AKR1C3/AKR1C4	7
BP	GO:0007188	adenylate cyclase-modulating G protein-coupled receptor signaling pathway	18/253	248/18870	7.20593017933478e-09	1.18570305678145e-07	5.49995206797839e-08	ADORA1/ADORA2A/CHRM3/CNR1/CNR2/DRD2/DRD3/DRD4/EDNRA/GRM1/GRM5/MTNR1A/OPRD1/OPRM1/PRKCA/PTGER1/PTGER2/PTGER4	18
BP	GO:0090132	epithelium migration	22/253	375/18870	7.72505822442189e-09	1.26651769802569e-07	5.87481544603251e-08	ABL1/AKT1/CYP1B1/DPP4/FGFR1/HDAC6/HIF1A/KDR/MET/MMP9/MTOR/PIK3CA/PIK3CB/PIK3CD/PIK3CG/PLG/PPARD/PPARG/PRKCA/PTGS2/PTK2/SRC	22
BP	GO:0031349	positive regulation of defense response	25/253	480/18870	7.8293131880029e-09	1.27437561783141e-07	5.91126486061257e-08	ABCC1/AGTR1/APP/ARG1/CNR1/ESR1/FABP4/FYN/HSP90AA1/HSPA1A/IDO1/IKBKB/LRRK2/MAPK3/NR1H3/NR1H4/PIK3CG/PIK3R1/PTGER4/PTGS2/PTPN22/SERPINE1/SIRT2/SRC/SYK	25
BP	GO:0043086	negative regulation of catalytic activity	25/253	480/18870	7.8293131880029e-09	1.27437561783141e-07	5.91126486061257e-08	ABL1/AKT1/CYP27B1/DRD2/DRD3/DUSP16/EGLN1/FABP1/GSK3B/HDAC6/IKBKB/LRRK2/MAPT/MMP9/PIK3CB/PLK1/PPARG/PTPN1/PTPN22/PTPRC/RAF1/SERPINA6/SERPINE1/SRC/YWHAG	25
BP	GO:0014074	response to purine-containing compound	14/253	143/18870	8.09670100364321e-09	1.31317462514285e-07	6.09123629551578e-08	ADORA1/ADORA2A/AHR/BRAF/CFTR/CHEK1/CYP1B1/PIK3CG/PTGS2/REN/SLC6A3/SLC6A4/SRD5A1/TYR	14
BP	GO:0006633	fatty acid biosynthetic process	15/253	168/18870	8.3452186463708e-09	1.34864694195814e-07	6.2557766845351e-08	ACLY/AKR1C3/ALOX12/ALOX15/ALOX5/CYP1A2/CYP2C9/CYP3A4/FABP5/NR1H3/PLA2G4A/PTGES/PTGS1/PTGS2/SIRT2	15
BP	GO:0045785	positive regulation of cell adhesion	25/253	482/18870	8.50616617743475e-09	1.3697651940531e-07	6.35373491582876e-08	ABL1/AKT1/ALOX15/ALOX5/BRAF/CDK6/DPP4/ELANE/ERBB2/FYN/GSK3B/ITGB2/JAK1/JAK2/KDR/LCK/MTOR/PIK3CA/PRKCA/PTPN22/PTPRC/RARA/SRC/SYK/TYK2	25
BP	GO:2001237	negative regulation of extrinsic apoptotic signaling pathway	12/253	99/18870	8.56287192049701e-09	1.37400693050528e-07	6.37341045519636e-08	AKT1/AR/BCL2/BCL2L1/GSK3B/HSPA1A/ICAM1/MCL1/RAF1/SERPINE1/SRC/TERT	12
BP	GO:0032309	icosanoid secretion	9/253	46/18870	8.68154899298301e-09	1.38221620324934e-07	6.41148964066111e-08	ACE/DRD2/DRD3/DRD4/NOS2/PLA2G4A/PTGES/PTGS2/SYK	9
BP	GO:0051924	regulation of calcium ion transport	18/253	251/18870	8.70015145186293e-09	1.38221620324934e-07	6.41148964066111e-08	ABL1/ACE/ADORA2A/BCL2/CAMK2B/CCR1/DRD2/DRD3/DRD4/F2/FFAR1/FYN/G6PD/OPRD1/PDGFRB/PIK3CG/PSEN2/PTGS2	18
BP	GO:0031668	cellular response to extracellular stimulus	19/253	281/18870	8.70567111438814e-09	1.38221620324934e-07	6.41148964066111e-08	AKR1C3/AXL/BCL2/COMT/CYP27B1/IGF1R/LRRK2/MAPK1/MAPK3/MDM2/MTOR/NR1H4/PPARA/PPARD/PTPRC/RXRA/RXRB/SRD5A1/YWHAG	19
BP	GO:0010565	regulation of cellular ketone metabolic process	14/253	144/18870	8.8626820593572e-09	1.40222504610459e-07	6.50430181316094e-08	AKR1C3/AKT1/CES1/CNR1/FABP1/FABP3/FABP5/NR1H3/NR1H4/PPARA/PPARD/PPARG/PTGS2/SIRT2	14
BP	GO:2000116	regulation of cysteine-type endopeptidase activity	16/253	195/18870	8.90648968531546e-09	1.4042461960297e-07	6.51367703374988e-08	AKT1/DAPK1/EGLN3/F3/FABP1/FYN/JAK2/LCK/MAPT/MMP9/PPARG/RAF1/SRC/SYK/VCP/XDH	16
BP	GO:0022617	extracellular matrix disassembly	10/253	62/18870	9.16342459555768e-09	1.43973945468398e-07	6.67831456269811e-08	CMA1/DPP4/ELANE/MMP1/MMP13/MMP2/MMP3/MMP7/MMP9/PLG	10
BP	GO:0007193	adenylate cyclase-inhibiting G protein-coupled receptor signaling pathway	11/253	80/18870	9.38647634001199e-09	1.46968184908492e-07	6.81720408740991e-08	ADORA1/CHRM3/DRD2/DRD3/DRD4/EDNRA/GRM1/GRM5/MTNR1A/OPRD1/OPRM1	11
BP	GO:0018107	peptidyl-threonine phosphorylation	12/253	100/18870	9.61602072738653e-09	1.50043082039393e-07	6.9598349656656e-08	AKT1/APP/CDK1/CDK5/CDK5R1/CHEK1/GSK3B/LRRK2/MAPK1/PLK1/PRKCA/SIRT2	12
BP	GO:0010952	positive regulation of peptidase activity	15/253	170/18870	9.80810921258184e-09	1.52239093578642e-07	7.06169822845738e-08	APH1A/CTSL/DAPK1/EGLN3/F3/FYN/JAK2/LCK/MAPT/NCSTN/PPARG/PSENEN/SYK/VCP/XDH	15
BP	GO:0090130	tissue migration	22/253	380/18870	9.82404758562727e-09	1.52239093578642e-07	7.06169822845738e-08	ABL1/AKT1/CYP1B1/DPP4/FGFR1/HDAC6/HIF1A/KDR/MET/MMP9/MTOR/PIK3CA/PIK3CB/PIK3CD/PIK3CG/PLG/PPARD/PPARG/PRKCA/PTGS2/PTK2/SRC	22
BP	GO:0048806	genitalia development	9/253	47/18870	1.06130332402394e-08	1.63904352942263e-07	7.60279801725788e-08	AR/AXL/CYP19A1/ESR1/HSD17B3/PDGFRA/RBP4/SRD5A1/SRD5A2	9
BP	GO:0071715	icosanoid transport	10/253	63/18870	1.07651546137006e-08	1.65417751107063e-07	7.6729978646696e-08	ABCC1/ACE/DRD2/DRD3/DRD4/NOS2/PLA2G4A/PTGES/PTGS2/SYK	10
BP	GO:0042542	response to hydrogen peroxide	12/253	101/18870	1.0784140679908e-08	1.65417751107063e-07	7.6729978646696e-08	ABL1/AXL/BCL2/CDK1/CYP1B1/ERN1/FABP1/FYN/HDAC6/MDM2/MMP2/SRC	12
BP	GO:0030073	insulin secretion	16/253	199/18870	1.19066083180462e-08	1.81405396091444e-07	8.41459400538157e-08	ALOX5/CD38/CFTR/CHRM3/CNR1/DRD2/F2/FFAR1/HIF1A/HNF4A/JAK2/MTNR1B/NOS2/NR1H4/RAF1/RBP4	16
BP	GO:1902075	cellular response to salt	16/253	199/18870	1.19066083180462e-08	1.81405396091444e-07	8.41459400538157e-08	ACHE/AKR1C3/ALOX15/BRAF/CDK5R1/CHRM3/CYP11B1/CYP11B2/FABP4/FYN/GRK2/MDM2/NCSTN/OPRM1/PIK3CA/PTGS2	16
BP	GO:0046632	alpha-beta T cell differentiation	13/253	124/18870	1.21870861420559e-08	1.85055586553029e-07	8.58391019684189e-08	ABL1/BCL2/BRAF/CTSL/ITK/JAK1/JAK3/MTOR/PTGER4/RARA/RORA/RORC/SYK	13
BP	GO:0019229	regulation of vasoconstriction	10/253	64/18870	1.26096948770569e-08	1.90832338858469e-07	8.8518681868866e-08	ABL1/ACE/AGTR1/CD38/CHRM3/FAAH/HTR2A/MMP2/MTNR1B/PTGS2	10
BP	GO:0098664	G protein-coupled serotonin receptor signaling pathway	7/253	23/18870	1.46332562429697e-08	2.20718281664793e-07	1.02381448942041e-07	CHRM3/DRD4/HTR2A/HTR2B/HTR2C/HTR6/HTR7	7
BP	GO:0010389	regulation of G2/M transition of mitotic cell cycle	12/253	104/18870	1.50925266019613e-08	2.26138022761175e-07	1.04895427132488e-07	APP/AURKA/AURKB/CCNB1/CCND1/CDC25A/CDK1/CDK2/CDK4/CDK6/CHEK1/PLK1	12
BP	GO:0033138	positive regulation of peptidyl-serine phosphorylation	12/253	104/18870	1.50925266019613e-08	2.26138022761175e-07	1.04895427132488e-07	AKT1/APP/BCL2/BRAF/EGFR/HDAC6/HSP90AA1/HSP90AB1/OPRD1/PIK3CA/PTGS2/RAF1	12
BP	GO:0001667	ameboidal-type cell migration	25/253	497/18870	1.56184047203523e-08	2.31914712303467e-07	1.07574977919887e-07	ABL1/AKT1/BRAF/CYP1B1/DPP4/EDNRA/FGFR1/HDAC6/HIF1A/HTR2B/KDR/MET/MMP9/MTOR/PIK3CA/PIK3CB/PIK3CD/PIK3CG/PLG/PPARD/PPARG/PRKCA/PTGS2/PTK2/SRC	25
BP	GO:0042220	response to cocaine	9/253	49/18870	1.56318203873055e-08	2.31914712303467e-07	1.07574977919887e-07	CDK5/CNR1/DRD2/DRD3/DRD4/HSP90AA1/HTR2A/MDM2/SLC6A3	9
BP	GO:0048538	thymus development	9/253	49/18870	1.56318203873055e-08	2.31914712303467e-07	1.07574977919887e-07	ABL1/BCL2/BRAF/MAP2K1/MAPK1/MAPK3/PSEN1/RAF1/TYR	9
BP	GO:0001523	retinoid metabolic process	11/253	84/18870	1.58726657631398e-08	2.34718341758848e-07	1.08875457625389e-07	AKR1B1/AKR1B10/AKR1C1/AKR1C3/AKR1C4/CYP1A2/CYP1B1/CYP26A1/CYP26B1/CYP3A4/RBP4	11
BP	GO:0046683	response to organophosphorus	13/253	127/18870	1.63051258156101e-08	2.40327994513471e-07	1.11477527434687e-07	AHR/AKR1C1/BRAF/CFTR/CYP1B1/PIK3CG/PTGS2/REN/SLC6A3/SLC6A4/SRD5A1/TYMS/TYR	13
BP	GO:0090068	positive regulation of cell cycle process	18/253	262/18870	1.69652556071062e-08	2.49246044227778e-07	1.1561421626989e-07	AKT1/APP/AURKA/AURKB/CCNB1/CCND1/CDC25A/CDK1/CDK4/DRD2/DRD3/EGFR/IGF1R/INSR/MDM2/PDGFRB/SIRT2/TERT	18
BP	GO:0061180	mammary gland epithelium development	10/253	66/18870	1.7155693295523e-08	2.51228194699811e-07	1.16533648207368e-07	AKT1/AR/CCND1/CSF1R/ESR1/HIF1A/JAK2/MAPK1/NR3C1/SRC	10
BP	GO:0045931	positive regulation of mitotic cell cycle	13/253	128/18870	1.79342672764393e-08	2.61782449760929e-07	1.2142930033691e-07	ABL1/AKT1/APP/AURKA/CCNB1/CCND1/CDC25A/CDK1/CDK4/EGFR/MDM2/PRKCA/TERT	13
BP	GO:0030098	lymphocyte differentiation	23/253	429/18870	1.88180768323899e-08	2.73799992496991e-07	1.27003706900611e-07	ABL1/AXL/BCL2/BRAF/CDK6/CTSL/CYP26B1/ERBB2/FLT3/ITK/JAK1/JAK3/LCK/MTOR/PIK3CD/PIK3R1/PTGER4/PTPN22/PTPRC/RARA/RORA/RORC/SYK	23
BP	GO:0070301	cellular response to hydrogen peroxide	10/253	67/18870	1.99299977891211e-08	2.89048846140298e-07	1.3407697567985e-07	ABL1/AXL/CDK1/CYP1B1/ERN1/FABP1/FYN/HDAC6/MDM2/SRC	10
BP	GO:0033273	response to vitamin	11/253	86/18870	2.04186520610371e-08	2.951897781987e-07	1.36925482460763e-07	CYP26A1/CYP26B1/CYP27B1/IGF1R/MDM2/PTGS2/RARA/RXRA/RXRB/TYMS/TYR	11
BP	GO:0006909	phagocytosis	17/253	237/18870	2.27155454854586e-08	3.27349819495861e-07	1.5184310324507e-07	ABL1/ADORA1/ADORA2A/ALOX15/AXL/ELANE/FYN/ITGAL/ITGB2/MET/NR1H3/PIK3CA/PTK2/PTPRC/RARA/SRC/SYK	17
BP	GO:0010950	positive regulation of endopeptidase activity	14/253	156/18870	2.4818120136124e-08	3.56514265447496e-07	1.65371199837699e-07	APH1A/DAPK1/EGLN3/F3/FYN/JAK2/LCK/MAPT/NCSTN/PPARG/PSENEN/SYK/VCP/XDH	14
BP	GO:0031400	negative regulation of protein modification process	23/253	437/18870	2.64660063658736e-08	3.78983160777145e-07	1.75793526627421e-07	ABL1/AKT1/CDK5/DRD2/DUSP16/FYN/G6PD/GSK3B/HDAC6/HSPA1A/IKBKB/LRRK2/MAPT/PIK3CB/PLK1/PPARG/PSEN1/PTPN1/PTPN22/PTPRC/SIRT2/XDH/YWHAG	23
BP	GO:0002066	columnar/cuboidal epithelial cell development	9/253	52/18870	2.70296570217068e-08	3.83519138584279e-07	1.77897566115046e-07	AKT1/CDK6/GSK3B/HIF1A/RARA/RARB/RARG/SRC/TYMS	9
BP	GO:0048009	insulin-like growth factor receptor signaling pathway	9/253	52/18870	2.70296570217068e-08	3.83519138584279e-07	1.77897566115046e-07	AKT1/AR/IGF1R/MAP2K1/MAPK1/MAPK3/PIK3CA/PIK3R1/RAF1	9
BP	GO:0071214	cellular response to abiotic stimulus	20/253	334/18870	2.71217954357943e-08	3.83519138584279e-07	1.77897566115046e-07	AKR1B1/AURKB/BCL2L1/CDC25A/CHEK1/GRM1/IGF1R/MAPK14/MAPK3/MDM2/MMP1/MMP2/MMP3/MMP9/MTOR/PARP1/PIK3CA/PIK3R1/PTGER4/PTGS2	20
BP	GO:0104004	cellular response to environmental stimulus	20/253	334/18870	2.71217954357943e-08	3.83519138584279e-07	1.77897566115046e-07	AKR1B1/AURKB/BCL2L1/CDC25A/CHEK1/GRM1/IGF1R/MAPK14/MAPK3/MDM2/MMP1/MMP2/MMP3/MMP9/MTOR/PARP1/PIK3CA/PIK3R1/PTGER4/PTGS2	20
BP	GO:0060396	growth hormone receptor signaling pathway	7/253	25/18870	2.8043047004876e-08	3.95310865099888e-07	1.83367226521472e-07	JAK1/JAK2/JAK3/PIK3R1/PTK2/PTPN1/TYK2	7
BP	GO:0030879	mammary gland development	13/253	133/18870	2.85034992035664e-08	4.00553831975583e-07	1.85799206969308e-07	AKT1/AR/CCND1/CSF1R/CYP19A1/ESR1/HIF1A/JAK2/MAPK1/NR3C1/SLC6A3/SRC/XDH	13
BP	GO:0018210	peptidyl-threonine modification	12/253	110/18870	2.86048660236806e-08	4.00733804201717e-07	1.85882688125205e-07	AKT1/APP/CDK1/CDK5/CDK5R1/CHEK1/GSK3B/LRRK2/MAPK1/PLK1/PRKCA/SIRT2	12
BP	GO:0090316	positive regulation of intracellular protein transport	14/253	158/18870	2.91947807545424e-08	4.06481178197859e-07	1.88548640727312e-07	CDK1/CDK5/CDK5R1/ERBB2/FYN/GSK3B/HSP90AA1/ITGB2/JAK2/MAPK14/MDM2/PIK3R1/PSEN1/PTGS2	14
BP	GO:2001236	regulation of extrinsic apoptotic signaling pathway	14/253	158/18870	2.91947807545424e-08	4.06481178197859e-07	1.88548640727312e-07	AKT1/AR/BCL2/BCL2L1/FGFR1/GSK3B/HSPA1A/ICAM1/MCL1/PTPRC/RAF1/SERPINE1/SRC/TERT	14
BP	GO:0032386	regulation of intracellular transport	20/253	336/18870	2.99475079430225e-08	4.15682433871708e-07	1.9281669628152e-07	CDK1/CDK5/CDK5R1/ERBB2/FYN/GSK3B/HSP90AA1/ITGB2/JAK2/LRRK2/MAP2K1/MAPK1/MAPK14/MAPK3/MDM2/PIK3R1/PSEN1/PTGS2/PTPN1/SRC	20
BP	GO:1902893	regulation of miRNA transcription	10/253	70/18870	3.07773357132141e-08	4.25894324471846e-07	1.975535406797e-07	AR/EGFR/ESR1/HIF1A/NR3C1/PPARA/PPARD/PPARG/RARA/TERT	10
BP	GO:0009612	response to mechanical stimulus	16/253	213/18870	3.11849718953782e-08	4.3021950556886e-07	1.99559800896611e-07	BACE1/CHEK1/DRD2/FYN/HTR2A/IGF1R/MAPK14/MAPK3/MMP2/MPO/PIK3CA/PTGER4/PTGS2/PTK2/RAF1/SRC	16
BP	GO:0002793	positive regulation of peptide secretion	12/253	111/18870	3.16948169843223e-08	4.35924154571606e-07	2.02205935263921e-07	ADORA1/CD38/CFTR/CHRM3/DRD2/F2/FFAR1/FFAR4/HIF1A/JAK2/NR1H4/RBP4	12
BP	GO:0007212	dopamine receptor signaling pathway	8/253	38/18870	3.22958250761054e-08	4.42844268089021e-07	2.05415869862055e-07	ALK/DRD2/DRD3/DRD4/GSK3B/LRRK2/NCSTN/PTGER1	8
BP	GO:0030900	forebrain development	22/253	407/18870	3.363796464143e-08	4.58469246995394e-07	2.12663606515572e-07	ALK/APP/AXL/CDK5/CDK5R1/CDK6/CSF1R/DRD2/EGFR/FYN/GSK3B/HIF1A/HTR6/IGF1R/LRRK2/PSEN1/RARA/RARB/SLC6A3/SRC/SRD5A1/SRD5A2	22
BP	GO:0050678	regulation of epithelial cell proliferation	22/253	407/18870	3.363796464143e-08	4.58469246995394e-07	2.12663606515572e-07	AGTR1/AKT1/ALOX5/AR/CCND1/CDK4/CDK6/DRD2/EGFR/ERBB2/F3/FGFR1/GPBAR1/HDAC6/HIF1A/HTR2B/KDR/PIK3CD/PPARD/PPARG/PRKCA/XDH	22
BP	GO:0061614	miRNA transcription	10/253	71/18870	3.54046113428346e-08	4.81098697676656e-07	2.2316040783187e-07	AR/EGFR/ESR1/HIF1A/NR3C1/PPARA/PPARD/PPARG/RARA/TERT	10
BP	GO:0106027	neuron projection organization	11/253	91/18870	3.72368638453995e-08	5.04481463773751e-07	2.34006638851959e-07	APP/CAMK2B/CDK5/CDK5R1/FYN/GSK3B/HDAC6/IGF1R/INSR/LRRK2/PSEN1	11
BP	GO:0060333	type II interferon-mediated signaling pathway	7/253	26/18870	3.79378942560311e-08	5.10919558061133e-07	2.36992986048014e-07	ARG1/JAK1/JAK2/NR1H3/PPARG/RAF1/TYK2	7
BP	GO:0071378	cellular response to growth hormone stimulus	7/253	26/18870	3.79378942560311e-08	5.10919558061133e-07	2.36992986048014e-07	JAK1/JAK2/JAK3/PIK3R1/PTK2/PTPN1/TYK2	7
BP	GO:0050808	synapse organization	24/253	483/18870	3.8783373752602e-08	5.17730629819644e-07	2.40152340996887e-07	ABL1/ACHE/AKT1/APP/CAMK2B/CDK5/CDK5R1/DRD2/EGLN1/ERBB2/FNTA/FYN/GABRA1/GABRB2/GABRG2/GRM5/HDAC6/IGF1R/INSR/LRRK2/MAPK14/MAPT/PSEN1/VCP	24
BP	GO:0032355	response to estradiol	12/253	113/18870	3.87868913831733e-08	5.17730629819644e-07	2.40152340996887e-07	CD38/CYP19A1/CYP1B1/EGFR/ESR1/ESR2/IGF1R/MMP2/PTGS2/RARA/SLC6A4/SRD5A1	12
BP	GO:1904035	regulation of epithelial cell apoptotic process	12/253	113/18870	3.87868913831733e-08	5.17730629819644e-07	2.40152340996887e-07	ABL1/AKR1C3/BCL2/BRAF/ESR1/ICAM1/IGF1R/JAK2/KDR/PPARA/SERPINE1/TERT	12
BP	GO:0042448	progesterone metabolic process	6/253	16/18870	3.91786052000977e-08	5.21421142736595e-07	2.41864206715155e-07	AKR1C1/AKR1C2/AKR1C3/AKR1C4/CYP17A1/SRD5A1	6
BP	GO:0071548	response to dexamethasone	8/253	39/18870	4.0162568847819e-08	5.32949044094959e-07	2.47211490299587e-07	ACE/CYP1B1/HDAC6/IGF1R/JAK2/NR3C1/PIK3CA/SRD5A1	8
BP	GO:0140747	regulation of ncRNA transcription	11/253	92/18870	4.17978428085241e-08	5.53027013767753e-07	2.5652477242289e-07	AR/EGFR/ESR1/HIF1A/MTOR/NR3C1/PPARA/PPARD/PPARG/RARA/TERT	11
BP	GO:0043524	negative regulation of neuron apoptotic process	14/253	163/18870	4.33572284910233e-08	5.71986760705191e-07	2.65319360475987e-07	ADORA2A/AXL/BCL2/BCL2L1/BRAF/CCND1/GRIK2/HIF1A/JAK2/KDR/MTNR1B/PIK3CA/PSEN1/TERT	14
BP	GO:0045444	fat cell differentiation	17/253	248/18870	4.42543991995921e-08	5.82125454587658e-07	2.70022252154182e-07	AKT1/ALOX5/CCND1/FABP3/FABP4/FFAR4/HDAC6/HTR2A/HTR2C/MAPK14/PDGFRA/PPARD/PPARG/PTGS2/RORA/RORC/SIRT2	17
BP	GO:0007162	negative regulation of cell adhesion	19/253	312/18870	4.68118121515479e-08	6.13981014451462e-07	2.84798637468151e-07	ABL1/ADORA2A/AKT1/ALOX12/ARG1/CYP1B1/ERBB2/IDO1/JAK2/JAK3/MMP2/PIK3R1/PLG/PPARA/PTK2/PTPN22/PTPRC/SERPINE1/SRC	19
BP	GO:0050863	regulation of T cell activation	21/253	381/18870	5.01795992137848e-08	6.56250538850799e-07	3.04405600341609e-07	ABL1/ADORA2A/AKT1/ARG1/BRAF/CYP26B1/DPP4/ERBB2/FYN/IDO1/JAK2/JAK3/LCK/MTOR/PIK3CA/PTPN22/PTPRC/RARA/SRC/SYK/TYK2	21
BP	GO:1902749	regulation of cell cycle G2/M phase transition	12/253	116/18870	5.21025204458503e-08	6.79434884776578e-07	3.15159793019947e-07	APP/AURKA/AURKB/CCNB1/CCND1/CDC25A/CDK1/CDK2/CDK4/CDK6/CHEK1/PLK1	12
BP	GO:0000086	G2/M transition of mitotic cell cycle	13/253	140/18870	5.27231640826718e-08	6.83885042865881e-07	3.17224024536102e-07	APP/AURKA/AURKB/CCNB1/CCND1/CDC25A/CDK1/CDK2/CDK4/CDK6/CHEK1/PLK1/WEE1	13
BP	GO:0031669	cellular response to nutrient levels	17/253	251/18870	5.2746050819932e-08	6.83885042865881e-07	3.17224024536102e-07	AKR1C3/BCL2/COMT/CYP27B1/IGF1R/LRRK2/MAPK1/MAPK3/MDM2/MTOR/NR1H4/PPARA/PPARD/RXRA/RXRB/SRD5A1/YWHAG	17
BP	GO:0046887	positive regulation of hormone secretion	13/253	141/18870	5.73930960464135e-08	7.42010741742918e-07	3.44185965463304e-07	CD38/CFTR/CHRM3/CYP19A1/DRD2/F2/FFAR1/FFAR4/HIF1A/JAK2/NR1H4/PPARG/RBP4	13
BP	GO:0071897	DNA biosynthetic process	15/253	194/18870	5.79340361093653e-08	7.46870408532416e-07	3.4644014995374e-07	AURKB/CHEK1/CYP1B1/HSP90AA1/HSP90AB1/MAPK1/MAPK3/NEK2/PDGFRB/POLB/SRC/TERT/TNKS2/TYMS/VCP	15
BP	GO:0071071	regulation of phospholipid biosynthetic process	6/253	17/18870	5.98705124703581e-08	7.6964224127378e-07	3.57002996010449e-07	FABP3/HTR2A/HTR2B/HTR2C/IDH1/NR1H4	6
BP	GO:0048469	cell maturation	15/253	195/18870	6.20196649780361e-08	7.9501128619154e-07	3.68770573926358e-07	AKR1B1/APP/AURKA/AXL/BCL2/CFTR/EDNRA/G6PD/HIF1A/KDR/LRRK2/PPARG/REN/SIRT2/TYMS	15
BP	GO:0002429	immune response-activating cell surface receptor signaling pathway	19/253	318/18870	6.32650864151686e-08	8.08685073527225e-07	3.75113239107482e-07	ABL1/BCL2/BRAF/CD38/FYN/IKBKB/ITK/LCK/MAPK1/NR1H3/PIK3CA/PIK3CD/PIK3R1/PSEN1/PTK2/PTPN22/PTPRC/SRC/SYK	19
BP	GO:0022411	cellular component disassembly	24/253	497/18870	6.62894227099563e-08	8.44956726091697e-07	3.91938054510461e-07	AURKA/CDK1/CMA1/DPP4/ELANE/GSK3B/HDAC6/HIF1A/IGF1R/INSR/KDM4A/MMP1/MMP13/MMP2/MMP3/MMP7/MMP9/PIK3CA/PIK3R1/PLG/PLK1/PRKCA/TOP2A/VCP	24
BP	GO:0007210	serotonin receptor signaling pathway	7/253	28/18870	6.67428023967958e-08	8.459696942451e-07	3.92407925635296e-07	CHRM3/DRD4/HTR2A/HTR2B/HTR2C/HTR6/HTR7	7
BP	GO:0120255	olefinic compound biosynthetic process	7/253	28/18870	6.67428023967958e-08	8.459696942451e-07	3.92407925635296e-07	AKR1C3/CYP11B1/CYP11B2/CYP19A1/HSD17B1/HSD17B3/SRD5A2	7
BP	GO:0009308	amine metabolic process	12/253	119/18870	6.9371340907461e-08	8.76830496106875e-07	4.06722886708254e-07	ALDH2/COMT/DRD2/DRD3/DRD4/EDNRA/IDO1/ITGB2/MAOA/MAOB/NR1H4/SLC6A3	12
BP	GO:0033157	regulation of intracellular protein transport	16/253	226/18870	7.13115800652347e-08	8.9884373202002e-07	4.16933853247553e-07	CDK1/CDK5/CDK5R1/ERBB2/FYN/GSK3B/HSP90AA1/ITGB2/JAK2/LRRK2/MAPK14/MDM2/PIK3R1/PSEN1/PTGS2/PTPN1	16
BP	GO:0031589	cell-substrate adhesion	20/253	356/18870	7.75281523160363e-08	9.74485803416845e-07	4.52020864673031e-07	ABL1/ALOX15/AXL/BCL2/BRAF/CDK5/CDK6/GSK3B/ITGAL/ITGB2/JAK2/KDR/PIK3CB/PIK3R1/PLAU/PLG/PPARD/PTK2/SERPINE1/SRC	20
BP	GO:0032890	regulation of organic acid transport	10/253	77/18870	7.83928934877825e-08	9.79911168597282e-07	4.54537451627329e-07	ADORA1/ADORA2A/AKT1/CES1/FABP3/PLA2G4A/PPARA/PSEN1/PTGES/SYK	10
BP	GO:0050853	B cell receptor signaling pathway	10/253	77/18870	7.83928934877825e-08	9.79911168597282e-07	4.54537451627329e-07	ABL1/BCL2/CD38/ITK/LCK/MAPK1/PIK3CD/PTPN22/PTPRC/SYK	10
BP	GO:0009266	response to temperature stimulus	14/253	171/18870	7.9267423946261e-08	9.85398608123163e-07	4.57082832125056e-07	ADORA1/AKT1/GRIK2/GSK3B/HSP90AA1/HSP90AB1/HSPA1A/HTR2A/HTR2B/MAPT/MTOR/PTGS2/THRA/VCP	14
BP	GO:0048660	regulation of smooth muscle cell proliferation	14/253	171/18870	7.9267423946261e-08	9.85398608123163e-07	4.57082832125056e-07	AKT1/ELANE/ERN1/IGF1R/JAK2/MDM2/MMP2/MMP9/PDGFRB/PIK3CA/PPARG/PTGS2/SRC/TERT	14
BP	GO:0048534	hematopoietic or lymphoid organ development	11/253	98/18870	8.11750161046086e-08	1.00634780239275e-06	4.66800236806314e-07	ABL1/BCL2/BRAF/MAP2K1/MAPK1/MAPK3/POLB/PSEN1/PTPRC/RAF1/TYR	11
BP	GO:0045598	regulation of fat cell differentiation	13/253	146/18870	8.68129887516519e-08	1.07330266147876e-06	4.97857634658596e-07	AKT1/ALOX5/FFAR4/HDAC6/HTR2A/HTR2C/MAPK14/PPARD/PPARG/PTGS2/RORA/RORC/SIRT2	13
BP	GO:0030099	myeloid cell differentiation	22/253	430/18870	8.8480839491824e-08	1.08982597405677e-06	5.05522068570911e-07	APP/CCR1/CDK6/CSF1R/G6PD/HIF1A/HSPA1A/JAK2/MAPK14/MMP9/MTOR/NR3C1/PARP1/PIK3CD/PIK3R1/PPARG/PRKCA/PSEN1/RARA/RARG/SRC/THRA	22
BP	GO:0010827	regulation of glucose transmembrane transport	10/253	78/18870	8.88719965584417e-08	1.08982597405677e-06	5.05522068570911e-07	ACE/AKT1/BRAF/EDNRA/FABP5/FFAR4/INSR/MAPK14/PIK3R1/TERT	10
BP	GO:0019233	sensory perception of pain	10/253	78/18870	8.88719965584417e-08	1.08982597405677e-06	5.05522068570911e-07	ADORA1/BACE1/CDK5/FABP5/FYN/GRM1/HTR2A/MAPK3/OPRM1/PTGES	10
BP	GO:0006576	biogenic amine metabolic process	11/253	99/18870	9.02515341276229e-08	1.10375187007431e-06	5.11981675819289e-07	ALDH2/COMT/DRD2/DRD3/DRD4/EDNRA/IDO1/ITGB2/MAOA/MAOB/SLC6A3	11
BP	GO:0002685	regulation of leukocyte migration	16/253	230/18870	9.09054559476338e-08	1.10875252874136e-06	5.14301260205935e-07	ABL1/ADORA1/AKT1/APP/CCR1/CSF1R/CYP19A1/DPP4/ELANE/ICAM1/MAPK1/MAPK3/PIK3R1/PTGER4/PTK2/SERPINE1	16
BP	GO:0007626	locomotory behavior	15/253	201/18870	9.25326254095274e-08	1.12556486553256e-06	5.22099759667792e-07	ADORA2A/ALK/APP/DPP4/DRD2/DRD3/DRD4/GRM1/GRM5/HTR2C/IDO1/LRRK2/MTOR/OPRD1/SLC6A3	15
BP	GO:0071695	anatomical structure maturation	17/253	261/18870	9.29642678377204e-08	1.12778367819218e-06	5.23128968727006e-07	AKR1B1/APP/AURKA/AXL/BCL2/CDK5R1/CFTR/EDNRA/G6PD/HIF1A/KDR/LRRK2/MMP2/PPARG/REN/SIRT2/TYMS	17
BP	GO:0050730	regulation of peptidyl-tyrosine phosphorylation	16/253	231/18870	9.65145830914564e-08	1.16772323125358e-06	5.41655160946704e-07	ABL1/ACE/APP/CSF1R/EGFR/FLT3/FYN/GRM5/HTR2A/ITGB2/JAK2/MTOR/PTPN1/PTPRC/SRC/SYK	16
BP	GO:0046661	male sex differentiation	14/253	174/18870	9.85293957297657e-08	1.18892137513917e-06	5.51488042344289e-07	ACE/AKR1C3/AR/BCL2/BCL2L1/CYP1B1/ESR1/HSD17B3/INSR/PDGFRA/RARA/REN/SRD5A1/SRD5A2	14
BP	GO:0060397	growth hormone receptor signaling pathway via JAK-STAT	5/253	10/18870	9.93570338230575e-08	1.1925479523855e-06	5.531702511327e-07	JAK1/JAK2/JAK3/PTPN1/TYK2	5
BP	GO:0071073	positive regulation of phospholipid biosynthetic process	5/253	10/18870	9.93570338230575e-08	1.1925479523855e-06	5.531702511327e-07	FABP3/HTR2A/HTR2B/HTR2C/NR1H4	5
BP	GO:0019217	regulation of fatty acid metabolic process	11/253	100/18870	1.0021772117709e-07	1.19969626541357e-06	5.56486037391025e-07	AKT1/CNR1/FABP1/FABP3/FABP5/NR1H3/PPARA/PPARD/PPARG/PTGS2/SIRT2	11
BP	GO:0050920	regulation of chemotaxis	16/253	232/18870	1.02436958474425e-07	1.22302701080943e-06	5.67308138308579e-07	CCR1/CSF1R/CYP19A1/DPP4/ELANE/F3/FGFR1/HDAC6/KDR/MAPK1/MAPK3/MET/PDGFRA/PDGFRB/PTK2/SERPINE1	16
BP	GO:0010632	regulation of epithelial cell migration	18/253	295/18870	1.03707034148784e-07	1.23493244611381e-06	5.72830543193008e-07	ABL1/AKT1/FGFR1/HDAC6/HIF1A/KDR/MET/MMP9/MTOR/PIK3CB/PIK3CD/PIK3CG/PLG/PPARG/PRKCA/PTGS2/PTK2/SRC	18
BP	GO:0010959	regulation of metal ion transport	21/253	398/18870	1.05035130732623e-07	1.24746447917354e-06	5.7864359906299e-07	ABL1/ACE/ADORA1/ADORA2A/AKT1/BCL2/CAMK2B/CCR1/DRD2/DRD3/DRD4/F2/FFAR1/FYN/G6PD/HTR2A/OPRD1/PDGFRB/PIK3CG/PSEN2/PTGS2	21
BP	GO:0048659	smooth muscle cell proliferation	14/253	175/18870	1.05832407553419e-07	1.25364304758959e-06	5.81509563685638e-07	AKT1/ELANE/ERN1/IGF1R/JAK2/MDM2/MMP2/MMP9/PDGFRB/PIK3CA/PPARG/PTGS2/SRC/TERT	14
BP	GO:0002757	immune response-activating signaling pathway	23/253	473/18870	1.11503614290155e-07	1.31737298867611e-06	6.11071064709548e-07	ABL1/BCL2/BRAF/CD38/ESR1/FYN/HSPA1A/IKBKB/ITK/LCK/MAPK1/NR1H3/NR1H4/PIK3CA/PIK3CD/PIK3R1/PSEN1/PTK2/PTPN22/PTPRC/SIRT2/SRC/SYK	23
BP	GO:0046456	icosanoid biosynthetic process	9/253	61/18870	1.14705659101461e-07	1.34816391541327e-06	6.25353613802633e-07	AKR1C3/ALOX5/CYP2C9/FABP5/PLA2G4A/PTGES/PTGS1/PTGS2/SYK	9
BP	GO:0050994	regulation of lipid catabolic process	9/253	61/18870	1.14705659101461e-07	1.34816391541327e-06	6.25353613802633e-07	ADORA1/AKT1/ALK/CNR1/FABP1/IDH1/PIK3CG/PPARA/THRA	9
BP	GO:0008584	male gonad development	13/253	150/18870	1.19438275085813e-07	1.39548742439615e-06	6.47304896596899e-07	ACE/AKR1C3/AR/BCL2/BCL2L1/CYP1B1/ESR1/INSR/PDGFRA/RARA/REN/SRD5A1/SRD5A2	13
BP	GO:0050777	negative regulation of immune response	15/253	205/18870	1.19852645508088e-07	1.39548742439615e-06	6.47304896596899e-07	AHR/AKT1/ALOX15/ARG1/AURKB/DRD2/FYN/JAK3/MAPK14/NR1H3/PARP1/PPARG/PTPRC/SRC/SYK	15
BP	GO:0050851	antigen receptor-mediated signaling pathway	15/253	205/18870	1.19852645508088e-07	1.39548742439615e-06	6.47304896596899e-07	ABL1/BCL2/BRAF/CD38/FYN/IKBKB/ITK/LCK/MAPK1/PIK3CA/PIK3CD/PSEN1/PTPN22/PTPRC/SYK	15
BP	GO:0008286	insulin receptor signaling pathway	12/253	125/18870	1.19965659246431e-07	1.39548742439615e-06	6.47304896596899e-07	AKT1/GSK3B/IGF1R/INSR/MAPK1/MAPK3/NR1H4/PIK3CA/PIK3R1/PTPN1/RAF1/SRC	12
BP	GO:0002573	myeloid leukocyte differentiation	16/253	235/18870	1.22243191750034e-07	1.41470701449848e-06	6.56220014401853e-07	APP/CCR1/CDK6/CSF1R/MAPK14/MMP9/MTOR/NR3C1/PARP1/PIK3CD/PIK3R1/PPARG/PRKCA/PSEN1/RARA/SRC	16
BP	GO:0045861	negative regulation of proteolysis	16/253	235/18870	1.22243191750034e-07	1.41470701449848e-06	6.56220014401853e-07	AKT1/CDK5/F2/FABP1/HDAC6/HSP90AB1/LRRK2/MDM2/MMP9/NR1H3/PLAU/PSEN1/RAF1/SERPINA6/SERPINE1/SRC	16
BP	GO:0010833	telomere maintenance via telomere lengthening	10/253	81/18870	1.28077008889576e-07	1.47385676697605e-06	6.83656968502528e-07	AURKB/HSP90AA1/HSP90AB1/MAPK1/MAPK3/NEK2/PARP1/SRC/TERT/TNKS2	10
BP	GO:0030540	female genitalia development	6/253	19/18870	1.28331395842777e-07	1.47385676697605e-06	6.83656968502528e-07	AXL/CYP19A1/ESR1/RBP4/SRD5A1/SRD5A2	6
BP	GO:0035821	modulation of process of another organism	6/253	19/18870	1.28331395842777e-07	1.47385676697605e-06	6.83656968502528e-07	AKT1/ARG1/BCL2L1/NOS2/PPARA/SYK	6
BP	GO:0046546	development of primary male sexual characteristics	13/253	151/18870	1.29149224565028e-07	1.47949428140949e-06	6.86271962112365e-07	ACE/AKR1C3/AR/BCL2/BCL2L1/CYP1B1/ESR1/INSR/PDGFRA/RARA/REN/SRD5A1/SRD5A2	13
BP	GO:0003014	renal system process	12/253	126/18870	1.31034593454947e-07	1.49625597025051e-06	6.94046968230188e-07	ABCG2/ADORA1/ADORA2A/AGTR1/AKR1B1/AKR1C3/BCL2/CYP11B2/DRD2/EDNRA/HSD11B2/REN	12
BP	GO:0030574	collagen catabolic process	8/253	45/18870	1.31273728218664e-07	1.49625597025051e-06	6.94046968230188e-07	CTSB/CTSL/MMP1/MMP13/MMP2/MMP3/MMP7/MMP9	8
BP	GO:0046824	positive regulation of nucleocytoplasmic transport	9/253	62/18870	1.32627925338313e-07	1.50789286973835e-06	6.99444811226118e-07	CDK1/GSK3B/HSP90AA1/JAK2/MAPK14/MDM2/PIK3R1/PSEN1/PTGS2	9
BP	GO:0071674	mononuclear cell migration	15/253	207/18870	1.36087757841837e-07	1.54335113843186e-06	7.15892333825677e-07	ABL1/AKT1/ALOX5/APP/CCR1/CSF1R/CXCR1/ICAM1/ITGAL/MAPK1/MAPK3/PIK3CD/PIK3CG/PTK2/SERPINE1	15
BP	GO:0030878	thyroid gland development	7/253	31/18870	1.43224438409716e-07	1.62022645950991e-06	7.5155139523414e-07	BRAF/EDNRA/MAP2K1/MAPK1/MAPK3/RAF1/THRA	7
BP	GO:0051341	regulation of oxidoreductase activity	10/253	82/18870	1.44163858766696e-07	1.62678668558428e-06	7.54594393964539e-07	ABL1/AGTR1/AKT1/CYP27B1/EGFR/HDAC6/HIF1A/HTR2B/PIK3CB/TERT	10
BP	GO:0032368	regulation of lipid transport	13/253	153/18870	1.50724984682707e-07	1.69659342211256e-06	7.86974651629533e-07	AGTR1/AKT1/CES1/CYP19A1/FABP3/NR1H3/PLA2G4A/PPARA/PPARG/PTGES/REN/RXRA/SYK	13
BP	GO:0030595	leukocyte chemotaxis	16/253	240/18870	1.63116862339159e-07	1.83152308209602e-06	8.49562553230465e-07	ALOX5/CCR1/CNR2/CSF1R/CXCR1/CYP19A1/DPP4/ITGB2/MAPK1/MAPK3/MMP2/PIK3CD/PIK3CG/PTK2/SERPINE1/SYK	16
BP	GO:0019722	calcium-mediated signaling	15/253	210/18870	1.64194085412565e-07	1.83905504082142e-06	8.53056295759911e-07	AGTR1/CCR1/CHRM3/CXCR1/GRM5/GSK3B/HTR2B/KDR/LRRK2/MAPT/MTOR/PDGFRA/PDGFRB/PTPRC/SYK	15
BP	GO:0044839	cell cycle G2/M phase transition	13/253	155/18870	1.75481784757116e-07	1.96047591078139e-06	9.09378067135353e-07	APP/AURKA/AURKB/CCNB1/CCND1/CDC25A/CDK1/CDK2/CDK4/CDK6/CHEK1/PLK1/WEE1	13
BP	GO:1904036	negative regulation of epithelial cell apoptotic process	9/253	64/18870	1.7590126403917e-07	1.96047591078139e-06	9.09378067135353e-07	ABL1/BCL2/BRAF/ICAM1/IGF1R/KDR/PPARA/SERPINE1/TERT	9
BP	GO:0010887	negative regulation of cholesterol storage	5/253	11/18870	1.8016177369527e-07	1.99323233733764e-06	9.2457232466444e-07	CES1/NR1H3/PPARA/PPARD/PPARG	5
BP	GO:0034776	response to histamine	5/253	11/18870	1.8016177369527e-07	1.99323233733764e-06	9.2457232466444e-07	DRD2/DRD3/DRD4/GABRB2/GABRG2	5
BP	GO:0061370	testosterone biosynthetic process	5/253	11/18870	1.8016177369527e-07	1.99323233733764e-06	9.2457232466444e-07	AKR1C3/CYP19A1/HSD17B1/HSD17B3/SRD5A2	5
BP	GO:0099171	presynaptic modulation of chemical synaptic transmission	7/253	32/18870	1.81242366060822e-07	2.00029684493956e-06	9.27849237292116e-07	ADORA2A/ADORA3/BACE1/DRD2/GRIK2/GSK3B/HTR2A	7
BP	GO:0097529	myeloid leukocyte migration	16/253	242/18870	1.82683775902117e-07	2.01129947921431e-06	9.32952872707957e-07	CCR1/CSF1R/CXCR1/CYP19A1/DPP4/ITGB2/MAPK1/MAPK3/MMP2/PIK3CD/PIK3CG/PIK3R1/PTGER4/PTK2/SERPINE1/SYK	16
BP	GO:1905952	regulation of lipid localization	14/253	183/18870	1.84301676873648e-07	2.02418710643994e-06	9.38930872984298e-07	AGTR1/AKT1/CES1/CYP19A1/FABP3/NR1H3/PLA2G4A/PPARA/PPARD/PPARG/PTGES/REN/RXRA/SYK	14
BP	GO:0010595	positive regulation of endothelial cell migration	12/253	130/18870	1.8499681475291e-07	2.02690214711118e-06	9.40190260270937e-07	ABL1/AKT1/FGFR1/HIF1A/KDR/MET/PIK3CB/PIK3CD/PIK3CG/PLG/PRKCA/PTGS2	12
BP	GO:0014075	response to amine	8/253	47/18870	1.87127649043425e-07	2.04036773956988e-06	9.46436353056663e-07	ADORA2A/CDK1/CNR2/DRD2/DRD4/EDNRA/HDAC6/JAK2	8
BP	GO:0051353	positive regulation of oxidoreductase activity	8/253	47/18870	1.87127649043425e-07	2.04036773956988e-06	9.46436353056663e-07	ABL1/AGTR1/AKT1/CYP27B1/HIF1A/HTR2B/PIK3CB/TERT	8
BP	GO:1903039	positive regulation of leukocyte cell-cell adhesion	17/253	275/18870	1.96641831325459e-07	2.13895261237429e-06	9.92165515341513e-07	ABL1/AKT1/ALOX5/DPP4/ELANE/FYN/ITGB2/JAK2/LCK/MTOR/PIK3CA/PTPN22/PTPRC/RARA/SRC/SYK/TYK2	17
BP	GO:0021537	telencephalon development	17/253	276/18870	2.07067602276141e-07	2.24695659544254e-06	1.0422637862896e-06	ALK/CDK5/CDK5R1/CDK6/CSF1R/DRD2/EGFR/GSK3B/HIF1A/HTR6/IGF1R/LRRK2/PSEN1/RARA/RARB/SRD5A1/SRD5A2	17
BP	GO:0003012	muscle system process	22/253	452/18870	2.09697074580353e-07	2.27004608247871e-06	1.05297397812446e-06	ADORA1/CAMK2B/CD38/CHRM3/DRD2/EDNRA/G6PD/GRK2/HSP90AA1/HTR2A/HTR2B/HTR7/KDM4A/MTOR/PARP1/PARP2/PIK3CA/PIK3CG/PPARA/PPARG/PRKCA/PTGS2	22
BP	GO:0002696	positive regulation of leukocyte activation	20/253	380/18870	2.22401290021545e-07	2.40182777409902e-06	1.11410167643e-06	ABL1/AKT1/AXL/BCL2/CD38/DPP4/FYN/ITGB2/JAK2/LCK/LRRK2/MTOR/PIK3CA/PLA2G4A/PTPN22/PTPRC/RARA/SRC/SYK/TYK2	20
BP	GO:0038094	Fc-gamma receptor signaling pathway	7/253	33/18870	2.27422627619823e-07	2.44133083622951e-06	1.13242539981196e-06	ABL1/FYN/LCK/PTK2/PTPRC/SRC/SYK	7
BP	GO:1990806	ligand-gated ion channel signaling pathway	7/253	33/18870	2.27422627619823e-07	2.44133083622951e-06	1.13242539981196e-06	APP/CDK5R1/CHRM3/F2/FFAR1/GRIK1/GRIK2	7
BP	GO:2000628	regulation of miRNA metabolic process	10/253	86/18870	2.27677704505824e-07	2.44133083622951e-06	1.13242539981196e-06	AR/EGFR/ESR1/HIF1A/NR3C1/PPARA/PPARD/PPARG/RARA/TERT	10
BP	GO:0048863	stem cell differentiation	16/253	246/18870	2.28345806765915e-07	2.44270632533278e-06	1.13306342837187e-06	ABL1/ACE/BCL2/CDK6/EDNRA/ESR1/GSK3B/HIF1A/HTR2B/KDM3A/KDM4C/MAPK1/MAPK14/MAPK3/PDGFRA/PTPRC	16
BP	GO:0002768	immune response-regulating cell surface receptor signaling pathway	19/253	346/18870	2.35633763483978e-07	2.51472353718161e-06	1.16646902777322e-06	ABL1/BCL2/BRAF/CD38/FYN/IKBKB/ITK/LCK/MAPK1/NR1H3/PIK3CA/PIK3CD/PIK3R1/PSEN1/PTK2/PTPN22/PTPRC/SRC/SYK	19
BP	GO:0002244	hematopoietic progenitor cell differentiation	12/253	133/18870	2.37651743641369e-07	2.53029209406399e-06	1.17369059274524e-06	ABL1/ACE/BCL2/BRAF/CDK6/FLT3/KDR/PDGFRA/PSEN1/PTPRC/RARA/TOP2A	12
BP	GO:0090277	positive regulation of peptide hormone secretion	11/253	109/18870	2.44186403294219e-07	2.59376402560174e-06	1.20313241455071e-06	CD38/CFTR/CHRM3/DRD2/F2/FFAR1/FFAR4/HIF1A/JAK2/NR1H4/RBP4	11
BP	GO:0043254	regulation of protein-containing complex assembly	21/253	419/18870	2.47484071790916e-07	2.62263565539554e-06	1.21652468667838e-06	ABL1/ALOX15/CDK5R1/GSK3B/HDAC6/HSP90AA1/HSPA1A/MAPT/MET/MMP1/MMP3/MTOR/OPRD1/PTGER4/PTPN22/RAF1/SIRT2/SRC/SYK/THRA/VCP	21
BP	GO:2000378	negative regulation of reactive oxygen species metabolic process	8/253	49/18870	2.62232386604752e-07	2.77182315865776e-06	1.28572617118083e-06	BCL2/FYN/G6PD/HDAC6/HIF1A/MMP3/PPARA/SIRT2	8
BP	GO:0032943	mononuclear cell proliferation	18/253	314/18870	2.6278721216888e-07	2.77182315865776e-06	1.28572617118083e-06	ABL1/ACE/AHR/ARG1/BCL2/BCL2L1/CD38/ERBB2/FLT3/FYN/IDO1/JAK2/NCSTN/PIK3CG/PTPN22/PTPRC/SYK/TYK2	18
BP	GO:0050679	positive regulation of epithelial cell proliferation	15/253	218/18870	2.66650090857154e-07	2.79951661514762e-06	1.29857194082102e-06	AGTR1/AKT1/AR/CCND1/EGFR/ERBB2/F3/FGFR1/GPBAR1/HDAC6/HIF1A/HTR2B/KDR/PIK3CD/PRKCA	15
BP	GO:1903828	negative regulation of protein localization	15/253	218/18870	2.66650090857154e-07	2.79951661514762e-06	1.29857194082102e-06	AKT1/BCL2L1/CDK5/DRD2/DRD3/DRD4/GSK3B/HMGCR/LRRK2/MAPT/MTNR1B/MTOR/NR1H3/OPRM1/VCP	15
BP	GO:0043276	anoikis	7/253	34/18870	2.83128063547209e-07	2.95581573663748e-06	1.3710721904868e-06	AKT1/BCL2/MCL1/MTOR/PIK3CA/PTK2/SRC	7
BP	GO:0071398	cellular response to fatty acid	7/253	34/18870	2.83128063547209e-07	2.95581573663748e-06	1.3710721904868e-06	AKR1C1/AKR1C2/AKR1C3/AKR1C4/CDK4/NR1H4/SRC	7
BP	GO:0033627	cell adhesion mediated by integrin	10/253	88/18870	2.83497023138268e-07	2.95581573663748e-06	1.3710721904868e-06	CYP1B1/DPP4/ICAM1/ITGAL/ITGB2/PIK3CG/PLAU/PTK2/SERPINE1/SYK	10
BP	GO:0002764	immune response-regulating signaling pathway	23/253	500/18870	2.98687048834636e-07	3.10703194477409e-06	1.44121470145496e-06	ABL1/BCL2/BRAF/CD38/ESR1/FYN/HSPA1A/IKBKB/ITK/LCK/MAPK1/NR1H3/NR1H4/PIK3CA/PIK3CD/PIK3R1/PSEN1/PTK2/PTPN22/PTPRC/SIRT2/SRC/SYK	23
BP	GO:0010810	regulation of cell-substrate adhesion	15/253	220/18870	2.99981676728195e-07	3.11334194310799e-06	1.44414163060362e-06	ABL1/ALOX15/BCL2/BRAF/CDK6/GSK3B/JAK2/KDR/PIK3CB/PIK3R1/PLAU/PLG/PTK2/SERPINE1/SRC	15
BP	GO:0007215	glutamate receptor signaling pathway	8/253	50/18870	3.0859247696031e-07	3.19537976715195e-06	1.48219534881093e-06	APP/CDK5R1/FYN/GRIK1/GRIK2/GRM1/GRM5/NCSTN	8
BP	GO:0043542	endothelial cell migration	17/253	284/18870	3.10428419878242e-07	3.20705159805718e-06	1.48760939494644e-06	ABL1/AKT1/CYP1B1/DPP4/FGFR1/HIF1A/KDR/MET/PIK3CA/PIK3CB/PIK3CD/PIK3CG/PLG/PPARG/PRKCA/PTGS2/PTK2	17
BP	GO:0031099	regeneration	14/253	191/18870	3.11833520709205e-07	3.21422934216208e-06	1.49093883297963e-06	ACE/AURKA/AXL/BCL2/BRAF/CCND1/CDK1/FLT3/IGF1R/JAK2/MAP2K1/MMP2/PPARD/TYMS	14
BP	GO:0044409	entry into host	13/253	163/18870	3.1513464593943e-07	3.24087334744527e-06	1.50329780862015e-06	AGTR1/AXL/CDK1/CTSB/CTSL/DPP4/EGFR/GRK2/HSPA1A/HTR2A/ICAM1/INSR/SRC	13
BP	GO:0061448	connective tissue development	17/253	285/18870	3.26210996787797e-07	3.34717632758454e-06	1.5526070595414e-06	HIF1A/HSD17B1/MAPK14/MAPK3/MMP13/NR1H4/PARP1/PDGFRB/PIK3CA/PPARD/PPARG/RARA/RARB/RARG/RORC/THRA/TYMS	17
BP	GO:0045821	positive regulation of glycolytic process	6/253	22/18870	3.41193342851531e-07	3.47220884558956e-06	1.61060411470906e-06	APP/HIF1A/HTR2A/INSR/MTOR/PSEN1	6
BP	GO:0007004	telomere maintenance via telomerase	9/253	69/18870	3.41465842273448e-07	3.47220884558956e-06	1.61060411470906e-06	AURKB/HSP90AA1/HSP90AB1/MAPK1/MAPK3/NEK2/SRC/TERT/TNKS2	9
BP	GO:0043627	response to estrogen	9/253	69/18870	3.41465842273448e-07	3.47220884558956e-06	1.61060411470906e-06	AR/CYP27B1/ESR1/ESR2/HSP90AA1/MDM2/MMP2/RARA/SRD5A1	9
BP	GO:2000573	positive regulation of DNA biosynthetic process	9/253	69/18870	3.41465842273448e-07	3.47220884558956e-06	1.61060411470906e-06	AURKB/CYP1B1/HSP90AA1/HSP90AB1/MAPK1/MAPK3/NEK2/PDGFRB/TNKS2	9
BP	GO:1901990	regulation of mitotic cell cycle phase transition	19/253	355/18870	3.49296684545142e-07	3.53711301628244e-06	1.64071028891357e-06	AKT1/APP/AURKA/AURKB/BCL2/CCNB1/CCND1/CDC25A/CDK1/CDK2/CDK4/CDK6/CHEK1/EGFR/MDM2/PLK1/SIRT2/TERT/WEE1	19
BP	GO:0001893	maternal placenta development	7/253	35/18870	3.49886963359619e-07	3.53711301628244e-06	1.64071028891357e-06	AKT1/CTSB/CYP27B1/PARP1/PARP2/PPARD/PTGS2	7
BP	GO:0010507	negative regulation of autophagy	10/253	90/18870	3.50975413107363e-07	3.53711301628244e-06	1.64071028891357e-06	AKT1/BCL2/KDM4A/LRRK2/MCL1/MET/MTOR/PIK3CA/PTPN22/SIRT2	10
BP	GO:0034644	cellular response to UV	10/253	90/18870	3.50975413107363e-07	3.53711301628244e-06	1.64071028891357e-06	AURKB/CDC25A/MAPK14/MDM2/MMP1/MMP2/MMP3/MMP9/PARP1/PIK3R1	10
BP	GO:2000060	positive regulation of ubiquitin-dependent protein catabolic process	11/253	113/18870	3.52946092510975e-07	3.54906904136036e-06	1.64625616015646e-06	AKT1/AURKA/GSK3B/HSPA1A/LRRK2/MDM2/PLK1/PSEN1/PTK2/SIRT2/VCP	11
BP	GO:0033135	regulation of peptidyl-serine phosphorylation	12/253	138/18870	3.55530889487894e-07	3.56713364730093e-06	1.65463553189138e-06	AKT1/APP/BCL2/BRAF/EGFR/HDAC6/HSP90AA1/HSP90AB1/OPRD1/PIK3CA/PTGS2/RAF1	12
BP	GO:0044242	cellular lipid catabolic process	15/253	223/18870	3.57067081820362e-07	3.5746206753034e-06	1.65810843304565e-06	AKR1B10/AKR1C3/AKT1/CNR1/CYP1B1/CYP26A1/CYP26B1/FAAH/FABP1/IDH1/PIK3CG/PLA2G4A/PPARA/PPARD/SIRT2	15
BP	GO:0035094	response to nicotine	8/253	51/18870	3.61797792826317e-07	3.60602425669402e-06	1.672675165536e-06	BCL2/CNR1/DRD2/IGF1R/MAPK1/MMP2/PPARA/SLC6A3	8
BP	GO:0038084	vascular endothelial growth factor signaling pathway	8/253	51/18870	3.61797792826317e-07	3.60602425669402e-06	1.672675165536e-06	FLT3/KDR/PDGFRA/PDGFRB/PIK3CA/PIK3CB/PIK3CD/XDH	8
BP	GO:0035051	cardiocyte differentiation	13/253	165/18870	3.62834162608881e-07	3.60840568308832e-06	1.67377980391465e-06	CDK1/EDNRA/EGFR/G6PD/MAPK1/MAPK3/MTOR/PARP2/PDGFRA/PDGFRB/PPARA/RARA/RARB	13
BP	GO:0022409	positive regulation of cell-cell adhesion	18/253	322/18870	3.8048484528346e-07	3.77564457216592e-06	1.75135452792064e-06	ABL1/AKT1/ALOX5/DPP4/ELANE/FYN/ITGB2/JAK1/JAK2/LCK/MTOR/PIK3CA/PTPN22/PTPRC/RARA/SRC/SYK/TYK2	18
BP	GO:0006081	cellular aldehyde metabolic process	9/253	70/18870	3.87305130126598e-07	3.83491403462332e-06	1.77884701018643e-06	AKR1A1/AKR1C1/AKR1C3/ALDH2/CYP11B1/CYP11B2/CYP1B1/IDH1/KDM3A	9
BP	GO:0016032	viral process	21/253	432/18870	4.09001132943625e-07	4.04089547286005e-06	1.8743926892429e-06	AGTR1/AKT1/AXL/BCL2/BCL2L1/CDK1/CSF1R/CTSB/CTSL/DPP4/EGFR/GRK2/GSK3B/HSP90AB1/HSPA1A/HTR2A/ICAM1/INSR/PPARA/TOP2A/VCP	21
BP	GO:0006636	unsaturated fatty acid biosynthetic process	8/253	52/18870	4.22664726608973e-07	4.16679278410806e-06	1.93279088374795e-06	AKR1C3/ALOX12/ALOX15/FABP5/PLA2G4A/PTGES/PTGS1/PTGS2	8
BP	GO:0050867	positive regulation of cell activation	20/253	396/18870	4.28205228668819e-07	4.21223621679654e-06	1.9538700823012e-06	ABL1/AKT1/AXL/BCL2/CD38/DPP4/FYN/ITGB2/JAK2/LCK/LRRK2/MTOR/PIK3CA/PLA2G4A/PTPN22/PTPRC/RARA/SRC/SYK/TYK2	20
BP	GO:0002068	glandular epithelial cell development	7/253	36/18870	4.29405727218995e-07	4.21488268040337e-06	1.95509765972069e-06	AKT1/CDK6/GSK3B/HIF1A/RARA/RARB/RARG	7
BP	GO:0050731	positive regulation of peptidyl-tyrosine phosphorylation	13/253	168/18870	4.46535957413084e-07	4.37353940972771e-06	2.02869149938867e-06	ABL1/ACE/CSF1R/FLT3/FYN/GRM5/HTR2A/JAK2/MTOR/PTPN1/PTPRC/SRC/SYK	13
BP	GO:0051882	mitochondrial depolarization	6/253	23/18870	4.56449844007496e-07	4.46098389661753e-06	2.06925312936443e-06	ABL1/BCL2/KDR/LRRK2/PARP1/SRC	6
BP	GO:0032436	positive regulation of proteasomal ubiquitin-dependent protein catabolic process	10/253	93/18870	4.78556898838356e-07	4.66696113630078e-06	2.16479686089764e-06	AKT1/AURKA/GSK3B/HSPA1A/LRRK2/MDM2/PLK1/PSEN1/SIRT2/VCP	10
BP	GO:0031334	positive regulation of protein-containing complex assembly	14/253	198/18870	4.83437145201429e-07	4.70441523018595e-06	2.18217015853231e-06	ALOX15/CDK5R1/GSK3B/HSP90AA1/HSPA1A/MAPT/MET/MMP1/MMP3/MTOR/PTPN22/SRC/SYK/VCP	14
BP	GO:0010639	negative regulation of organelle organization	19/253	363/18870	4.90290505877651e-07	4.75718551751208e-06	2.20664796090005e-06	AKT1/AURKB/BCL2L1/CCNB1/CHEK1/HDAC6/HSPA1A/LRRK2/MAPT/MET/MTOR/PARP1/PIK3CA/PIK3R1/PLK1/PPARG/SRC/TNKS2/TOP2A	19
BP	GO:0060134	prepulse inhibition	5/253	13/18870	4.90962571641578e-07	4.75718551751208e-06	2.20664796090005e-06	ADORA2A/BACE1/DRD2/DRD3/SLC6A3	5
BP	GO:1904659	glucose transmembrane transport	11/253	117/18870	5.02487090352304e-07	4.84808973101103e-06	2.24881440503309e-06	ACE/AKT1/BRAF/EDNRA/FABP5/FFAR4/INSR/MAPK14/PIK3R1/PPARD/TERT	11
BP	GO:2000278	regulation of DNA biosynthetic process	11/253	117/18870	5.02487090352304e-07	4.84808973101103e-06	2.24881440503309e-06	AURKB/CHEK1/CYP1B1/HSP90AA1/HSP90AB1/MAPK1/MAPK3/NEK2/PDGFRB/SRC/TNKS2	11
BP	GO:0032434	regulation of proteasomal ubiquitin-dependent protein catabolic process	12/253	143/18870	5.22849908455148e-07	5.03016565957409e-06	2.3332713754442e-06	AKT1/AURKA/CDK2/GSK3B/HSP90AB1/HSPA1A/LRRK2/MDM2/PLK1/PSEN1/SIRT2/VCP	12
BP	GO:0051385	response to mineralocorticoid	7/253	37/18870	5.23581884123624e-07	5.03016565957409e-06	2.3332713754442e-06	ACE/HDAC6/IGF1R/MAOB/PARP1/PTPRC/SRC	7
BP	GO:0051098	regulation of binding	16/253	262/18870	5.33614244834184e-07	5.11568741075145e-06	2.37294113336165e-06	ABL1/AKT1/APP/AURKA/AURKB/GSK3B/JAK2/LRRK2/MET/MMP9/PLK1/PPARG/PSEN1/RARA/SIRT2/TERT	16
BP	GO:0021700	developmental maturation	18/253	330/18870	5.44469854935933e-07	5.20872324225179e-06	2.41609634080839e-06	AKR1B1/APP/AURKA/AXL/BCL2/CAMK2B/CDK5R1/CFTR/EDNRA/G6PD/HIF1A/KDR/LRRK2/MMP2/PPARG/REN/SIRT2/TYMS	18
BP	GO:0006809	nitric oxide biosynthetic process	9/253	73/18870	5.58303972447679e-07	5.32980058085601e-06	2.4722587631816e-06	AKT1/CYP1B1/HSP90AA1/HSP90AB1/INSR/JAK2/NOS2/PTGS2/RORA	9
BP	GO:0050714	positive regulation of protein secretion	12/253	144/18870	5.63679826284194e-07	5.35851095364702e-06	2.48557623531774e-06	ACHE/ADORA2A/CD38/CFTR/CHRM3/F2/FFAR1/HIF1A/JAK2/NR1H4/PPARG/RBP4	12
BP	GO:0050852	T cell receptor signaling pathway	12/253	144/18870	5.63679826284194e-07	5.35851095364702e-06	2.48557623531774e-06	ABL1/BRAF/FYN/IKBKB/ITK/LCK/MAPK1/PIK3CA/PIK3CD/PSEN1/PTPN22/PTPRC	12
BP	GO:0031279	regulation of cyclase activity	8/253	54/18870	5.7102595313616e-07	5.41696527870257e-06	2.51269061139469e-06	ADORA3/DRD2/DRD3/EDNRA/MAPK14/MAPK3/NOS2/RAF1	8
BP	GO:0032388	positive regulation of intracellular transport	14/253	201/18870	5.79993039295171e-07	5.49051988035701e-06	2.54680933793123e-06	CDK1/CDK5/CDK5R1/ERBB2/FYN/GSK3B/HSP90AA1/ITGB2/JAK2/MAPK14/MDM2/PIK3R1/PSEN1/PTGS2	14
BP	GO:0030534	adult behavior	12/253	145/18870	6.07317721275628e-07	5.71333199328943e-06	2.65016202259241e-06	ALK/APP/CDK5/DRD2/DRD3/DRD4/GABRG2/HTR2A/NCSTN/OPRD1/OPRM1/PPARA	12
BP	GO:0046165	alcohol biosynthetic process	12/253	145/18870	6.07317721275628e-07	5.71333199328943e-06	2.65016202259241e-06	ACLY/CES1/CFTR/CYP11B1/CYP11B2/CYP27A1/CYP27B1/CYP3A4/FDFT1/G6PD/HMGCR/NPC1L1	12
BP	GO:0050921	positive regulation of chemotaxis	12/253	145/18870	6.07317721275628e-07	5.71333199328943e-06	2.65016202259241e-06	CCR1/CSF1R/F3/FGFR1/KDR/MAPK1/MAPK3/MET/PDGFRA/PDGFRB/PTK2/SERPINE1	12
BP	GO:0001935	endothelial cell proliferation	14/253	202/18870	6.15828568210087e-07	5.7813781559142e-06	2.68172562789018e-06	AGTR1/AKT1/ALOX5/ERN1/F3/FGFR1/HIF1A/HTR2B/KDR/PIK3CB/PIK3CD/PPARG/PRKCA/XDH	14
BP	GO:1903034	regulation of response to wounding	13/253	173/18870	6.24929648552057e-07	5.8546721732879e-06	2.715723480904e-06	ALOX12/ALOX5/BRAF/F2/F3/IGF1R/MAP2K1/MTOR/PDGFRA/PLAU/PLG/PTK2/SERPINE1	13
BP	GO:0008645	hexose transmembrane transport	11/253	120/18870	6.48866982494194e-07	6.06637003261617e-06	2.81392075487913e-06	ACE/AKT1/BRAF/EDNRA/FABP5/FFAR4/INSR/MAPK14/PIK3R1/PPARD/TERT	11
BP	GO:0050806	positive regulation of synaptic transmission	13/253	174/18870	6.67434016792365e-07	6.22709056904216e-06	2.88847190338356e-06	ABL1/ADORA1/ADORA2A/APP/BRAF/DRD2/GRIK2/GSK3B/HDAC6/HMGCR/MAPK1/NCSTN/PTGS2	13
BP	GO:0070663	regulation of leukocyte proliferation	16/253	267/18870	6.86464855719623e-07	6.39146804965287e-06	2.96471934655605e-06	AHR/ARG1/BCL2/BCL2L1/CD38/CSF1R/ERBB2/IDO1/JAK2/MAPK1/MAPK3/PTK2/PTPN22/PTPRC/SYK/TYK2	16
BP	GO:0030278	regulation of ossification	11/253	121/18870	7.05397245982566e-07	6.52973665083806e-06	3.02885603530587e-06	ALOX5/BCL2/CCR1/CYP27B1/HIF1A/MAPK1/MAPK14/MAPK3/PTGER4/RXRA/RXRB	11
BP	GO:0071887	leukocyte apoptotic process	11/253	121/18870	7.05397245982566e-07	6.52973665083806e-06	3.02885603530587e-06	AKT1/AURKB/AXL/BCL2/BCL2L1/CTSL/HIF1A/IDO1/JAK3/PIK3CB/PIK3CD	11
BP	GO:0006278	RNA-templated DNA biosynthetic process	9/253	75/18870	7.05644469007693e-07	6.52973665083806e-06	3.02885603530587e-06	AURKB/HSP90AA1/HSP90AB1/MAPK1/MAPK3/NEK2/SRC/TERT/TNKS2	9
BP	GO:0051952	regulation of amine transport	10/253	97/18870	7.10797375929316e-07	6.56399617567378e-06	3.04474751364781e-06	ADORA1/ADORA2A/ADORA3/CNR1/DRD2/DRD3/DRD4/GRK2/HTR2A/PSEN1	10
BP	GO:0048148	behavioral response to cocaine	5/253	14/18870	7.55371312941796e-07	6.94726664849924e-06	3.22252973471532e-06	CDK5/DRD2/DRD3/DRD4/HTR2A	5
BP	GO:1903727	positive regulation of phospholipid metabolic process	5/253	14/18870	7.55371312941796e-07	6.94726664849924e-06	3.22252973471532e-06	FABP3/HTR2A/HTR2B/HTR2C/NR1H4	5
BP	GO:0038093	Fc receptor signaling pathway	8/253	56/18870	7.61781312997475e-07	6.97785514435946e-06	3.2367183850777e-06	ABL1/FYN/IKBKB/LCK/PTK2/PTPRC/SRC/SYK	8
BP	GO:0043525	positive regulation of neuron apoptotic process	8/253	56/18870	7.61781312997475e-07	6.97785514435946e-06	3.2367183850777e-06	ABL1/BACE1/CDK5/CDK5R1/GRIK2/HTR2A/MCL1/NR3C1	8
BP	GO:1901661	quinone metabolic process	7/253	39/18870	7.6453257518695e-07	6.98890889438576e-06	3.24184573082994e-06	AKR1A1/AKR1B1/AKR1B10/AKR1C1/AKR1C2/AKR1C3/AKR1C4	7
BP	GO:0030518	intracellular steroid hormone receptor signaling pathway	11/253	122/18870	7.66224935027796e-07	6.99025772379189e-06	3.24247139313545e-06	AR/ESR1/ESR2/HDAC6/JAK2/KDM3A/KDM4C/MAPK1/NR3C1/PARP1/SRC	11
BP	GO:1901992	positive regulation of mitotic cell cycle phase transition	10/253	98/18870	7.82345371363941e-07	7.08593122662704e-06	3.28685009965555e-06	AKT1/APP/CCNB1/CCND1/CDC25A/CDK1/CDK4/EGFR/MDM2/TERT	10
BP	GO:0008211	glucocorticoid metabolic process	6/253	25/18870	7.82975826146634e-07	7.08593122662704e-06	3.28685009965555e-06	CYP11B1/CYP11B2/CYP17A1/HSD11B2/NR3C1/SERPINA6	6
BP	GO:0046697	decidualization	6/253	25/18870	7.82975826146634e-07	7.08593122662704e-06	3.28685009965555e-06	CTSB/CYP27B1/PARP1/PARP2/PPARD/PTGS2	6
BP	GO:1902894	negative regulation of miRNA transcription	6/253	25/18870	7.82975826146634e-07	7.08593122662704e-06	3.28685009965555e-06	ESR1/HIF1A/PPARA/PPARD/PPARG/RARA	6
BP	GO:0051937	catecholamine transport	9/253	76/18870	7.91161539031153e-07	7.14572048725742e-06	3.31458369330417e-06	ADORA2A/ADORA3/CNR1/DRD2/DRD3/DRD4/GRK2/HTR2A/SLC6A3	9
BP	GO:0044282	small molecule catabolic process	19/253	375/18870	8.00734027527982e-07	7.21777186168151e-06	3.34800513921324e-06	AKR1A1/AKR1B10/AKR1C3/AKT1/ALDH2/ARG1/CNR1/CYP26A1/CYP26B1/CYP27A1/CYP27B1/CYP3A4/FAAH/FABP1/IDO1/NOS2/PPARA/PPARD/XDH	19
BP	GO:0002065	columnar/cuboidal epithelial cell differentiation	11/253	123/18870	8.31628397132069e-07	7.46650495440994e-06	3.46338141996939e-06	ABL1/AKT1/CDK6/GSK3B/HIF1A/RARA/RARB/RARG/SERPINE1/SRC/TYMS	11
BP	GO:0015749	monosaccharide transmembrane transport	11/253	123/18870	8.31628397132069e-07	7.46650495440994e-06	3.46338141996939e-06	ACE/AKT1/BRAF/EDNRA/FABP5/FFAR4/INSR/MAPK14/PIK3R1/PPARD/TERT	11
BP	GO:0045936	negative regulation of phosphate metabolic process	19/253	376/18870	8.33359048510208e-07	7.46722711783899e-06	3.4637163996443e-06	ABL1/AKT1/DRD2/DUSP16/GSK3B/IKBKB/LRRK2/MAPT/PARP1/PIK3CB/PLK1/PPARG/PSEN1/PTPN1/PTPN22/PTPRC/SIRT2/XDH/YWHAG	19
BP	GO:0002263	cell activation involved in immune response	17/253	305/18870	8.41196906663693e-07	7.52256127006563e-06	3.48938346554484e-06	ABL1/APP/ICAM1/ITGAL/ITGB2/JAK1/JAK3/MTOR/PIK3CD/PIK3CG/PSEN1/PTGER4/PTPRC/RARA/RORA/RORC/SYK	17
BP	GO:2000058	regulation of ubiquitin-dependent protein catabolic process	13/253	178/18870	8.64447910382431e-07	7.7152402257998e-06	3.57875871131022e-06	AKT1/AURKA/CDK2/GSK3B/HSP90AB1/HSPA1A/LRRK2/MDM2/PLK1/PSEN1/PTK2/SIRT2/VCP	13
BP	GO:0010563	negative regulation of phosphorus metabolic process	19/253	377/18870	8.67190882246849e-07	7.72448571292715e-06	3.58304728387944e-06	ABL1/AKT1/DRD2/DUSP16/GSK3B/IKBKB/LRRK2/MAPT/PARP1/PIK3CB/PLK1/PPARG/PSEN1/PTPN1/PTPN22/PTPRC/SIRT2/XDH/YWHAG	19
BP	GO:0007612	learning	12/253	150/18870	8.73749371562638e-07	7.76761474719241e-06	3.60305293536532e-06	ABL1/APP/BRAF/CDK5/DRD2/DRD3/FYN/GRM5/HIF1A/HMGCR/INSR/PTGS2	12
BP	GO:0061900	glial cell activation	8/253	57/18870	8.75974323095654e-07	7.77212512158399e-06	3.60514509856086e-06	ADORA2A/APP/ITGB2/JAK2/LRRK2/MAPT/PSEN1/PTPRC	8
BP	GO:1903036	positive regulation of response to wounding	9/253	77/18870	8.85498565647192e-07	7.84125442182689e-06	3.6372111234947e-06	BRAF/F2/F3/IGF1R/MTOR/PLAU/PLG/PTK2/SERPINE1	9
BP	GO:0032570	response to progesterone	7/253	40/18870	9.16179546693782e-07	8.08131081635354e-06	3.74856266770781e-06	CD38/CYP1B1/IGF1R/NR1H3/PTGER2/SRC/TYMS	7
BP	GO:0042307	positive regulation of protein import into nucleus	7/253	40/18870	9.16179546693782e-07	8.08131081635354e-06	3.74856266770781e-06	CDK1/HSP90AA1/JAK2/MAPK14/PIK3R1/PSEN1/PTGS2	7
BP	GO:0042632	cholesterol homeostasis	10/253	100/18870	9.44541057494103e-07	8.31526903727786e-06	3.85708553889667e-06	AKR1C1/CES1/EPHX2/FABP3/FABP4/HNF4A/NPC1L1/NR1H3/NR1H4/RORA	10
BP	GO:0002274	myeloid leukocyte activation	15/253	241/18870	9.58128766716481e-07	8.41851003765452e-06	3.9049744728312e-06	APP/CNR1/CNR2/ITGB2/JAK2/LRRK2/MAPT/NR1H3/PIK3CD/PIK3CG/PLA2G4A/PSEN1/PTPRC/RORA/SYK	15
BP	GO:0001558	regulation of cell growth	20/253	417/18870	9.60783436546e-07	8.42547490381909e-06	3.90820516620303e-06	ABL1/AGTR1/AKT1/BCL2/CD38/CDK5/CYP27B1/EGFR/ERBB2/ESR2/F2/G6PD/GSK3B/HDAC6/HNF4A/HSPA1A/MAPT/MTOR/PARP2/PPARA	20
BP	GO:0001952	regulation of cell-matrix adhesion	11/253	125/18870	9.77350666430834e-07	8.55418136479599e-06	3.9679064010243e-06	ABL1/BCL2/CDK6/GSK3B/KDR/PIK3CB/PIK3R1/PLAU/PTK2/SERPINE1/SRC	11
BP	GO:0046209	nitric oxide metabolic process	9/253	78/18870	9.89406379006593e-07	8.64298043437227e-06	4.00909636199786e-06	AKT1/CYP1B1/HSP90AA1/HSP90AB1/INSR/JAK2/NOS2/PTGS2/RORA	9
BP	GO:0051932	synaptic transmission, GABAergic	8/253	58/18870	1.00445903181375e-06	8.69151642338744e-06	4.03161006065357e-06	ADORA1/ADORA2A/CNR1/CNR2/DRD2/GABRA1/GABRB2/GABRG2	8
BP	GO:0010821	regulation of mitochondrion organization	12/253	152/18870	1.00647152355324e-06	8.69151642338744e-06	4.03161006065357e-06	AKT1/AURKA/BCL2L1/GSK3B/HDAC6/HIF1A/HSPA1A/KDR/LRRK2/MAPT/MMP9/PPARG	12
BP	GO:1903531	negative regulation of secretion by cell	12/253	152/18870	1.00647152355324e-06	8.69151642338744e-06	4.03161006065357e-06	ADORA1/BRAF/CNR1/DRD2/DRD3/DRD4/FFAR4/HMGCR/MAOB/MTNR1B/NR1H3/OPRM1	12
BP	GO:0002433	immune response-regulating cell surface receptor signaling pathway involved in phagocytosis	6/253	26/18870	1.00648720571382e-06	8.69151642338744e-06	4.03161006065357e-06	ABL1/FYN/PTK2/PTPRC/SRC/SYK	6
BP	GO:0038096	Fc-gamma receptor signaling pathway involved in phagocytosis	6/253	26/18870	1.00648720571382e-06	8.69151642338744e-06	4.03161006065357e-06	ABL1/FYN/PTK2/PTPRC/SRC/SYK	6
BP	GO:2000629	negative regulation of miRNA metabolic process	6/253	26/18870	1.00648720571382e-06	8.69151642338744e-06	4.03161006065357e-06	ESR1/HIF1A/PPARA/PPARD/PPARG/RARA	6
BP	GO:0008585	female gonad development	10/253	101/18870	1.03612265808392e-06	8.9134126004368e-06	4.13453788316859e-06	BCL2/BCL2L1/CYP19A1/ESR1/IDH1/INSR/KDR/MMP2/PDGFRA/SRC	10
BP	GO:0055092	sterol homeostasis	10/253	101/18870	1.03612265808392e-06	8.9134126004368e-06	4.13453788316859e-06	AKR1C1/CES1/EPHX2/FABP3/FABP4/HNF4A/NPC1L1/NR1H3/NR1H4/RORA	10
BP	GO:0045923	positive regulation of fatty acid metabolic process	7/253	41/18870	1.09225697748213e-06	9.37848733037312e-06	4.35026548107334e-06	FABP1/NR1H3/PPARA/PPARD/PPARG/PTGS2/SIRT2	7
BP	GO:2001057	reactive nitrogen species metabolic process	9/253	79/18870	1.10368601588158e-06	9.45867276868213e-06	4.38745995946546e-06	AKT1/CYP1B1/HSP90AA1/HSP90AB1/INSR/JAK2/NOS2/PTGS2/RORA	9
BP	GO:0045187	regulation of circadian sleep/wake cycle, sleep	5/253	15/18870	1.1206749298998e-06	9.5500076418015e-06	4.42982616754922e-06	ADORA1/ADORA2A/DRD2/MTNR1B/PARP1	5
BP	GO:0048308	organelle inheritance	5/253	15/18870	1.1206749298998e-06	9.5500076418015e-06	4.42982616754922e-06	CDK1/MAP2K1/MAPK1/MAPK3/PLK1	5
BP	GO:0048313	Golgi inheritance	5/253	15/18870	1.1206749298998e-06	9.5500076418015e-06	4.42982616754922e-06	CDK1/MAP2K1/MAPK1/MAPK3/PLK1	5
BP	GO:0051099	positive regulation of binding	11/253	127/18870	1.14509797501655e-06	9.7397901070487e-06	4.51785785948359e-06	ABL1/APP/GSK3B/LRRK2/MET/MMP9/PPARG/PSEN1/RARA/SIRT2/TERT	11
BP	GO:0046686	response to cadmium ion	8/253	59/18870	1.14867588967314e-06	9.75189193390421e-06	4.52347136172259e-06	AKT1/CDK1/CYP1A2/EGFR/MAPK1/MAPK3/MMP9/TERT	8
BP	GO:0097237	cellular response to toxic substance	11/253	128/18870	1.23809527673347e-06	1.04913504255036e-05	4.86647345122517e-06	ABCG2/AKR1A1/AKR1B10/FABP1/GSR/MPO/OPRD1/PTGES/PTGS1/PTGS2/TPO	11
BP	GO:0048771	tissue remodeling	13/253	184/18870	1.25761538174647e-06	1.0636840378323e-05	4.93395980561234e-06	ACE/AXL/CD38/CSF1R/EDNRA/HIF1A/MDM2/MMP2/PLG/PPARG/PRKCA/SRC/SYK	13
BP	GO:0071384	cellular response to corticosteroid stimulus	8/253	60/18870	1.31017538137605e-06	1.10607156729975e-05	5.13057680766664e-06	ACE/AKR1C3/CYP1B1/FLT3/IGF1R/JAK2/NR3C1/SRD5A1	8
BP	GO:0046718	viral entry into host cell	12/253	156/18870	1.32660105864089e-06	1.117852847365e-05	5.18522495526793e-06	AGTR1/AXL/CDK1/CTSB/CTSL/DPP4/EGFR/GRK2/HSPA1A/HTR2A/ICAM1/INSR	12
BP	GO:2001056	positive regulation of cysteine-type endopeptidase activity	11/253	129/18870	1.33767114569887e-06	1.12508586139171e-05	5.21877570832233e-06	DAPK1/EGLN3/F3/FYN/JAK2/LCK/MAPT/PPARG/SYK/VCP/XDH	11
BP	GO:0045913	positive regulation of carbohydrate metabolic process	9/253	81/18870	1.36683037914041e-06	1.14747819399079e-05	5.32264383557461e-06	AKT1/APP/HIF1A/HTR2A/INSR/MTOR/PPARA/PSEN1/SRC	9
BP	GO:0048872	homeostasis of number of cells	17/253	316/18870	1.36953945496472e-06	1.14762333957692e-05	5.32331710175371e-06	ABL1/AKT1/AXL/BCL2/CDK6/FLT3/G6PD/HIF1A/HSPA1A/JAK2/JAK3/MAPK14/NCSTN/PIK3CB/PIK3CD/POLB/THRA	17
BP	GO:0070588	calcium ion transmembrane transport	18/253	352/18870	1.37936607850789e-06	1.15372116548026e-05	5.3516022191745e-06	ABL1/BCL2/DRD2/DRD3/DRD4/EDNRA/F2/FYN/G6PD/HTR2A/HTR2B/HTR2C/LCK/OPRM1/PIK3CG/PSEN1/PSEN2/PTPRC	18
BP	GO:0051960	regulation of nervous system development	21/253	466/18870	1.3887283932142e-06	1.15940885226831e-05	5.37798488263568e-06	ACE/AKT1/BRAF/CAMK2B/CDK5/DRD2/DRD3/F2/GRM5/HDAC6/HIF1A/KDM4A/MAP2K1/MAPT/MTOR/OPRM1/PSEN1/RARA/RARB/RARG/SIRT2	21
BP	GO:0010586	miRNA metabolic process	10/253	105/18870	1.48454683659308e-06	1.23484824183524e-05	5.72791484552361e-06	AR/EGFR/ESR1/HIF1A/NR3C1/PPARA/PPARD/PPARG/RARA/TERT	10
BP	GO:0046545	development of primary female sexual characteristics	10/253	105/18870	1.48454683659308e-06	1.23484824183524e-05	5.72791484552361e-06	BCL2/BCL2L1/CYP19A1/ESR1/IDH1/INSR/KDR/MMP2/PDGFRA/SRC	10
BP	GO:0048010	vascular endothelial growth factor receptor signaling pathway	8/253	61/18870	1.49062364134203e-06	1.23762788570141e-05	5.74080838403866e-06	AXL/FYN/HIF1A/KDR/MAPK14/PTK2/PTPN1/SRC	8
BP	GO:0019098	reproductive behavior	7/253	43/18870	1.53021649313467e-06	1.26817392517114e-05	5.88249795124454e-06	APP/CNR1/MTNR1A/NR3C1/SLC6A4/THRA/THRB	7
BP	GO:0051051	negative regulation of transport	21/253	469/18870	1.5378196683553e-06	1.2721451552665e-05	5.90091873126234e-06	ACE/ADORA1/AKT1/BCL2/BRAF/CDK5/CNR1/DRD2/DRD3/DRD4/FABP5/FFAR4/HMGCR/HTR2A/LRRK2/MAOB/MMP9/MTNR1B/NR1H3/OPRM1/PTGS2	21
BP	GO:0006109	regulation of carbohydrate metabolic process	13/253	188/18870	1.60137670592431e-06	1.31925775081528e-05	6.11945322506697e-06	AKT1/APP/GSK3B/HIF1A/HTR2A/INSR/MTOR/NR3C1/PPARA/PSEN1/RORA/RORC/SRC	13
BP	GO:0044000	movement in host	13/253	188/18870	1.60137670592431e-06	1.31925775081528e-05	6.11945322506697e-06	AGTR1/AXL/CDK1/CTSB/CTSL/DPP4/EGFR/GRK2/HSPA1A/HTR2A/ICAM1/INSR/SRC	13
BP	GO:0032104	regulation of response to extracellular stimulus	6/253	28/18870	1.61036438286709e-06	1.31925775081528e-05	6.11945322506697e-06	BCL2/CYP27B1/NR1H4/PPARA/RXRA/RXRB	6
BP	GO:0032107	regulation of response to nutrient levels	6/253	28/18870	1.61036438286709e-06	1.31925775081528e-05	6.11945322506697e-06	BCL2/CYP27B1/NR1H4/PPARA/RXRA/RXRB	6
BP	GO:0042759	long-chain fatty acid biosynthetic process	6/253	28/18870	1.61036438286709e-06	1.31925775081528e-05	6.11945322506697e-06	ALOX12/ALOX15/ALOX5/CYP1A2/CYP2C9/CYP3A4	6
BP	GO:0050802	circadian sleep/wake cycle, sleep	5/253	16/18870	1.61226416839967e-06	1.31925775081528e-05	6.11945322506697e-06	ADORA1/ADORA2A/DRD2/MTNR1B/PARP1	5
BP	GO:0032963	collagen metabolic process	10/253	106/18870	1.62009566299554e-06	1.32088880631618e-05	6.12701897015288e-06	CTSB/CTSL/F2/HIF1A/MMP1/MMP13/MMP2/MMP3/MMP7/MMP9	10
BP	GO:0060291	long-term synaptic potentiation	10/253	106/18870	1.62009566299554e-06	1.32088880631618e-05	6.12701897015288e-06	ABL1/ADORA1/ADORA2A/APP/BRAF/DRD2/GSK3B/HMGCR/MAPK1/NCSTN	10
BP	GO:0006509	membrane protein ectodomain proteolysis	7/253	44/18870	1.7990589306927e-06	1.46416216931375e-05	6.79160073419394e-06	APH1A/BACE1/MMP7/NCSTN/PSEN1/PSEN2/PSENEN	7
BP	GO:0032024	positive regulation of insulin secretion	9/253	84/18870	1.86251941059909e-06	1.51037640375643e-05	7.00596812815428e-06	CD38/CFTR/CHRM3/F2/FFAR1/HIF1A/JAK2/NR1H4/RBP4	9
BP	GO:0048678	response to axon injury	9/253	84/18870	1.86251941059909e-06	1.51037640375643e-05	7.00596812815428e-06	AXL/BCL2/BRAF/CDK1/DRD2/IGF1R/JAK2/MAP2K1/MMP2	9
BP	GO:0021543	pallium development	13/253	191/18870	1.91163788515237e-06	1.54743496070026e-05	7.17786638356808e-06	ALK/CDK5/CDK5R1/CDK6/EGFR/GSK3B/HIF1A/HTR6/IGF1R/PSEN1/RARA/SRD5A1/SRD5A2	13
BP	GO:0008631	intrinsic apoptotic signaling pathway in response to oxidative stress	8/253	63/18870	1.9156437998226e-06	1.54790860610666e-05	7.18006341512458e-06	AKT1/BCL2/CYP1B1/FYN/HIF1A/JAK2/MCL1/PARP1	8
BP	GO:0015837	amine transport	10/253	108/18870	1.92386992457101e-06	1.55178456482777e-05	7.19804227337385e-06	ADORA1/ADORA2A/ADORA3/CNR1/DRD2/DRD3/DRD4/GRK2/HTR2A/PSEN1	10
BP	GO:0003015	heart process	15/253	255/18870	1.94002218847704e-06	1.56202854143392e-05	7.2455595501465e-06	ACE/ADORA1/ADORA3/DRD2/EDNRA/FYN/GRK2/HSP90AA1/MDM2/MTOR/PIK3CA/PIK3CG/SRC/THRA/THRB	15
BP	GO:0050866	negative regulation of cell activation	14/253	223/18870	2.00353008809179e-06	1.60799237560235e-05	7.45876544798158e-06	ADORA2A/ALOX12/ARG1/AXL/CNR1/CNR2/ERBB2/F2/IDO1/JAK3/NR1H3/PDGFRA/PTPN22/PTPRC	14
BP	GO:0010971	positive regulation of G2/M transition of mitotic cell cycle	6/253	29/18870	2.00776948555873e-06	1.60799237560235e-05	7.45876544798158e-06	APP/CCNB1/CCND1/CDC25A/CDK1/CDK4	6
BP	GO:0032770	positive regulation of monooxygenase activity	6/253	29/18870	2.00776948555873e-06	1.60799237560235e-05	7.45876544798158e-06	AKT1/CYP27B1/HIF1A/HTR2B/PIK3CB/TERT	6
BP	GO:0045927	positive regulation of growth	15/253	256/18870	2.0364215131778e-06	1.6280578351819e-05	7.55184024042501e-06	AKT1/BCL2/CD38/CDK1/DRD2/EGFR/ERBB2/F2/INSR/MAPK14/MAPT/MTOR/PARP2/PPARD/SLC6A3	15
BP	GO:0051591	response to cAMP	9/253	85/18870	2.05897302064135e-06	1.64318393622612e-05	7.62200353320124e-06	AHR/BRAF/CFTR/CYP1B1/PIK3CG/REN/SLC6A3/SRD5A1/TYR	9
BP	GO:0046822	regulation of nucleocytoplasmic transport	10/253	109/18870	2.09353492672018e-06	1.66782491961423e-05	7.73630215693113e-06	CDK1/CDK5/GSK3B/HSP90AA1/JAK2/MAPK14/MDM2/PIK3R1/PSEN1/PTGS2	10
BP	GO:0006006	glucose metabolic process	13/253	193/18870	2.14710029094547e-06	1.70749188339688e-05	7.92029965802472e-06	AKT1/FABP5/G6PD/INSR/MAPK14/NR3C1/PIK3CA/PPARA/PPARD/RBP4/RORA/RORC/SRC	13
BP	GO:0021885	forebrain cell migration	8/253	64/18870	2.16417844779167e-06	1.71805394320303e-05	7.96929238208049e-06	AXL/CDK5/CDK5R1/DRD2/EGFR/HTR6/LRRK2/PSEN1	8
BP	GO:0034219	carbohydrate transmembrane transport	11/253	136/18870	2.25464310505264e-06	1.78361189691665e-05	8.2733867344037e-06	ACE/AKT1/BRAF/EDNRA/FABP5/FFAR4/INSR/MAPK14/PIK3R1/PPARD/TERT	11
BP	GO:0098781	ncRNA transcription	11/253	136/18870	2.25464310505264e-06	1.78361189691665e-05	8.2733867344037e-06	AR/EGFR/ESR1/HIF1A/MTOR/NR3C1/PPARA/PPARD/PPARG/RARA/TERT	11
BP	GO:1904355	positive regulation of telomere capping	5/253	17/18870	2.25909485837022e-06	1.78401470054542e-05	8.27525516228568e-06	AURKB/MAPK1/MAPK3/NEK2/TNKS2	5
BP	GO:0010469	regulation of signaling receptor activity	10/253	110/18870	2.27607442864865e-06	1.79117161558872e-05	8.30845292581311e-06	APP/DAPK1/HDAC6/HIF1A/JAK2/OPRM1/PLAU/PPARA/PPARG/SERPINE1	10
BP	GO:0042116	macrophage activation	10/253	110/18870	2.27607442864865e-06	1.79117161558872e-05	8.30845292581311e-06	APP/ITGB2/JAK2/LRRK2/MAPT/NR1H3/PLA2G4A/PTPRC/RORA/SYK	10
BP	GO:0050435	amyloid-beta metabolic process	8/253	65/18870	2.43959941502781e-06	1.91621182607132e-05	8.88845915949104e-06	ACE/APH1A/BACE1/NCSTN/PSEN1/PSEN2/PSENEN/REN	8
BP	GO:0032768	regulation of monooxygenase activity	7/253	46/18870	2.45613891518534e-06	1.91621182607132e-05	8.88845915949104e-06	AKT1/CYP27B1/EGFR/HIF1A/HTR2B/PIK3CB/TERT	7
BP	GO:0051972	regulation of telomerase activity	7/253	46/18870	2.45613891518534e-06	1.91621182607132e-05	8.88845915949104e-06	AURKB/HSP90AA1/HSP90AB1/MAPK1/MAPK3/NEK2/SRC	7
BP	GO:1900271	regulation of long-term synaptic potentiation	7/253	46/18870	2.45613891518534e-06	1.91621182607132e-05	8.88845915949104e-06	ABL1/ADORA1/ADORA2A/APP/DRD2/GSK3B/NCSTN	7
BP	GO:2001239	regulation of extrinsic apoptotic signaling pathway in absence of ligand	7/253	46/18870	2.45613891518534e-06	1.91621182607132e-05	8.88845915949104e-06	AKT1/BCL2/BCL2L1/FGFR1/HSPA1A/MCL1/TERT	7
BP	GO:0051251	positive regulation of lymphocyte activation	17/253	330/18870	2.46850270992707e-06	1.92219565070996e-05	8.91621547546536e-06	ABL1/AKT1/AXL/BCL2/CD38/DPP4/FYN/JAK2/LCK/MTOR/PIK3CA/PTPN22/PTPRC/RARA/SRC/SYK/TYK2	17
BP	GO:0043280	positive regulation of cysteine-type endopeptidase activity involved in apoptotic process	10/253	111/18870	2.47230468223911e-06	1.92219565070996e-05	8.91621547546536e-06	DAPK1/EGLN3/F3/JAK2/LCK/MAPT/PPARG/SYK/VCP/XDH	10
BP	GO:0010039	response to iron ion	6/253	30/18870	2.48167206482737e-06	1.9228709063945e-05	8.919347687934e-06	BCL2/DRD2/G6PD/HIF1A/MDM2/SLC6A3	6
BP	GO:0050820	positive regulation of coagulation	6/253	30/18870	2.48167206482737e-06	1.9228709063945e-05	8.919347687934e-06	F2/F3/PLAU/PLG/PSEN1/SERPINE1	6
BP	GO:0010720	positive regulation of cell development	20/253	444/18870	2.51311776974129e-06	1.94390733471442e-05	9.01692637492423e-06	ACE/AURKA/AXL/BCL2/BRAF/CAMK2B/CCR1/DRD2/GRM5/HDAC6/HIF1A/MAP2K1/MAPT/MTOR/OPRM1/PRKCA/PTPRC/RARA/SIRT2/SYK	20
BP	GO:0070665	positive regulation of leukocyte proliferation	12/253	166/18870	2.55196440079303e-06	1.97058684532226e-05	9.14068082482721e-06	BCL2/BCL2L1/CD38/CSF1R/JAK2/MAPK1/MAPK3/PTK2/PTPN22/PTPRC/SYK/TYK2	12
BP	GO:0005996	monosaccharide metabolic process	15/253	261/18870	2.5859083189663e-06	1.99339610618782e-05	9.24648289790875e-06	AKR1A1/AKR1B1/AKT1/FABP5/G6PD/INSR/MAPK14/NR3C1/PIK3CA/PPARA/PPARD/RBP4/RORA/RORC/SRC	15
BP	GO:0034605	cellular response to heat	8/253	66/18870	2.74423946387181e-06	2.11185094796258e-05	9.79594251872609e-06	GSK3B/HSP90AA1/HSP90AB1/HSPA1A/MAPT/MTOR/PTGS2/VCP	8
BP	GO:1903052	positive regulation of proteolysis involved in protein catabolic process	11/253	139/18870	2.79240501438112e-06	2.14526870799229e-05	9.95095272750596e-06	AKT1/AURKA/GSK3B/HSPA1A/LRRK2/MDM2/PLK1/PSEN1/PTK2/SIRT2/VCP	11
BP	GO:0140353	lipid export from cell	7/253	47/18870	2.85321588676016e-06	2.18827150637114e-05	1.01504236899193e-05	AGTR1/CYP19A1/NOS2/PLA2G4A/PTGES/PTGS2/REN	7
BP	GO:0007409	axonogenesis	20/253	448/18870	2.87816723748829e-06	2.20068788888522e-05	1.02080177968878e-05	ABL1/APP/BCL2/BRAF/CDK5/CDK5R1/CSF1R/DRD2/EDNRA/ERBB2/FYN/GSK3B/HDAC6/HSP90AA1/HSP90AB1/IGF1R/MAP2K1/MAPT/PSEN1/PTK2	20
BP	GO:0051403	stress-activated MAPK cascade	14/253	230/18870	2.87913200048631e-06	2.20068788888522e-05	1.02080177968878e-05	APP/DUSP16/EGFR/GRIK2/IGF1R/IKBKB/LRRK2/MAP2K1/MAPK1/MAPK14/MAPK3/PTGER4/PTPN22/XDH	14
BP	GO:0051054	positive regulation of DNA metabolic process	16/253	298/18870	2.88912096826956e-06	2.20459905251598e-05	1.02261599551424e-05	AKT1/AURKB/CDK1/CDK2/CYP1B1/EGFR/HSP90AA1/HSP90AB1/IGF1R/MAPK1/MAPK3/NEK2/PARP1/PDGFRB/PTPRC/TNKS2	16
BP	GO:0014706	striated muscle tissue development	15/253	264/18870	2.976063685488e-06	2.26711922168909e-05	1.05161633685328e-05	ABL1/CDK1/EDNRA/EGLN1/G6PD/MAPK14/MTOR/PARP2/PDGFRA/PDGFRB/PPARA/RARA/RARB/RBP4/SIRT2	15
BP	GO:0010594	regulation of endothelial cell migration	14/253	231/18870	3.02873237743855e-06	2.29103497764284e-05	1.06270979829481e-05	ABL1/AKT1/FGFR1/HIF1A/KDR/MET/PIK3CB/PIK3CD/PIK3CG/PLG/PPARG/PRKCA/PTGS2/PTK2	14
BP	GO:0014910	regulation of smooth muscle cell migration	9/253	89/18870	3.03404005570284e-06	2.29103497764284e-05	1.06270979829481e-05	ACE/BCL2/CYP1B1/MDM2/PDGFRB/PLAU/SERPINE1/SRC/TERT	9
BP	GO:0001975	response to amphetamine	6/253	31/18870	3.04289949516762e-06	2.29103497764284e-05	1.06270979829481e-05	ADORA2A/CNR2/DRD2/DRD4/EDNRA/HDAC6	6
BP	GO:0050482	arachidonic acid secretion	6/253	31/18870	3.04289949516762e-06	2.29103497764284e-05	1.06270979829481e-05	ACE/DRD2/DRD3/DRD4/PLA2G4A/SYK	6
BP	GO:0050999	regulation of nitric-oxide synthase activity	6/253	31/18870	3.04289949516762e-06	2.29103497764284e-05	1.06270979829481e-05	AKT1/EGFR/HIF1A/HTR2B/PIK3CB/TERT	6
BP	GO:1903963	arachidonate transport	6/253	31/18870	3.04289949516762e-06	2.29103497764284e-05	1.06270979829481e-05	ACE/DRD2/DRD3/DRD4/PLA2G4A/SYK	6
BP	GO:2000191	regulation of fatty acid transport	6/253	31/18870	3.04289949516762e-06	2.29103497764284e-05	1.06270979829481e-05	AKT1/FABP3/PLA2G4A/PPARA/PTGES/SYK	6
BP	GO:0038034	signal transduction in absence of ligand	8/253	67/18870	3.08058312676787e-06	2.31015709828623e-05	1.07157970432864e-05	AKT1/BCL2/BCL2L1/FGFR1/GSK3B/HSPA1A/MCL1/TERT	8
BP	GO:0097192	extrinsic apoptotic signaling pathway in absence of ligand	8/253	67/18870	3.08058312676787e-06	2.31015709828623e-05	1.07157970432864e-05	AKT1/BCL2/BCL2L1/FGFR1/GSK3B/HSPA1A/MCL1/TERT	8
BP	GO:0019373	epoxygenase P450 pathway	5/253	18/18870	3.09382364985957e-06	2.31015709828623e-05	1.07157970432864e-05	CYP1A2/CYP1B1/CYP2A6/CYP2C19/CYP2C9	5
BP	GO:0051000	positive regulation of nitric-oxide synthase activity	5/253	18/18870	3.09382364985957e-06	2.31015709828623e-05	1.07157970432864e-05	AKT1/HIF1A/HTR2B/PIK3CB/TERT	5
BP	GO:2000811	negative regulation of anoikis	5/253	18/18870	3.09382364985957e-06	2.31015709828623e-05	1.07157970432864e-05	BCL2/MCL1/PIK3CA/PTK2/SRC	5
BP	GO:0034440	lipid oxidation	10/253	114/18870	3.15192985175768e-06	2.34966764072546e-05	1.08990689749498e-05	AKT1/ALOX12/ALOX15/ALOX5/CNR1/FABP1/FABP3/MAPK14/PPARA/PPARD	10
BP	GO:0034976	response to endoplasmic reticulum stress	15/253	266/18870	3.26462937522092e-06	2.42967893468333e-05	1.12702059802467e-05	ABL1/ALOX15/ALOX5/BCL2/BCL2L1/CCND1/CFTR/ERN1/GSK3B/HSPA1A/LRRK2/NR1H3/PIK3R1/PTPN1/VCP	15
BP	GO:0002366	leukocyte activation involved in immune response	16/253	301/18870	3.28604433751625e-06	2.4416010882202e-05	1.13255075775774e-05	ABL1/ICAM1/ITGAL/ITGB2/JAK1/JAK3/MTOR/PIK3CD/PIK3CG/PSEN1/PTGER4/PTPRC/RARA/RORA/RORC/SYK	16
BP	GO:0008542	visual learning	7/253	48/18870	3.30245280675096e-06	2.44176453440328e-05	1.13262657321318e-05	APP/BRAF/CDK5/DRD2/DRD3/HIF1A/HMGCR	7
BP	GO:0031295	T cell costimulation	7/253	48/18870	3.30245280675096e-06	2.44176453440328e-05	1.13262657321318e-05	AKT1/DPP4/FYN/LCK/MTOR/PIK3CA/SRC	7
BP	GO:0042181	ketone biosynthetic process	7/253	48/18870	3.30245280675096e-06	2.44176453440328e-05	1.13262657321318e-05	AKR1C3/CYP11B1/CYP11B2/CYP19A1/HSD17B1/HSD17B3/SRD5A2	7
BP	GO:0019318	hexose metabolic process	14/253	233/18870	3.34887354542396e-06	2.47204776395488e-05	1.1466736240363e-05	AKR1B1/AKT1/FABP5/G6PD/INSR/MAPK14/NR3C1/PIK3CA/PPARA/PPARD/RBP4/RORA/RORC/SRC	14
BP	GO:0099565	chemical synaptic transmission, postsynaptic	10/253	115/18870	3.41193285123375e-06	2.51449448726917e-05	1.16636278164925e-05	ADORA1/ADORA2A/AKT1/APP/CDK5/DRD2/DRD4/GRIK2/GSK3B/LRRK2	10
BP	GO:0043393	regulation of protein binding	11/253	142/18870	3.43939868601869e-06	2.53061448036334e-05	1.17384013349102e-05	ABL1/AKT1/APP/AURKA/AURKB/GSK3B/LRRK2/MMP9/PLK1/PSEN1/TERT	11
BP	GO:0006919	activation of cysteine-type endopeptidase activity involved in apoptotic process	8/253	68/18870	3.45127308903779e-06	2.53522901426883e-05	1.17598061167829e-05	EGLN3/F3/JAK2/LCK/MAPT/PPARG/VCP/XDH	8
BP	GO:0051048	negative regulation of secretion	12/253	172/18870	3.69372709299688e-06	2.69410782006999e-05	1.24967746280188e-05	ADORA1/BRAF/CNR1/DRD2/DRD3/DRD4/FFAR4/HMGCR/MAOB/MTNR1B/NR1H3/OPRM1	12
BP	GO:0001516	prostaglandin biosynthetic process	6/253	32/18870	3.70328190957688e-06	2.69410782006999e-05	1.24967746280188e-05	AKR1C3/FABP5/PLA2G4A/PTGES/PTGS1/PTGS2	6
BP	GO:0002431	Fc receptor mediated stimulatory signaling pathway	6/253	32/18870	3.70328190957688e-06	2.69410782006999e-05	1.24967746280188e-05	ABL1/FYN/PTK2/PTPRC/SRC/SYK	6
BP	GO:0045907	positive regulation of vasoconstriction	6/253	32/18870	3.70328190957688e-06	2.69410782006999e-05	1.24967746280188e-05	ABL1/ACE/CD38/FAAH/HTR2A/PTGS2	6
BP	GO:0046457	prostanoid biosynthetic process	6/253	32/18870	3.70328190957688e-06	2.69410782006999e-05	1.24967746280188e-05	AKR1C3/FABP5/PLA2G4A/PTGES/PTGS1/PTGS2	6
BP	GO:1902751	positive regulation of cell cycle G2/M phase transition	6/253	32/18870	3.70328190957688e-06	2.69410782006999e-05	1.24967746280188e-05	APP/CCNB1/CCND1/CDC25A/CDK1/CDK4	6
BP	GO:1901987	regulation of cell cycle phase transition	20/253	456/18870	3.75633885151669e-06	2.72831995234559e-05	1.26554695783125e-05	AKT1/APP/AURKA/AURKB/BCL2/CCNB1/CCND1/CDC25A/CDK1/CDK2/CDK4/CDK6/CHEK1/EGFR/MAPK14/MDM2/PLK1/SIRT2/TERT/WEE1	20
BP	GO:0010543	regulation of platelet activation	7/253	49/18870	3.80915621010864e-06	2.75782909611865e-05	1.27923494449796e-05	ALOX12/F2/JAK2/PDGFRA/PLA2G4A/PRKCA/SYK	7
BP	GO:0033628	regulation of cell adhesion mediated by integrin	7/253	49/18870	3.80915621010864e-06	2.75782909611865e-05	1.27923494449796e-05	CYP1B1/DPP4/PIK3CG/PLAU/PTK2/SERPINE1/SYK	7
BP	GO:1901800	positive regulation of proteasomal protein catabolic process	10/253	117/18870	3.98828856102801e-06	2.88290826496034e-05	1.33725363892548e-05	AKT1/AURKA/GSK3B/HSPA1A/LRRK2/MDM2/PLK1/PSEN1/SIRT2/VCP	10
BP	GO:0032409	regulation of transporter activity	15/253	271/18870	4.09851712957204e-06	2.95786124582352e-05	1.37202101172948e-05	APP/BCL2/CFTR/CHRM3/DAPK1/DRD2/DRD3/DRD4/EDNRA/GRM5/MMP9/NR1H3/OPRM1/PPARG/RXRA	15
BP	GO:0010885	regulation of cholesterol storage	5/253	19/18870	4.15292802629413e-06	2.96872027156097e-05	1.37705803349638e-05	CES1/NR1H3/PPARA/PPARD/PPARG	5
BP	GO:0022410	circadian sleep/wake cycle process	5/253	19/18870	4.15292802629413e-06	2.96872027156097e-05	1.37705803349638e-05	ADORA1/ADORA2A/DRD2/MTNR1B/PARP1	5
BP	GO:0042053	regulation of dopamine metabolic process	5/253	19/18870	4.15292802629413e-06	2.96872027156097e-05	1.37705803349638e-05	ALDH2/DRD4/ITGB2/MAOB/SLC6A3	5
BP	GO:0042749	regulation of circadian sleep/wake cycle	5/253	19/18870	4.15292802629413e-06	2.96872027156097e-05	1.37705803349638e-05	ADORA1/ADORA2A/DRD2/MTNR1B/PARP1	5
BP	GO:0060438	trachea development	5/253	19/18870	4.15292802629413e-06	2.96872027156097e-05	1.37705803349638e-05	MAP2K1/MAPK1/MAPK3/RARA/RARG	5
BP	GO:0071391	cellular response to estrogen stimulus	5/253	19/18870	4.15292802629413e-06	2.96872027156097e-05	1.37705803349638e-05	AR/ESR1/ESR2/MDM2/RARA	5
BP	GO:0022408	negative regulation of cell-cell adhesion	13/253	205/18870	4.18244682491472e-06	2.98510597519544e-05	1.38465863670595e-05	ABL1/ADORA2A/AKT1/ALOX12/ARG1/ERBB2/IDO1/JAK2/JAK3/PLG/PPARA/PTK2/PTPN22	13
BP	GO:0046651	lymphocyte proliferation	16/253	307/18870	4.22985546634959e-06	3.014188344131e-05	1.39814866140092e-05	ABL1/AHR/ARG1/BCL2/CD38/ERBB2/FLT3/FYN/IDO1/JAK2/NCSTN/PIK3CG/PTPN22/PTPRC/SYK/TYK2	16
BP	GO:0031098	stress-activated protein kinase signaling cascade	14/253	238/18870	4.28487030001396e-06	3.04859089741559e-05	1.41410648431444e-05	APP/DUSP16/EGFR/GRIK2/IGF1R/IKBKB/LRRK2/MAP2K1/MAPK1/MAPK14/MAPK3/PTGER4/PTPN22/XDH	14
BP	GO:0031294	lymphocyte costimulation	7/253	50/18870	4.37901542248162e-06	3.10332741234338e-05	1.43949633270432e-05	AKT1/DPP4/FYN/LCK/MTOR/PIK3CA/SRC	7
BP	GO:0043367	CD4-positive, alpha-beta T cell differentiation	9/253	93/18870	4.38237837897772e-06	3.10332741234338e-05	1.43949633270432e-05	BRAF/CTSL/JAK1/JAK3/MTOR/PTGER4/RARA/RORA/RORC	9
BP	GO:2000106	regulation of leukocyte apoptotic process	9/253	93/18870	4.38237837897772e-06	3.10332741234338e-05	1.43949633270432e-05	AURKB/AXL/BCL2/BCL2L1/HIF1A/IDO1/JAK3/PIK3CB/PIK3CD	9
BP	GO:0055088	lipid homeostasis	12/253	175/18870	4.41763663205093e-06	3.12340715000476e-05	1.44881043491933e-05	ADORA1/AKR1C1/CES1/EPHX2/FABP3/FABP4/HNF4A/NPC1L1/NR1H3/NR1H4/PPARG/RORA	12
BP	GO:0033238	regulation of amine metabolic process	6/253	33/18870	4.47569508334513e-06	3.15951954011493e-05	1.46556137551362e-05	ALDH2/DRD4/ITGB2/MAOB/NR1H4/SLC6A3	6
BP	GO:0007160	cell-matrix adhesion	14/253	239/18870	4.49781111081466e-06	3.16525587502898e-05	1.46822220757378e-05	ABL1/BCL2/CDK5/CDK6/GSK3B/ITGAL/ITGB2/KDR/PIK3CB/PIK3R1/PLAU/PTK2/SERPINE1/SRC	14
BP	GO:0048588	developmental cell growth	14/253	239/18870	4.49781111081466e-06	3.16525587502898e-05	1.46822220757378e-05	ABL1/APP/AURKA/CDK5/EDNRA/G6PD/GSK3B/HDAC6/HSP90AA1/HSP90AB1/MAPT/PARP2/PPARA/RARG	14
BP	GO:1901989	positive regulation of cell cycle phase transition	10/253	119/18870	4.64727810885812e-06	3.26029975854e-05	1.51230886153621e-05	AKT1/APP/CCNB1/CCND1/CDC25A/CDK1/CDK4/EGFR/MDM2/TERT	10
BP	GO:1990748	cellular detoxification	10/253	119/18870	4.64727810885812e-06	3.26029975854e-05	1.51230886153621e-05	ABCG2/AKR1A1/AKR1B10/FABP1/GSR/MPO/PTGES/PTGS1/PTGS2/TPO	10
BP	GO:0021766	hippocampus development	9/253	94/18870	4.7903529106625e-06	3.35547165955849e-05	1.55645489715839e-05	ALK/CDK5/CDK5R1/CDK6/GSK3B/IGF1R/RARA/SRD5A1/SRD5A2	9
BP	GO:0045600	positive regulation of fat cell differentiation	8/253	71/18870	4.79835645577086e-06	3.35588299263727e-05	1.55664569638121e-05	AKT1/FFAR4/HTR2A/HTR2C/MAPK14/PPARD/PPARG/PTGS2	8
BP	GO:0031330	negative regulation of cellular catabolic process	13/253	208/18870	4.90360901406186e-06	3.42420228219597e-05	1.58833599318378e-05	AKT1/BCL2/CNR1/KDM4A/LRRK2/MAPK14/MCL1/MET/MTOR/PIK3CA/PIK3CG/PTPN22/SIRT2	13
BP	GO:0045088	regulation of innate immune response	19/253	425/18870	5.02952215573652e-06	3.5067161409411e-05	1.62661052283491e-05	AKT1/ARG1/AURKB/DRD2/ESR1/FYN/HSP90AA1/HSPA1A/IKBKB/NR1H3/NR1H4/PARP1/PIK3R1/PPARG/PTPN1/PTPN22/SIRT2/SRC/SYK	19
BP	GO:0045765	regulation of angiogenesis	17/253	349/18870	5.21848133406363e-06	3.63286585179045e-05	1.68512579435188e-05	ABL1/ALOX5/CMA1/CYP1B1/EGLN1/ERBB2/F3/HIF1A/JAK1/KDR/PIK3CB/PIK3CD/PIK3CG/PPARG/PRKCA/SERPINE1/TERT	17
BP	GO:0003073	regulation of systemic arterial blood pressure	9/253	95/18870	5.2304836180915e-06	3.63562801411122e-05	1.68640703928765e-05	ACE/ADORA1/AGTR1/AR/CMA1/CYP11B2/DRD2/HSD11B2/REN	9
BP	GO:0070527	platelet aggregation	8/253	72/18870	5.33624985889486e-06	3.70345561526062e-05	1.71786926358352e-05	ALOX12/JAK2/PDGFRA/PIK3CB/PIK3CG/PRKCA/SLC6A4/SYK	8
BP	GO:0051973	positive regulation of telomerase activity	6/253	34/18870	5.37410230187325e-06	3.72401422909287e-05	1.72740549527448e-05	AURKB/HSP90AA1/HSP90AB1/MAPK1/MAPK3/NEK2	6
BP	GO:0046474	glycerophospholipid biosynthetic process	13/253	210/18870	5.44350710395006e-06	3.76634092436912e-05	1.74703897718919e-05	ALOX15/FABP3/FABP5/HTR2A/HTR2B/HTR2C/NR1H4/PIK3CA/PIK3CB/PIK3CD/PIK3CG/PIK3R1/PLA2G4A	13
BP	GO:0002029	desensitization of G protein-coupled receptor signaling pathway	5/253	20/18870	5.47681130598377e-06	3.77208084620648e-05	1.74970147306443e-05	DRD2/DRD3/GRK2/GRM5/HTR2B	5
BP	GO:0042069	regulation of catecholamine metabolic process	5/253	20/18870	5.47681130598377e-06	3.77208084620648e-05	1.74970147306443e-05	ALDH2/DRD4/ITGB2/MAOB/SLC6A3	5
BP	GO:0051900	regulation of mitochondrial depolarization	5/253	20/18870	5.47681130598377e-06	3.77208084620648e-05	1.74970147306443e-05	BCL2/KDR/LRRK2/PARP1/SRC	5
BP	GO:0014909	smooth muscle cell migration	9/253	96/18870	5.70484020210358e-06	3.91720818126232e-05	1.81701962510894e-05	ACE/BCL2/CYP1B1/MDM2/PDGFRB/PLAU/SERPINE1/SRC/TERT	9
BP	GO:0034109	homotypic cell-cell adhesion	9/253	96/18870	5.70484020210358e-06	3.91720818126232e-05	1.81701962510894e-05	ALOX12/JAK1/JAK2/PDGFRA/PIK3CB/PIK3CG/PRKCA/SLC6A4/SYK	9
BP	GO:0006110	regulation of glycolytic process	7/253	52/18870	5.73296654951362e-06	3.91868181820984e-05	1.81770318011292e-05	APP/HIF1A/HTR2A/INSR/MTOR/PPARA/PSEN1	7
BP	GO:0042572	retinol metabolic process	7/253	52/18870	5.73296654951362e-06	3.91868181820984e-05	1.81770318011292e-05	AKR1B1/AKR1B10/AKR1C3/CYP1A2/CYP1B1/CYP3A4/RBP4	7
BP	GO:1904707	positive regulation of vascular associated smooth muscle cell proliferation	7/253	52/18870	5.73296654951362e-06	3.91868181820984e-05	1.81770318011292e-05	ERN1/JAK2/MDM2/MMP2/MMP9/SRC/TERT	7
BP	GO:0022612	gland morphogenesis	10/253	122/18870	5.81225006889997e-06	3.96688258850262e-05	1.84006138562936e-05	AR/BCL2/CSF1R/EGFR/ESR1/MMP2/NR3C1/POLB/RARG/SRC	10
BP	GO:0120161	regulation of cold-induced thermogenesis	11/253	150/18870	5.84630948279226e-06	3.98411903759563e-05	1.8480566120304e-05	ACHE/FABP4/FABP5/FFAR4/IGF1R/JAK2/KDM3A/LNPEP/NR1H3/SYK/THRA	11
BP	GO:0044772	mitotic cell cycle phase transition	20/253	470/18870	5.89510606525989e-06	4.01133157072196e-05	1.86067930259252e-05	AKT1/APP/AURKA/AURKB/BCL2/CCNB1/CCND1/CDC25A/CDK1/CDK2/CDK4/CDK5/CDK6/CHEK1/EGFR/MDM2/PLK1/SIRT2/TERT/WEE1	20
BP	GO:0050818	regulation of coagulation	8/253	73/18870	5.92430473722678e-06	4.02514698738006e-05	1.86708766335233e-05	ALOX12/F2/F3/PDGFRA/PLAU/PLG/PSEN1/SERPINE1	8
BP	GO:0001654	eye development	18/253	391/18870	6.00803340438717e-06	4.07591471586986e-05	1.89063656724501e-05	ACHE/BCL2/CYP1B1/DRD2/EGFR/HIF1A/KDR/MTNR1B/PDGFRA/PDGFRB/PSEN1/RARA/RARB/RARG/RBP4/RORB/SLC6A3/THRB	18
BP	GO:0001820	serotonin secretion	4/253	10/18870	6.21974817434485e-06	4.17945111453155e-05	1.9386625233791e-05	CNR1/MAOB/SLC6A4/SYK	4
BP	GO:0006702	androgen biosynthetic process	4/253	10/18870	6.21974817434485e-06	4.17945111453155e-05	1.9386625233791e-05	CYP17A1/HSD17B3/SRD5A1/SRD5A2	4
BP	GO:0008300	isoprenoid catabolic process	4/253	10/18870	6.21974817434485e-06	4.17945111453155e-05	1.9386625233791e-05	AKR1B10/AKR1C3/CYP26A1/CYP26B1	4
BP	GO:0042135	neurotransmitter catabolic process	4/253	10/18870	6.21974817434485e-06	4.17945111453155e-05	1.9386625233791e-05	ACHE/COMT/MAOA/MAOB	4
BP	GO:0097267	omega-hydroxylase P450 pathway	4/253	10/18870	6.21974817434485e-06	4.17945111453155e-05	1.9386625233791e-05	CYP1A2/CYP1B1/CYP2C19/CYP2C9	4
BP	GO:0106106	cold-induced thermogenesis	11/253	151/18870	6.23195990368985e-06	4.17945111453155e-05	1.9386625233791e-05	ACHE/FABP4/FABP5/FFAR4/IGF1R/JAK2/KDM3A/LNPEP/NR1H3/SYK/THRA	11
BP	GO:0001936	regulation of endothelial cell proliferation	12/253	181/18870	6.24882753418026e-06	4.17945111453155e-05	1.9386625233791e-05	AGTR1/AKT1/ALOX5/F3/FGFR1/HIF1A/HTR2B/KDR/PIK3CD/PPARG/PRKCA/XDH	12
BP	GO:0002286	T cell activation involved in immune response	10/253	123/18870	6.25301304870246e-06	4.17945111453155e-05	1.9386625233791e-05	ICAM1/ITGAL/JAK1/JAK3/MTOR/PSEN1/PTGER4/RARA/RORA/RORC	10
BP	GO:0021761	limbic system development	10/253	123/18870	6.25301304870246e-06	4.17945111453155e-05	1.9386625233791e-05	ALK/CDK5/CDK5R1/CDK6/DRD2/GSK3B/IGF1R/RARA/SRD5A1/SRD5A2	10
BP	GO:0071482	cellular response to light stimulus	10/253	123/18870	6.25301304870246e-06	4.17945111453155e-05	1.9386625233791e-05	AURKB/CDC25A/MAPK14/MDM2/MMP1/MMP2/MMP3/MMP9/PARP1/PIK3R1	10
BP	GO:1901342	regulation of vasculature development	17/253	354/18870	6.29768205055745e-06	4.2030990086685e-05	1.9496317355708e-05	ABL1/ALOX5/CMA1/CYP1B1/EGLN1/ERBB2/F3/HIF1A/JAK1/KDR/PIK3CB/PIK3CD/PIK3CG/PPARG/PRKCA/SERPINE1/TERT	17
BP	GO:0002446	neutrophil mediated immunity	6/253	35/18870	6.41359513053122e-06	4.25535454041844e-05	1.97387076559334e-05	ACE/ARG1/ELANE/F2/ITGB2/SYK	6
BP	GO:1901099	negative regulation of signal transduction in absence of ligand	6/253	35/18870	6.41359513053122e-06	4.25535454041844e-05	1.97387076559334e-05	AKT1/BCL2/BCL2L1/HSPA1A/MCL1/TERT	6
BP	GO:1903725	regulation of phospholipid metabolic process	6/253	35/18870	6.41359513053122e-06	4.25535454041844e-05	1.97387076559334e-05	FABP3/HTR2A/HTR2B/HTR2C/IDH1/NR1H4	6
BP	GO:2001240	negative regulation of extrinsic apoptotic signaling pathway in absence of ligand	6/253	35/18870	6.41359513053122e-06	4.25535454041844e-05	1.97387076559334e-05	AKT1/BCL2/BCL2L1/HSPA1A/MCL1/TERT	6
BP	GO:0045058	T cell selection	7/253	53/18870	6.53049213577574e-06	4.32024516292181e-05	2.00397065539194e-05	BCL2/BRAF/CTSL/JAK1/MTOR/PTPRC/SYK	7
BP	GO:0048146	positive regulation of fibroblast proliferation	7/253	53/18870	6.53049213577574e-06	4.32024516292181e-05	2.00397065539194e-05	ABL1/CCNB1/CDK4/CDK6/EGFR/ESR1/PDGFRA	7
BP	GO:0050795	regulation of behavior	8/253	74/18870	6.56625144495856e-06	4.32715831665025e-05	2.00717736165178e-05	ADORA1/ADORA2A/CNR1/DRD2/HTR2B/MTNR1B/MTOR/PARP1	8
BP	GO:0060537	muscle tissue development	19/253	433/18870	6.56631435324243e-06	4.32715831665025e-05	2.00717736165178e-05	ABL1/BCL2/CDK1/CDK5/CYP26B1/EDNRA/EGLN1/G6PD/HSD17B1/MAPK14/MTOR/PARP2/PDGFRA/PDGFRB/PPARA/RARA/RARB/RBP4/SIRT2	19
BP	GO:0048738	cardiac muscle tissue development	14/253	247/18870	6.56963041666015e-06	4.32715831665025e-05	2.00717736165178e-05	ABL1/CDK1/EDNRA/EGLN1/G6PD/MAPK14/MTOR/PARP2/PDGFRA/PDGFRB/PPARA/RARA/RARB/RBP4	14
BP	GO:0050729	positive regulation of inflammatory response	11/253	152/18870	6.63962211774304e-06	4.3669026283121e-05	2.02561299002136e-05	ABCC1/AGTR1/APP/CNR1/FABP4/IDO1/LRRK2/PIK3CG/PTGER4/PTGS2/SERPINE1	11
BP	GO:0060541	respiratory system development	13/253	214/18870	6.6832501801814e-06	4.38921728088837e-05	2.03596377041963e-05	ACE/CYP1A2/HSD11B1/KDR/MAP2K1/MAPK1/MAPK3/PDGFRA/RARA/RARG/RBP4/THRA/THRB	13
BP	GO:0038127	ERBB signaling pathway	10/253	124/18870	6.72240886123787e-06	4.40853624595672e-05	2.04492498387617e-05	ABL1/AKT1/BRAF/EGFR/ERBB2/MAPK1/MMP9/PIK3CA/PTK2/SRC	10
BP	GO:0150063	visual system development	18/253	395/18870	6.90837369203042e-06	4.52393501540342e-05	2.09845336916881e-05	ACHE/BCL2/CYP1B1/DRD2/EGFR/HIF1A/KDR/MTNR1B/PDGFRA/PDGFRB/PSEN1/RARA/RARB/RARG/RBP4/RORB/SLC6A3/THRB	18
BP	GO:0060348	bone development	13/253	215/18870	7.02968168177606e-06	4.59672104191282e-05	2.13221558768809e-05	CYP26B1/HSD17B1/KDR/MAPK14/MMP13/PTGER4/PTPRC/RARA/RARB/RARG/SRC/SRD5A1/SRD5A2	13
BP	GO:0022401	negative adaptation of signaling pathway	5/253	21/18870	7.10989331982897e-06	4.62910320463685e-05	2.14723624077834e-05	DRD2/DRD3/GRK2/GRM5/HTR2B	5
BP	GO:0042745	circadian sleep/wake cycle	5/253	21/18870	7.10989331982897e-06	4.62910320463685e-05	2.14723624077834e-05	ADORA1/ADORA2A/DRD2/MTNR1B/PARP1	5
BP	GO:0071379	cellular response to prostaglandin stimulus	5/253	21/18870	7.10989331982897e-06	4.62910320463685e-05	2.14723624077834e-05	AKR1C2/AKR1C3/AKT1/PTGER2/PTGER4	5
BP	GO:0019058	viral life cycle	16/253	321/18870	7.43912754701771e-06	4.83650174572632e-05	2.24343925117261e-05	AGTR1/AXL/BCL2/CDK1/CTSB/CTSL/DPP4/EGFR/GRK2/HSP90AB1/HSPA1A/HTR2A/ICAM1/INSR/TOP2A/VCP	16
BP	GO:0045017	glycerolipid biosynthetic process	14/253	250/18870	7.54197165963694e-06	4.89633023814307e-05	2.27119104271178e-05	ALOX15/FABP3/FABP5/HTR2A/HTR2B/HTR2C/NR1H3/NR1H4/PIK3CA/PIK3CB/PIK3CD/PIK3CG/PIK3R1/PLA2G4A	14
BP	GO:0007617	mating behavior	6/253	36/18870	7.61043301119366e-06	4.92663939565827e-05	2.28525012037048e-05	APP/CNR1/MTNR1A/SLC6A4/THRA/THRB	6
BP	GO:2000352	negative regulation of endothelial cell apoptotic process	6/253	36/18870	7.61043301119366e-06	4.92663939565827e-05	2.28525012037048e-05	ABL1/BRAF/ICAM1/KDR/SERPINE1/TERT	6
BP	GO:0034764	positive regulation of transmembrane transport	13/253	217/18870	7.77043265461964e-06	5.0230296803077e-05	2.32996131027242e-05	ABL1/AKT1/BRAF/CFTR/DRD4/EDNRA/F2/G6PD/INSR/MAPK14/PIK3R1/PSEN1/TERT	13
BP	GO:0050870	positive regulation of T cell activation	14/253	251/18870	7.89332721791437e-06	5.09519338959523e-05	2.3634348633563e-05	ABL1/AKT1/DPP4/FYN/JAK2/LCK/MTOR/PIK3CA/PTPN22/PTPRC/RARA/SRC/SYK/TYK2	14
BP	GO:0043536	positive regulation of blood vessel endothelial cell migration	8/253	76/18870	8.02777410320161e-06	5.17459797962782e-05	2.40026714076833e-05	ABL1/AKT1/FGFR1/HIF1A/KDR/PLG/PRKCA/PTGS2	8
BP	GO:0072001	renal system development	16/253	324/18870	8.36022847246822e-06	5.38122814195145e-05	2.49611373423697e-05	ACE/AGTR1/AKR1B1/APH1A/BCL2/CYP26A1/CYP26B1/EDNRA/LRRK2/MMP9/PDGFRA/PDGFRB/RARA/RARB/RBP4/REN	16
BP	GO:0048880	sensory system development	18/253	401/18870	8.48743127146034e-06	5.45534467377245e-05	2.53049311532475e-05	ACHE/BCL2/CYP1B1/DRD2/EGFR/HIF1A/KDR/MTNR1B/PDGFRA/PDGFRB/PSEN1/RARA/RARB/RARG/RBP4/RORB/SLC6A3/THRB	18
BP	GO:0097530	granulocyte migration	11/253	156/18870	8.51210368620516e-06	5.46344243689055e-05	2.53424930948758e-05	CSF1R/CXCR1/DPP4/ITGB2/MAPK1/MAPK3/PIK3CD/PIK3CG/PTGER4/PTK2/SYK	11
BP	GO:0120162	positive regulation of cold-induced thermogenesis	9/253	101/18870	8.66979665956413e-06	5.55677477117956e-05	2.57754205146427e-05	ACHE/FABP4/FABP5/FFAR4/IGF1R/JAK2/KDM3A/SYK/THRA	9
BP	GO:0031623	receptor internalization	10/253	128/18870	8.91814028146436e-06	5.70786206133327e-05	2.64762476308195e-05	ACHE/CXCR1/DRD2/DRD3/DRD4/GRK2/HTR2B/INSR/ITGB2/SYK	10
BP	GO:0046677	response to antibiotic	6/253	37/18870	8.98208161643305e-06	5.72449567807881e-05	2.65534036221905e-05	HSP90AA1/JAK1/JAK2/MDM2/PLA2G4A/SRD5A1	6
BP	GO:0071276	cellular response to cadmium ion	6/253	37/18870	8.98208161643305e-06	5.72449567807881e-05	2.65534036221905e-05	AKT1/CYP1A2/EGFR/MAPK1/MAPK3/MMP9	6
BP	GO:1905144	response to acetylcholine	6/253	37/18870	8.98208161643305e-06	5.72449567807881e-05	2.65534036221905e-05	ACHE/CDK5R1/CHRM3/EDNRA/GRK2/OPRM1	6
BP	GO:0008654	phospholipid biosynthetic process	14/253	254/18870	9.03606118203492e-06	5.74934069167006e-05	2.66686486517944e-05	ALOX15/FABP3/FABP5/HTR2A/HTR2B/HTR2C/IDH1/NR1H4/PIK3CA/PIK3CB/PIK3CD/PIK3CG/PIK3R1/PLA2G4A	14
BP	GO:0001678	intracellular glucose homeostasis	11/253	157/18870	9.04647640324659e-06	5.74934069167006e-05	2.66686486517944e-05	ACE/CFTR/CMA1/ERN1/HIF1A/ICAM1/IGF1R/NR1H4/PIK3CA/PIK3R1/RAF1	11
BP	GO:0042176	regulation of protein catabolic process	17/253	364/18870	9.07554133156885e-06	5.7514819307177e-05	2.66785809127097e-05	AKT1/AURKA/CDK2/EGFR/FYN/GSK3B/HMGCR/HSP90AA1/HSP90AB1/HSPA1A/LRRK2/MDM2/NOS2/PLK1/PSEN1/SIRT2/VCP	17
BP	GO:0010888	negative regulation of lipid storage	5/253	22/18870	9.10068743070469e-06	5.7514819307177e-05	2.66785809127097e-05	CES1/NR1H3/PPARA/PPARD/PPARG	5
BP	GO:0030431	sleep	5/253	22/18870	9.10068743070469e-06	5.7514819307177e-05	2.66785809127097e-05	ADORA1/ADORA2A/DRD2/MTNR1B/PARP1	5
BP	GO:0048169	regulation of long-term neuronal synaptic plasticity	5/253	22/18870	9.10068743070469e-06	5.7514819307177e-05	2.66785809127097e-05	APP/CAMK2B/DRD2/GRIK2/GRM5	5
BP	GO:0042326	negative regulation of phosphorylation	16/253	327/18870	9.38188808672096e-06	5.9209265819264e-05	2.74645597077319e-05	ABL1/AKT1/DRD2/DUSP16/LRRK2/MAPT/PIK3CB/PLK1/PPARG/PSEN1/PTPN1/PTPN22/PTPRC/SIRT2/XDH/YWHAG	16
BP	GO:0007632	visual behavior	7/253	56/18870	9.49522558936819e-06	5.96748552665154e-05	2.76805260602342e-05	APP/BRAF/CDK5/DRD2/DRD3/HIF1A/HMGCR	7
BP	GO:0050433	regulation of catecholamine secretion	7/253	56/18870	9.49522558936819e-06	5.96748552665154e-05	2.76805260602342e-05	ADORA2A/ADORA3/CNR1/DRD2/DRD3/GRK2/HTR2A	7
BP	GO:0061097	regulation of protein tyrosine kinase activity	7/253	56/18870	9.49522558936819e-06	5.96748552665154e-05	2.76805260602342e-05	ACE/APP/CSF1R/GRM5/PTPN1/PTPRC/SRC	7
BP	GO:0019336	phenol-containing compound catabolic process	4/253	11/18870	9.67094040328748e-06	6.0276866838672e-05	2.79597726028059e-05	COMT/MAOA/MAOB/SLC6A3	4
BP	GO:0042363	fat-soluble vitamin catabolic process	4/253	11/18870	9.67094040328748e-06	6.0276866838672e-05	2.79597726028059e-05	CYP26A1/CYP26B1/CYP27B1/CYP3A4	4
BP	GO:0051709	regulation of killing of cells of another organism	4/253	11/18870	9.67094040328748e-06	6.0276866838672e-05	2.79597726028059e-05	ARG1/BCL2L1/NOS2/SYK	4
BP	GO:0060020	Bergmann glial cell differentiation	4/253	11/18870	9.67094040328748e-06	6.0276866838672e-05	2.79597726028059e-05	ABL1/MAP2K1/MAPK1/MAPK3	4
BP	GO:0060159	regulation of dopamine receptor signaling pathway	4/253	11/18870	9.67094040328748e-06	6.0276866838672e-05	2.79597726028059e-05	ALK/DRD2/DRD3/LRRK2	4
BP	GO:0071492	cellular response to UV-A	4/253	11/18870	9.67094040328748e-06	6.0276866838672e-05	2.79597726028059e-05	MMP1/MMP2/MMP3/MMP9	4
BP	GO:0009408	response to heat	9/253	103/18870	1.01798425907043e-05	6.33341719304116e-05	2.93779212164561e-05	AKT1/GSK3B/HSP90AA1/HSP90AB1/HSPA1A/MAPT/MTOR/PTGS2/VCP	9
BP	GO:0008643	carbohydrate transport	11/253	159/18870	1.02034500192862e-05	6.33341719304116e-05	2.93779212164561e-05	ACE/AKT1/BRAF/EDNRA/FABP5/FFAR4/INSR/MAPK14/PIK3R1/PPARD/TERT	11
BP	GO:0016241	regulation of macroautophagy	11/253	159/18870	1.02034500192862e-05	6.33341719304116e-05	2.93779212164561e-05	AKT1/CDK5/CDK5R1/ERN1/HDAC6/HIF1A/KDR/LRRK2/MAPK3/MTOR/PIK3CA	11
BP	GO:0071621	granulocyte chemotaxis	10/253	130/18870	1.02310656296193e-05	6.34185917452428e-05	2.9417079834839e-05	CSF1R/CXCR1/DPP4/ITGB2/MAPK1/MAPK3/PIK3CD/PIK3CG/PTK2/SYK	10
BP	GO:0001990	regulation of systemic arterial blood pressure by hormone	6/253	38/18870	1.05472498984185e-05	6.51109219513556e-05	3.02020769691196e-05	ACE/AGTR1/CMA1/CYP11B2/HSD11B2/REN	6
BP	GO:0045429	positive regulation of nitric oxide biosynthetic process	6/253	38/18870	1.05472498984185e-05	6.51109219513556e-05	3.02020769691196e-05	AKT1/HSP90AA1/HSP90AB1/INSR/JAK2/PTGS2	6
BP	GO:0071392	cellular response to estradiol stimulus	6/253	38/18870	1.05472498984185e-05	6.51109219513556e-05	3.02020769691196e-05	EGFR/ESR1/ESR2/IGF1R/MMP2/SRD5A1	6
BP	GO:0060612	adipose tissue development	7/253	57/18870	1.07019207666464e-05	6.59757376962874e-05	3.06032267441459e-05	HSD17B1/NR1H4/PARP1/PIK3CA/PPARD/PPARG/RORC	7
BP	GO:0006898	receptor-mediated endocytosis	14/253	258/18870	1.07866401398423e-05	6.6407546439165e-05	3.08035237219413e-05	ACHE/CTSL/CXCR1/DPP4/DRD2/DRD3/DRD4/GRK2/HTR2B/INSR/ITGB2/PIK3CB/SERPINE1/SYK	14
BP	GO:0019218	regulation of steroid metabolic process	9/253	104/18870	1.10155022555801e-05	6.76324934959295e-05	3.13717224846487e-05	AKR1C3/CES1/CYP27B1/EPHX2/IGF1R/NR1H4/NR3C1/RORA/RORC	9
BP	GO:1905477	positive regulation of protein localization to membrane	9/253	104/18870	1.10155022555801e-05	6.76324934959295e-05	3.13717224846487e-05	AKT1/CDK5/CDK5R1/EGFR/ERBB2/FYN/ITGB2/PIK3CA/PIK3R1	9
BP	GO:0034612	response to tumor necrosis factor	14/253	259/18870	1.12686238460595e-05	6.90928494626275e-05	3.20491170290152e-05	AKT1/CYP1B1/FABP4/HSPA1A/IKBKB/JAK2/LRRK2/MAPK1/MAPK14/MAPK3/NR1H4/PTGS2/RORA/SYK	14
BP	GO:0030258	lipid modification	12/253	192/18870	1.13861290097848e-05	6.97188548975322e-05	3.23394932633159e-05	AKT1/ALOX12/ALOX15/ALOX5/CNR1/CYP3A4/EPHX2/FABP1/FABP3/MAPK14/PPARA/PPARD	12
BP	GO:0051348	negative regulation of transferase activity	13/253	225/18870	1.14685129354982e-05	7.01284068015264e-05	3.25294662779281e-05	ABL1/AKT1/DUSP16/GSK3B/MAPT/PIK3CB/PLK1/PPARG/PTPN1/PTPN22/PTPRC/SRC/YWHAG	13
BP	GO:0051899	membrane depolarization	8/253	80/18870	1.1785279926216e-05	7.18711477980153e-05	3.33378467482972e-05	ABL1/ADORA2A/BCL2/KDR/LRRK2/PARP1/SLC6A4/SRC	8
BP	GO:0097061	dendritic spine organization	8/253	80/18870	1.1785279926216e-05	7.18711477980153e-05	3.33378467482972e-05	CAMK2B/CDK5/CDK5R1/FYN/HDAC6/IGF1R/INSR/LRRK2	8
BP	GO:0042306	regulation of protein import into nucleus	7/253	58/18870	1.20329449263293e-05	7.31842416554302e-05	3.3946932913272e-05	CDK1/HSP90AA1/JAK2/MAPK14/PIK3R1/PSEN1/PTGS2	7
BP	GO:0048008	platelet-derived growth factor receptor signaling pathway	7/253	58/18870	1.20329449263293e-05	7.31842416554302e-05	3.3946932913272e-05	ABL1/F3/JAK2/PDGFRA/PDGFRB/PTPN1/SRC	7
BP	GO:0031281	positive regulation of cyclase activity	6/253	39/18870	1.23259257753697e-05	7.44657064533348e-05	3.45413477564291e-05	ADORA3/EDNRA/MAPK14/MAPK3/NOS2/RAF1	6
BP	GO:0043550	regulation of lipid kinase activity	6/253	39/18870	1.23259257753697e-05	7.44657064533348e-05	3.45413477564291e-05	F2/FLT3/MAPT/PDGFRA/PDGFRB/PIK3R1	6
BP	GO:0098926	postsynaptic signal transduction	6/253	39/18870	1.23259257753697e-05	7.44657064533348e-05	3.45413477564291e-05	ACHE/CDK5R1/CHRM3/GRK2/JAK2/OPRM1	6
BP	GO:0140448	signaling receptor ligand precursor processing	6/253	39/18870	1.23259257753697e-05	7.44657064533348e-05	3.45413477564291e-05	ACE/BACE1/CMA1/CTSL/DPP4/REN	6
BP	GO:1904407	positive regulation of nitric oxide metabolic process	6/253	39/18870	1.23259257753697e-05	7.44657064533348e-05	3.45413477564291e-05	AKT1/HSP90AA1/HSP90AB1/INSR/JAK2/PTGS2	6
BP	GO:0043271	negative regulation of monoatomic ion transport	10/253	133/18870	1.25121777604042e-05	7.52893675077511e-05	3.49234076907137e-05	ACE/BCL2/CNR1/DRD2/DRD3/DRD4/HTR2A/MAOB/MMP9/PTGS2	10
BP	GO:0061041	regulation of wound healing	10/253	133/18870	1.25121777604042e-05	7.52893675077511e-05	3.49234076907137e-05	ALOX12/ALOX5/F2/F3/MTOR/PDGFRA/PLAU/PLG/PTK2/SERPINE1	10
BP	GO:1904950	negative regulation of establishment of protein localization	10/253	133/18870	1.25121777604042e-05	7.52893675077511e-05	3.49234076907137e-05	CDK5/DRD2/DRD3/DRD4/HMGCR/LRRK2/MAPT/MTNR1B/NR1H3/OPRM1	10
BP	GO:0006650	glycerophospholipid metabolic process	15/253	298/18870	1.2818062987697e-05	7.70275365462533e-05	3.57296674319812e-05	ALOX15/FABP3/FABP5/HTR2A/HTR2B/HTR2C/NR1H3/NR1H4/PDGFRB/PIK3CA/PIK3CB/PIK3CD/PIK3CG/PIK3R1/PLA2G4A	15
BP	GO:0007631	feeding behavior	9/253	106/18870	1.28636726556775e-05	7.71990965078789e-05	3.58092465104299e-05	ACE/ADORA2A/APP/CNR1/DRD2/FYN/HTR2C/OPRD1/REN	9
BP	GO:0006644	phospholipid metabolic process	17/253	375/18870	1.33572432891507e-05	8.00550011700752e-05	3.71339743723478e-05	ALOX15/FABP3/FABP5/FDFT1/HTR2A/HTR2B/HTR2C/IDH1/NR1H3/NR1H4/PDGFRB/PIK3CA/PIK3CB/PIK3CD/PIK3CG/PIK3R1/PLA2G4A	17
BP	GO:0033619	membrane protein proteolysis	7/253	59/18870	1.34981349889561e-05	8.06856814069039e-05	3.7426519040504e-05	APH1A/BACE1/MMP7/NCSTN/PSEN1/PSEN2/PSENEN	7
BP	GO:2000107	negative regulation of leukocyte apoptotic process	7/253	59/18870	1.34981349889561e-05	8.06856814069039e-05	3.7426519040504e-05	AURKB/AXL/BCL2/BCL2L1/HIF1A/IDO1/JAK3	7
BP	GO:0007173	epidermal growth factor receptor signaling pathway	9/253	107/18870	1.38828188567944e-05	8.26575727986771e-05	3.83411922443878e-05	ABL1/AKT1/BRAF/EGFR/ERBB2/MMP9/PIK3CA/PTK2/SRC	9
BP	GO:0019395	fatty acid oxidation	9/253	107/18870	1.38828188567944e-05	8.26575727986771e-05	3.83411922443878e-05	AKT1/ALOX12/ALOX15/CNR1/FABP1/FABP3/MAPK14/PPARA/PPARD	9
BP	GO:0060079	excitatory postsynaptic potential	9/253	107/18870	1.38828188567944e-05	8.26575727986771e-05	3.83411922443878e-05	ADORA1/ADORA2A/AKT1/APP/CDK5/DRD2/GRIK2/GSK3B/LRRK2	9
BP	GO:0061136	regulation of proteasomal protein catabolic process	12/253	196/18870	1.40126499675054e-05	8.33209475728805e-05	3.8648902462419e-05	AKT1/AURKA/CDK2/GSK3B/HSP90AB1/HSPA1A/LRRK2/MDM2/PLK1/PSEN1/SIRT2/VCP	12
BP	GO:1901657	glycosyl compound metabolic process	8/253	82/18870	1.41604827120188e-05	8.39792716538468e-05	3.89542698872394e-05	AKR1A1/AKR1B1/AKR1B10/AKR1C1/AKR1C2/AKR1C3/AKR1C4/XDH	8
BP	GO:1905897	regulation of response to endoplasmic reticulum stress	8/253	82/18870	1.41604827120188e-05	8.39792716538468e-05	3.89542698872394e-05	ALOX5/BCL2L1/ERN1/HSPA1A/LRRK2/NR1H3/PIK3R1/PTPN1	8
BP	GO:0043368	positive T cell selection	6/253	40/18870	1.43394104039595e-05	8.42300890212755e-05	3.90706129708458e-05	BCL2/BRAF/CTSL/JAK1/MTOR/PTPRC	6
BP	GO:0003084	positive regulation of systemic arterial blood pressure	4/253	12/18870	1.43536751796995e-05	8.42300890212755e-05	3.90706129708458e-05	ACE/ADORA1/CYP11B2/HSD11B2	4
BP	GO:0031293	membrane protein intracellular domain proteolysis	4/253	12/18870	1.43536751796995e-05	8.42300890212755e-05	3.90706129708458e-05	APH1A/MMP7/NCSTN/PSENEN	4
BP	GO:0051583	dopamine uptake involved in synaptic transmission	4/253	12/18870	1.43536751796995e-05	8.42300890212755e-05	3.90706129708458e-05	DRD2/DRD3/DRD4/SLC6A3	4
BP	GO:0051934	catecholamine uptake involved in synaptic transmission	4/253	12/18870	1.43536751796995e-05	8.42300890212755e-05	3.90706129708458e-05	DRD2/DRD3/DRD4/SLC6A3	4
BP	GO:0003071	renal system process involved in regulation of systemic arterial blood pressure	5/253	24/18870	1.43703046904806e-05	8.42300890212755e-05	3.90706129708458e-05	ADORA1/AGTR1/CYP11B2/HSD11B2/REN	5
BP	GO:0023058	adaptation of signaling pathway	5/253	24/18870	1.43703046904806e-05	8.42300890212755e-05	3.90706129708458e-05	DRD2/DRD3/GRK2/GRM5/HTR2B	5
BP	GO:0030539	male genitalia development	5/253	24/18870	1.43703046904806e-05	8.42300890212755e-05	3.90706129708458e-05	AR/HSD17B3/PDGFRA/SRD5A1/SRD5A2	5
BP	GO:2000209	regulation of anoikis	5/253	24/18870	1.43703046904806e-05	8.42300890212755e-05	3.90706129708458e-05	BCL2/MCL1/PIK3CA/PTK2/SRC	5
BP	GO:1903706	regulation of hemopoiesis	18/253	417/18870	1.44010183246829e-05	8.43009158074902e-05	3.91034663844456e-05	ABL1/AXL/BRAF/CCR1/CDK6/CYP26B1/ERBB2/HIF1A/HSPA1A/JAK3/MAPK14/MTOR/PIK3R1/PRKCA/PTPRC/RARA/RARG/SYK	18
BP	GO:0006695	cholesterol biosynthetic process	7/253	60/18870	1.51078655031648e-05	8.82104405184781e-05	4.09169219875186e-05	ACLY/CES1/CFTR/FDFT1/G6PD/HMGCR/NPC1L1	7
BP	GO:1902653	secondary alcohol biosynthetic process	7/253	60/18870	1.51078655031648e-05	8.82104405184781e-05	4.09169219875186e-05	ACLY/CES1/CFTR/FDFT1/G6PD/HMGCR/NPC1L1	7
BP	GO:0071333	cellular response to glucose stimulus	10/253	136/18870	1.52186852180547e-05	8.87429775923935e-05	4.11639423830725e-05	ACE/CFTR/CMA1/ERN1/HIF1A/ICAM1/IGF1R/NR1H4/PIK3CA/RAF1	10
BP	GO:0009746	response to hexose	12/253	198/18870	1.55140496861899e-05	9.03488736550955e-05	4.19088465410318e-05	ACE/CFTR/CMA1/ERN1/HIF1A/HNF4A/ICAM1/IGF1R/NR1H4/PIK3CA/PTGS2/RAF1	12
BP	GO:0001776	leukocyte homeostasis	9/253	109/18870	1.61288775319668e-05	9.36882809141847e-05	4.34578498733084e-05	ABL1/AKT1/AXL/BCL2/FLT3/HIF1A/JAK3/PIK3CB/PIK3CD	9
BP	GO:0006766	vitamin metabolic process	9/253	109/18870	1.61288775319668e-05	9.36882809141847e-05	4.34578498733084e-05	AKR1A1/AKR1B1/AKR1C3/CYP26A1/CYP26B1/CYP27A1/CYP27B1/CYP3A4/NPC1L1	9
BP	GO:0001933	negative regulation of protein phosphorylation	15/253	304/18870	1.62128597791247e-05	9.40553724365886e-05	4.36281273948375e-05	ABL1/AKT1/DRD2/DUSP16/LRRK2/PIK3CB/PLK1/PPARG/PSEN1/PTPN1/PTPN22/PTPRC/SIRT2/XDH/YWHAG	15
BP	GO:0002520	immune system development	12/253	199/18870	1.63160905019629e-05	9.45330467623329e-05	4.3849699387983e-05	ABL1/BCL2/BRAF/IDO1/MAP2K1/MAPK1/MAPK3/POLB/PSEN1/PTPRC/RAF1/TYR	12
BP	GO:0048246	macrophage chemotaxis	6/253	41/18870	1.66103509913556e-05	9.61148826545832e-05	4.45834430970024e-05	CSF1R/CYP19A1/MAPK1/MAPK3/MMP2/PTK2	6
BP	GO:0022029	telencephalon cell migration	7/253	61/18870	1.68730635222899e-05	9.70147553219338e-05	4.5000854227842e-05	CDK5/CDK5R1/DRD2/EGFR/HTR6/LRRK2/PSEN1	7
BP	GO:0032092	positive regulation of protein binding	7/253	61/18870	1.68730635222899e-05	9.70147553219338e-05	4.5000854227842e-05	ABL1/APP/GSK3B/LRRK2/MMP9/PSEN1/TERT	7
BP	GO:0050432	catecholamine secretion	7/253	61/18870	1.68730635222899e-05	9.70147553219338e-05	4.5000854227842e-05	ADORA2A/ADORA3/CNR1/DRD2/DRD3/GRK2/HTR2A	7
BP	GO:1904356	regulation of telomere maintenance via telomere lengthening	7/253	61/18870	1.68730635222899e-05	9.70147553219338e-05	4.5000854227842e-05	AURKB/MAPK1/MAPK3/NEK2/PARP1/SRC/TNKS2	7
BP	GO:2000351	regulation of endothelial cell apoptotic process	7/253	61/18870	1.68730635222899e-05	9.70147553219338e-05	4.5000854227842e-05	ABL1/AKR1C3/BRAF/ICAM1/KDR/SERPINE1/TERT	7
BP	GO:1990845	adaptive thermogenesis	11/253	168/18870	1.715032226586e-05	9.84837668185489e-05	4.56822636897206e-05	ACHE/FABP4/FABP5/FFAR4/IGF1R/JAK2/KDM3A/LNPEP/NR1H3/SYK/THRA	11
BP	GO:0071331	cellular response to hexose stimulus	10/253	138/18870	1.72906398569868e-05	9.91636823230233e-05	4.59976464209616e-05	ACE/CFTR/CMA1/ERN1/HIF1A/ICAM1/IGF1R/NR1H4/PIK3CA/RAF1	10
BP	GO:0014812	muscle cell migration	9/253	110/18870	1.73632857292922e-05	9.94542631962623e-05	4.6132434036254e-05	ACE/BCL2/CYP1B1/MDM2/PDGFRB/PLAU/SERPINE1/SRC/TERT	9
BP	GO:0043010	camera-type eye development	16/253	344/18870	1.75708054593708e-05	0.000100515669663278	4.66247735524458e-05	ACHE/CYP1B1/DRD2/EGFR/HIF1A/KDR/MTNR1B/PDGFRA/PDGFRB/PSEN1/RARA/RARG/RBP4/RORB/SLC6A3/THRB	16
BP	GO:0009110	vitamin biosynthetic process	5/253	25/18870	1.77671369065641e-05	0.000101127414468179	4.69085349112067e-05	AKR1A1/AKR1B1/CYP27A1/CYP27B1/CYP3A4	5
BP	GO:0010878	cholesterol storage	5/253	25/18870	1.77671369065641e-05	0.000101127414468179	4.69085349112067e-05	CES1/NR1H3/PPARA/PPARD/PPARG	5
BP	GO:0042178	xenobiotic catabolic process	5/253	25/18870	1.77671369065641e-05	0.000101127414468179	4.69085349112067e-05	CYP1A2/CYP2A6/CYP2C19/CYP2C9/CYP3A4	5
BP	GO:0046641	positive regulation of alpha-beta T cell proliferation	5/253	25/18870	1.77671369065641e-05	0.000101127414468179	4.69085349112067e-05	JAK2/PTPN22/PTPRC/SYK/TYK2	5
BP	GO:1903050	regulation of proteolysis involved in protein catabolic process	13/253	235/18870	1.82097352177823e-05	0.000103516396809629	4.80166781595582e-05	AKT1/AURKA/CDK2/GSK3B/HSP90AB1/HSPA1A/LRRK2/MDM2/PLK1/PSEN1/PTK2/SIRT2/VCP	13
BP	GO:0008306	associative learning	8/253	85/18870	1.84707378031726e-05	0.0001047369530819	4.85828402315344e-05	ABL1/APP/BRAF/CDK5/DRD2/DRD3/HIF1A/HMGCR	8
BP	GO:1904029	regulation of cyclin-dependent protein kinase activity	8/253	85/18870	1.84707378031726e-05	0.0001047369530819	4.85828402315344e-05	AKT1/CCNB1/CCND1/CDC25A/CDK5R1/EGFR/HSP90AB1/PLK1	8
BP	GO:0001938	positive regulation of endothelial cell proliferation	9/253	111/18870	1.86771958216793e-05	0.000105775107751062	4.90643942670819e-05	AGTR1/AKT1/F3/FGFR1/HIF1A/HTR2B/KDR/PIK3CD/PRKCA	9
BP	GO:0090303	positive regulation of wound healing	7/253	62/18870	1.88052232916173e-05	0.00010636704424321	4.93389674256379e-05	F2/F3/MTOR/PLAU/PLG/PTK2/SERPINE1	7
BP	GO:0048512	circadian behavior	6/253	42/18870	1.91627721056457e-05	0.000108254112082455	5.02142947350778e-05	ADORA1/ADORA2A/DRD2/MTNR1B/MTOR/PARP1	6
BP	GO:0071326	cellular response to monosaccharide stimulus	10/253	140/18870	1.96006464042163e-05	0.000110589682018802	5.12976623310242e-05	ACE/CFTR/CMA1/ERN1/HIF1A/ICAM1/IGF1R/NR1H4/PIK3CA/RAF1	10
BP	GO:0008625	extrinsic apoptotic signaling pathway via death domain receptors	8/253	86/18870	2.01320421393827e-05	0.000113305336667546	5.25573344146755e-05	BCL2/BCL2L1/DAPK1/GSK3B/ICAM1/PIK3R1/RAF1/SERPINE1	8
BP	GO:0032370	positive regulation of lipid transport	8/253	86/18870	2.01320421393827e-05	0.000113305336667546	5.25573344146755e-05	CES1/CYP19A1/FABP3/NR1H3/PLA2G4A/PPARG/PTGES/RXRA	8
BP	GO:0001959	regulation of cytokine-mediated signaling pathway	11/253	171/18870	2.02362144895651e-05	0.000113750149770537	5.27636635399709e-05	ARG1/AXL/HIF1A/HSPA1A/IKBKB/NR1H3/NR1H4/PPARG/PTPN1/PTPRC/SYK	11
BP	GO:0009111	vitamin catabolic process	4/253	13/18870	2.05148807832808e-05	0.000114746397459018	5.32257787806413e-05	CYP26A1/CYP26B1/CYP27B1/CYP3A4	4
BP	GO:0051481	negative regulation of cytosolic calcium ion concentration	4/253	13/18870	2.05148807832808e-05	0.000114746397459018	5.32257787806413e-05	BCL2/DRD2/DRD3/MTNR1B	4
BP	GO:0051918	negative regulation of fibrinolysis	4/253	13/18870	2.05148807832808e-05	0.000114746397459018	5.32257787806413e-05	F2/PLAU/PLG/SERPINE1	4
BP	GO:0061517	macrophage proliferation	4/253	13/18870	2.05148807832808e-05	0.000114746397459018	5.32257787806413e-05	CSF1R/MAPK1/MAPK3/PTK2	4
BP	GO:0071356	cellular response to tumor necrosis factor	13/253	238/18870	2.0816175245175e-05	0.000116287892573354	5.39408101869772e-05	AKT1/CYP1B1/FABP4/HSPA1A/IKBKB/JAK2/LRRK2/MAPK1/MAPK14/MAPK3/NR1H4/RORA/SYK	13
BP	GO:0043470	regulation of carbohydrate catabolic process	7/253	63/18870	2.09164207280916e-05	0.000116703827120363	5.41337438273925e-05	APP/HIF1A/HTR2A/INSR/MTOR/PPARA/PSEN1	7
BP	GO:0051235	maintenance of location	16/253	350/18870	2.17090662268687e-05	0.000120654288283613	5.59661880401336e-05	ABL1/AKT1/CDK5/CES1/DRD2/F2/HTR2A/HTR2B/HTR2C/LCK/NR1H3/PPARA/PPARD/PPARG/PSEN1/PTPRC	16
BP	GO:0043369	CD4-positive or CD8-positive, alpha-beta T cell lineage commitment	5/253	26/18870	2.17577677877189e-05	0.000120654288283613	5.59661880401336e-05	BCL2/BRAF/CTSL/JAK1/MTOR	5
BP	GO:0048015	phosphatidylinositol-mediated signaling	5/253	26/18870	2.17577677877189e-05	0.000120654288283613	5.59661880401336e-05	FGFR1/PIK3CA/PIK3CB/PIK3CD/PIK3CG	5
BP	GO:0090218	positive regulation of lipid kinase activity	5/253	26/18870	2.17577677877189e-05	0.000120654288283613	5.59661880401336e-05	F2/FLT3/MAPT/PDGFRA/PDGFRB	5
BP	GO:1904353	regulation of telomere capping	5/253	26/18870	2.17577677877189e-05	0.000120654288283613	5.59661880401336e-05	AURKB/MAPK1/MAPK3/NEK2/TNKS2	5
BP	GO:0050767	regulation of neurogenesis	17/253	390/18870	2.20791578882678e-05	0.000122286645586795	5.67233663972247e-05	ACE/BRAF/CAMK2B/CDK5/DRD2/DRD3/F2/GRM5/HDAC6/HIF1A/KDM4A/MAP2K1/MAPT/MTOR/OPRM1/PSEN1/SIRT2	17
BP	GO:0002262	myeloid cell homeostasis	11/253	173/18870	2.25509149508918e-05	0.000124746809477733	5.7864527618168e-05	AXL/CDK6/G6PD/HIF1A/HSPA1A/JAK2/MAPK14/NCSTN/PIK3CB/PIK3CD/THRA	11
BP	GO:0034284	response to monosaccharide	12/253	206/18870	2.30163927091562e-05	0.000127166272294178	5.89868094107802e-05	ACE/CFTR/CMA1/ERN1/HIF1A/HNF4A/ICAM1/IGF1R/NR1H4/PIK3CA/PTGS2/RAF1	12
BP	GO:0022037	metencephalon development	9/253	114/18870	2.31380620573842e-05	0.00012768259854837	5.92263103240362e-05	ABL1/BCL2/CDK5/CDK5R1/IGF1R/MAP2K1/NCSTN/PSEN1/RORA	9
BP	GO:0031100	animal organ regeneration	7/253	64/18870	2.3219327674795e-05	0.000127974978962786	5.93619326668905e-05	ACE/AURKA/AXL/CCND1/CDK1/FLT3/TYMS	7
BP	GO:0034341	response to type II interferon	10/253	143/18870	2.35610343952984e-05	0.000129700341409641	6.01622519967025e-05	ARG1/CYP27B1/DAPK1/JAK1/JAK2/NOS2/NR1H3/PPARG/RAF1/TYK2	10
BP	GO:0001822	kidney development	15/253	314/18870	2.36630062531761e-05	0.000130103406191521	6.03492159222781e-05	ACE/AGTR1/AKR1B1/APH1A/BCL2/CYP26A1/CYP26B1/EDNRA/LRRK2/MMP9/PDGFRA/PDGFRB/RARA/RARB/REN	15
BP	GO:0031214	biomineral tissue development	11/253	175/18870	2.50912638480047e-05	0.000137788797223569	6.39141289127763e-05	ALOX15/ALOX5/CCR1/CFTR/CYP27B1/HIF1A/MMP13/PPARA/PTGS2/RXRA/RXRB	11
BP	GO:0007622	rhythmic behavior	6/253	44/18870	2.52152180562448e-05	0.00013796718464874	6.39968749495986e-05	ADORA1/ADORA2A/DRD2/MTNR1B/MTOR/PARP1	6
BP	GO:0010828	positive regulation of glucose transmembrane transport	6/253	44/18870	2.52152180562448e-05	0.00013796718464874	6.39968749495986e-05	AKT1/BRAF/INSR/MAPK14/PIK3R1/TERT	6
BP	GO:1903573	negative regulation of response to endoplasmic reticulum stress	6/253	44/18870	2.52152180562448e-05	0.00013796718464874	6.39968749495986e-05	ALOX5/BCL2L1/HSPA1A/LRRK2/NR1H3/PTPN1	6
BP	GO:0031346	positive regulation of cell projection organization	16/253	355/18870	2.5795955341856e-05	0.000140974272852534	6.53917301699223e-05	ABL1/ALK/BRAF/CAMK2B/CNR1/FYN/GSK3B/HDAC6/HSP90AA1/IGF1R/MAP2K1/MAPT/MTOR/PIK3CA/PIK3R1/SRC	16
BP	GO:0060047	heart contraction	13/253	243/18870	2.58908352065295e-05	0.000141151842541622	6.54740968951425e-05	ACE/ADORA1/ADORA3/DRD2/EDNRA/GRK2/HSP90AA1/MDM2/MTOR/PIK3CA/PIK3CG/THRA/THRB	13
BP	GO:1903320	regulation of protein modification by small protein conjugation or removal	13/253	243/18870	2.58908352065295e-05	0.000141151842541622	6.54740968951425e-05	ABL1/AKT1/CDK5/FYN/GSK3B/HIF1A/HSP90AA1/HSP90AB1/HSPA1A/LRRK2/PLK1/PTPN22/VCP	13
BP	GO:0001964	startle response	5/253	27/18870	2.64118994826756e-05	0.000143646448508542	6.6631234271831e-05	ADORA2A/BACE1/DRD2/DRD3/SLC6A3	5
BP	GO:0050995	negative regulation of lipid catabolic process	5/253	27/18870	2.64118994826756e-05	0.000143646448508542	6.6631234271831e-05	ADORA1/AKT1/ALK/CNR1/PIK3CG	5
BP	GO:0022900	electron transport chain	11/253	176/18870	2.64516648215838e-05	0.000143690015987595	6.66514432984624e-05	AKR1B1/AKR1C4/ALDH2/CCNB1/CDK1/CYP19A1/CYP1A2/GSR/IDO1/MAOB/SRD5A1	11
BP	GO:0050807	regulation of synapse organization	13/253	244/18870	2.70265419533161e-05	0.000146636813355822	6.80183322667076e-05	ABL1/AKT1/APP/CAMK2B/CDK5/CDK5R1/DRD2/EGLN1/FYN/LRRK2/MAPK14/PSEN1/VCP	13
BP	GO:0051783	regulation of nuclear division	10/253	146/18870	2.818909866508e-05	0.000152761283185014	7.08592029475821e-05	AURKA/AURKB/CCNB1/CHEK1/DRD3/INSR/NEK2/PDGFRB/PLK1/SIRT2	10
BP	GO:0035791	platelet-derived growth factor receptor-beta signaling pathway	4/253	14/18870	2.84186845714165e-05	0.000153821229289066	7.1350865065984e-05	ABL1/PDGFRB/PTPN1/SRC	4
BP	GO:0006775	fat-soluble vitamin metabolic process	6/253	45/18870	2.87704389078791e-05	0.000155353503649347	7.20616193723287e-05	CYP26A1/CYP26B1/CYP27A1/CYP27B1/CYP3A4/NPC1L1	6
BP	GO:0031641	regulation of myelination	6/253	45/18870	2.87704389078791e-05	0.000155353503649347	7.20616193723287e-05	AKT1/MTOR/RARA/RARB/RARG/SIRT2	6
BP	GO:0035264	multicellular organism growth	10/253	147/18870	2.98954955576534e-05	0.000161236135158977	7.47903119527769e-05	APP/AR/BCL2/DRD2/MTOR/PIK3CA/RARA/RARB/RARG/SLC6A3	10
BP	GO:0033555	multicellular organismal response to stress	8/253	91/18870	3.04423226351178e-05	0.000163935203466586	7.60422903663557e-05	AKT1/BCL2/DPP4/DRD4/GRIK2/HTR2C/IDO1/MTOR	8
BP	GO:0007088	regulation of mitotic nuclear division	9/253	118/18870	3.04683991415245e-05	0.000163935203466586	7.60422903663557e-05	AURKA/AURKB/CCNB1/CHEK1/DRD3/INSR/NEK2/PDGFRB/PLK1	9
BP	GO:0033044	regulation of chromosome organization	13/253	247/18870	3.06993969271426e-05	0.000164786205332527	7.64370324938781e-05	AURKB/CCNB1/CDK1/CDK2/MAPK1/MAPK3/MAPT/NEK2/PARP1/PLK1/SRC/TNKS2/TOP2A	13
BP	GO:0090257	regulation of muscle system process	13/253	247/18870	3.06993969271426e-05	0.000164786205332527	7.64370324938781e-05	ADORA1/CAMK2B/CHRM3/G6PD/GRK2/HSP90AA1/PARP1/PARP2/PIK3CG/PPARA/PPARG/PRKCA/PTGS2	13
BP	GO:0009267	cellular response to starvation	11/253	179/18870	3.09223635390183e-05	0.000165786368500068	7.69009639521107e-05	AKR1C3/BCL2/COMT/IGF1R/LRRK2/MAPK1/MAPK3/MTOR/PPARA/SRD5A1/YWHAG	11
BP	GO:0001655	urogenital system development	7/253	67/18870	3.14142553241708e-05	0.000167827042906579	7.78475425543982e-05	AR/CYP19A1/ESR1/MMP2/RARA/RARG/SRD5A1	7
BP	GO:0016126	sterol biosynthetic process	7/253	67/18870	3.14142553241708e-05	0.000167827042906579	7.78475425543982e-05	ACLY/CES1/CFTR/FDFT1/G6PD/HMGCR/NPC1L1	7
BP	GO:0072577	endothelial cell apoptotic process	7/253	67/18870	3.14142553241708e-05	0.000167827042906579	7.78475425543982e-05	ABL1/AKR1C3/BRAF/ICAM1/KDR/SERPINE1/TERT	7
BP	GO:0007202	activation of phospholipase C activity	5/253	28/18870	3.18035375478515e-05	0.000168909633103319	7.83497082658955e-05	EDNRA/EGFR/HTR2A/HTR2B/ITK	5
BP	GO:0010758	regulation of macrophage chemotaxis	5/253	28/18870	3.18035375478515e-05	0.000168909633103319	7.83497082658955e-05	CSF1R/CYP19A1/MAPK1/MAPK3/PTK2	5
BP	GO:0030194	positive regulation of blood coagulation	5/253	28/18870	3.18035375478515e-05	0.000168909633103319	7.83497082658955e-05	F2/F3/PLAU/PLG/SERPINE1	5
BP	GO:0090314	positive regulation of protein targeting to membrane	5/253	28/18870	3.18035375478515e-05	0.000168909633103319	7.83497082658955e-05	CDK5/CDK5R1/ERBB2/FYN/ITGB2	5
BP	GO:1900048	positive regulation of hemostasis	5/253	28/18870	3.18035375478515e-05	0.000168909633103319	7.83497082658955e-05	F2/F3/PLAU/PLG/SERPINE1	5
BP	GO:0002285	lymphocyte activation involved in immune response	12/253	213/18870	3.19969987926107e-05	0.000169539132946796	7.86417054017821e-05	ABL1/ICAM1/ITGAL/JAK1/JAK3/MTOR/PSEN1/PTGER4/PTPRC/RARA/RORA/RORC	12
BP	GO:0042098	T cell proliferation	12/253	213/18870	3.19969987926107e-05	0.000169539132946796	7.86417054017821e-05	ABL1/ARG1/ERBB2/FYN/IDO1/JAK2/NCSTN/PIK3CG/PTPN22/PTPRC/SYK/TYK2	12
BP	GO:0035710	CD4-positive, alpha-beta T cell activation	9/253	119/18870	3.25810363169245e-05	0.000172431800390741	7.99834858922099e-05	BRAF/CTSL/JAK1/JAK3/MTOR/PTGER4/RARA/RORA/RORC	9
BP	GO:0042789	mRNA transcription by RNA polymerase II	6/253	46/18870	3.2717583906783e-05	0.000172952181282936	8.02248675727071e-05	NR1H3/PPARG/RARA/RXRA/RXRB/THRB	6
BP	GO:0050886	endocrine process	8/253	92/18870	3.29602020095595e-05	0.000174031405009634	8.07254717276444e-05	ACE/AGTR1/CMA1/CYP11B2/CYP19A1/HSD11B2/PPARG/REN	8
BP	GO:0043270	positive regulation of monoatomic ion transport	12/253	214/18870	3.35007858388935e-05	0.00017667955235547	8.19538301591873e-05	ABL1/ADORA1/AKT1/CCR1/CFTR/DRD4/EDNRA/F2/FFAR1/G6PD/PDGFRB/SLC6A4	12
BP	GO:0002687	positive regulation of leukocyte migration	10/253	149/18870	3.35750508569574e-05	0.000176865081638804	8.20398889881418e-05	ABL1/APP/CCR1/CSF1R/ICAM1/MAPK1/MAPK3/PIK3R1/PTK2/SERPINE1	10
BP	GO:0071478	cellular response to radiation	11/253	181/18870	3.42526825160907e-05	0.000180015549808723	8.35012518333455e-05	AURKB/BCL2L1/CDC25A/MAPK14/MDM2/MMP1/MMP2/MMP3/MMP9/PARP1/PIK3R1	11
BP	GO:1905475	regulation of protein localization to membrane	11/253	181/18870	3.42526825160907e-05	0.000180015549808723	8.35012518333455e-05	AKT1/AR/BCL2L1/CDK5/CDK5R1/EGFR/ERBB2/FYN/ITGB2/PIK3CA/PIK3R1	11
BP	GO:0030193	regulation of blood coagulation	7/253	68/18870	3.46231221380384e-05	0.00018175130820722	8.43063933853322e-05	ALOX12/F2/F3/PDGFRA/PLAU/PLG/SERPINE1	7
BP	GO:0050803	regulation of synapse structure or activity	13/253	250/18870	3.48013070559954e-05	0.000182343167236415	8.45809306122505e-05	ABL1/AKT1/APP/CAMK2B/CDK5/CDK5R1/DRD2/EGLN1/FYN/LRRK2/MAPK14/PSEN1/VCP	13
BP	GO:0071346	cellular response to type II interferon	9/253	120/18870	3.48164633132072e-05	0.000182343167236415	8.45809306122505e-05	ARG1/DAPK1/JAK1/JAK2/NOS2/NR1H3/PPARG/RAF1/TYK2	9
BP	GO:0002832	negative regulation of response to biotic stimulus	10/253	150/18870	3.55556752408262e-05	0.000185999341577733	8.62768681840067e-05	AHR/AKT1/ARG1/AURKB/DRD2/NR1H3/PARP1/PPARG/PTPN22/SIRT2	10
BP	GO:1904705	regulation of vascular associated smooth muscle cell proliferation	8/253	93/18870	3.5649879527732e-05	0.000186276795453796	8.640556676589e-05	ERN1/JAK2/MDM2/MMP2/MMP9/PPARG/SRC/TERT	8
BP	GO:0003044	regulation of systemic arterial blood pressure mediated by a chemical signal	6/253	47/18870	3.70879792267866e-05	0.000193344592167292	8.96840050669566e-05	ACE/AGTR1/CMA1/CYP11B2/HSD11B2/REN	6
BP	GO:0043666	regulation of phosphoprotein phosphatase activity	6/253	47/18870	3.70879792267866e-05	0.000193344592167292	8.96840050669566e-05	GSK3B/HSP90AB1/IKBKB/MTOR/PDGFRB/PTPRC	6
BP	GO:0071322	cellular response to carbohydrate stimulus	10/253	151/18870	3.76353713640274e-05	0.000195972445825344	9.09029501542858e-05	ACE/CFTR/CMA1/ERN1/HIF1A/ICAM1/IGF1R/NR1H4/PIK3CA/RAF1	10
BP	GO:0000082	G1/S transition of mitotic cell cycle	13/253	252/18870	3.77947333580414e-05	0.000196576055684066	9.11829380713061e-05	AKT1/BCL2/CCND1/CDC25A/CDK1/CDK2/CDK4/CDK5/CDK6/EGFR/MDM2/TERT/WEE1	13
BP	GO:0060759	regulation of response to cytokine stimulus	11/253	183/18870	3.78878786439007e-05	0.00019683427194449	9.13027131741349e-05	ARG1/AXL/HIF1A/HSPA1A/IKBKB/NR1H3/NR1H4/PPARG/PTPN1/PTPRC/SYK	11
BP	GO:0060603	mammary gland duct morphogenesis	5/253	29/18870	3.80109892274957e-05	0.000197247392493599	9.1494341525382e-05	AR/CSF1R/ESR1/NR3C1/SRC	5
BP	GO:0033189	response to vitamin A	4/253	15/18870	3.83452335319679e-05	0.000198753930964667	9.21931580909676e-05	CYP26A1/CYP26B1/RARA/TYMS	4
BP	GO:0009791	post-embryonic development	8/253	94/18870	3.8520533166529e-05	0.000199434110501766	9.25086632952655e-05	ABL1/BCL2/CYP1A2/GABRG2/JAK2/KDR/MTOR/PSEN1	8
BP	GO:0021782	glial cell development	9/253	122/18870	3.9678743287493e-05	0.000205195786715321	9.51812500634721e-05	ADORA2A/AKT1/APP/CDK5/CDK6/MAPT/NCSTN/PSEN1/SIRT2	9
BP	GO:0051346	negative regulation of hydrolase activity	12/253	218/18870	4.01469173975079e-05	0.000207379910072743	9.61943682896308e-05	ABL1/AKT1/EGLN1/FABP1/GSK3B/IKBKB/LRRK2/MMP9/RAF1/SERPINA6/SERPINE1/SRC	12
BP	GO:0030100	regulation of endocytosis	14/253	291/18870	4.10056124567414e-05	0.000211573998137691	9.81398202469452e-05	ABL1/ALOX15/AXL/DRD2/DRD4/INSR/LRRK2/NR1H3/PIK3CB/PTPN1/PTPRC/SERPINE1/SRC/SYK	14
BP	GO:1990874	vascular associated smooth muscle cell proliferation	8/253	95/18870	4.15816871479946e-05	0.000214301975335621	9.94052082161626e-05	ERN1/JAK2/MDM2/MMP2/MMP9/PPARG/SRC/TERT	8
BP	GO:0045766	positive regulation of angiogenesis	11/253	185/18870	4.18507846609341e-05	0.000214308514779519	9.94082415749606e-05	ABL1/CMA1/CYP1B1/F3/HIF1A/JAK1/KDR/PIK3CD/PRKCA/SERPINE1/TERT	11
BP	GO:1904018	positive regulation of vasculature development	11/253	185/18870	4.18507846609341e-05	0.000214308514779519	9.94082415749606e-05	ABL1/CMA1/CYP1B1/F3/HIF1A/JAK1/KDR/PIK3CD/PRKCA/SERPINE1/TERT	11
BP	GO:0032922	circadian regulation of gene expression	7/253	70/18870	4.18508537339672e-05	0.000214308514779519	9.94082415749606e-05	AHR/DRD2/DRD3/PPARA/RORA/RORC/TOP1	7
BP	GO:1900046	regulation of hemostasis	7/253	70/18870	4.18508537339672e-05	0.000214308514779519	9.94082415749606e-05	ALOX12/F2/F3/PDGFRA/PLAU/PLG/SERPINE1	7
BP	GO:0030195	negative regulation of blood coagulation	6/253	48/18870	4.19144830010773e-05	0.000214308514779519	9.94082415749606e-05	ALOX12/F2/PDGFRA/PLAU/PLG/SERPINE1	6
BP	GO:0031670	cellular response to nutrient	6/253	48/18870	4.19144830010773e-05	0.000214308514779519	9.94082415749606e-05	CYP27B1/MDM2/MTOR/NR1H4/RXRA/RXRB	6
BP	GO:0045776	negative regulation of blood pressure	6/253	48/18870	4.19144830010773e-05	0.000214308514779519	9.94082415749606e-05	ADORA1/CNR1/DRD2/DRD3/NOS2/PPARA	6
BP	GO:0030282	bone mineralization	9/253	123/18870	4.23176167273974e-05	0.000216125525611144	0.000100251072537045	ALOX15/ALOX5/CCR1/CYP27B1/HIF1A/MMP13/PTGS2/RXRA/RXRB	9
BP	GO:0010975	regulation of neuron projection development	18/253	453/18870	4.29049717776505e-05	0.000218878238211802	0.000101527934165591	ABL1/AKT1/ALK/BRAF/CAMK2B/CD38/CDK5/CDK5R1/CNR1/FYN/GSK3B/HDAC6/IGF1R/LRRK2/MAP2K1/MAPT/MDM2/PSEN1	18
BP	GO:0032640	tumor necrosis factor production	11/253	186/18870	4.39626194823746e-05	0.000223769238647632	0.000103796652948736	APP/AXL/JAK2/LRRK2/NR1H4/PIK3R1/PSEN1/PTPN22/PTPRC/RARA/SYK	11
BP	GO:0032680	regulation of tumor necrosis factor production	11/253	186/18870	4.39626194823746e-05	0.000223769238647632	0.000103796652948736	APP/AXL/JAK2/LRRK2/NR1H4/PIK3R1/PSEN1/PTPN22/PTPRC/RARA/SYK	11
BP	GO:0061098	positive regulation of protein tyrosine kinase activity	5/253	30/18870	4.51168526600295e-05	0.000229128797179162	0.000106282715109101	ACE/CSF1R/GRM5/PTPN1/SRC	5
BP	GO:0090140	regulation of mitochondrial fission	5/253	30/18870	4.51168526600295e-05	0.000229128797179162	0.000106282715109101	AURKA/KDR/LRRK2/MAPT/PPARG	5
BP	GO:0042698	ovulation cycle	7/253	71/18870	4.59034706237701e-05	0.000232862336964753	0.000108014539088739	AXL/CYP1B1/ESR1/IGF1R/MMP2/PDGFRA/SRC	7
BP	GO:0032200	telomere organization	11/253	187/18870	4.61655377384307e-05	0.000233929516535721	0.000108509556492522	AURKB/HSP90AA1/HSP90AB1/MAPK1/MAPK3/NEK2/PARP1/SIRT2/SRC/TERT/TNKS2	11
BP	GO:0001774	microglial cell activation	6/253	49/18870	4.72315053440031e-05	0.000238529644733944	0.000110643352509331	APP/ITGB2/JAK2/LRRK2/MAPT/PTPRC	6
BP	GO:0014911	positive regulation of smooth muscle cell migration	6/253	49/18870	4.72315053440031e-05	0.000238529644733944	0.000110643352509331	BCL2/CYP1B1/MDM2/PDGFRB/SRC/TERT	6
BP	GO:1900047	negative regulation of hemostasis	6/253	49/18870	4.72315053440031e-05	0.000238529644733944	0.000110643352509331	ALOX12/F2/PDGFRA/PLAU/PLG/SERPINE1	6
BP	GO:0071675	regulation of mononuclear cell migration	9/253	125/18870	4.80423988678302e-05	0.000242354353263023	0.000112417465636864	ABL1/AKT1/APP/CCR1/CSF1R/MAPK1/MAPK3/PTK2/SERPINE1	9
BP	GO:0060562	epithelial tube morphogenesis	15/253	334/18870	4.81060374503766e-05	0.0002424051441681	0.00011244102529135	ABL1/AR/BCL2/CSF1R/EDNRA/ESR1/HIF1A/KDR/MET/NR3C1/PIK3CD/PSEN1/RARA/RARG/SRC	15
BP	GO:0030324	lung development	11/253	188/18870	4.84627682518362e-05	0.000243660029266177	0.000113023110987323	ACE/CYP1A2/HSD11B1/KDR/MAP2K1/MAPK1/MAPK3/PDGFRA/RBP4/THRA/THRB	11
BP	GO:0097696	receptor signaling pathway via STAT	11/253	188/18870	4.84627682518362e-05	0.000243660029266177	0.000113023110987323	CSF1R/CYP1B1/F2/FLT3/FYN/JAK1/JAK2/JAK3/PPARG/PTPRC/TYK2	11
BP	GO:0000723	telomere maintenance	10/253	156/18870	4.96654000924298e-05	0.000249429451074633	0.000115699290594433	AURKB/HSP90AA1/HSP90AB1/MAPK1/MAPK3/NEK2/PARP1/SRC/TERT/TNKS2	10
BP	GO:0006704	glucocorticoid biosynthetic process	4/253	16/18870	5.05895566531573e-05	0.000253508021988413	0.00011759115925441	CYP11B1/CYP11B2/CYP17A1/NR3C1	4
BP	GO:0032354	response to follicle-stimulating hormone	4/253	16/18870	5.05895566531573e-05	0.000253508021988413	0.00011759115925441	CYP1B1/EDNRA/SRD5A1/SRD5A2	4
BP	GO:0043200	response to amino acid	9/253	126/18870	5.11415579683174e-05	0.00025599065244097	0.000118742741719638	BCL2/BCL2L1/EGFR/FYN/IGF1R/MMP2/MTOR/PDGFRA/PIK3CA	9
BP	GO:0030902	hindbrain development	10/253	157/18870	5.24285921801294e-05	0.000262142960900647	0.000121596525509948	ABL1/BCL2/CDK5/CDK5R1/IGF1R/MAP2K1/NCSTN/PSEN1/RORA/SLC6A4	10
BP	GO:0009299	mRNA transcription	6/253	50/18870	5.3075026696938e-05	0.000264498343396084	0.000122689083275787	NR1H3/PPARG/RARA/RXRA/RXRB/THRB	6
BP	GO:0030850	prostate gland development	6/253	50/18870	5.3075026696938e-05	0.000264498343396084	0.000122689083275787	AR/CYP19A1/ESR1/MMP2/RARA/RARG	6
BP	GO:0071385	cellular response to glucocorticoid stimulus	6/253	50/18870	5.3075026696938e-05	0.000264498343396084	0.000122689083275787	CYP1B1/FLT3/IGF1R/JAK2/NR3C1/SRD5A1	6
BP	GO:1902042	negative regulation of extrinsic apoptotic signaling pathway via death domain receptors	5/253	31/18870	5.32079974994258e-05	0.000264741099497411	0.000122801687094583	BCL2L1/GSK3B/ICAM1/RAF1/SERPINE1	5
BP	GO:0015980	energy derivation by oxidation of organic compounds	15/253	337/18870	5.32407515011369e-05	0.000264741099497411	0.000122801687094583	ACLY/AKT1/CCNB1/CDK1/CYP1A2/GSK3B/HIF1A/IDH1/INSR/MTOR/NOS2/PIK3CA/PYGL/PYGM/VCP	15
BP	GO:0002067	glandular epithelial cell differentiation	7/253	73/18870	5.49758180105366e-05	0.000272769272475524	0.00012652560146931	AKT1/CDK6/GSK3B/HIF1A/RARA/RARB/RARG	7
BP	GO:0042093	T-helper cell differentiation	7/253	73/18870	5.49758180105366e-05	0.000272769272475524	0.00012652560146931	JAK1/JAK3/MTOR/PTGER4/RARA/RORA/RORC	7
BP	GO:0098754	detoxification	10/253	158/18870	5.53217524430447e-05	0.000274185027168431	0.000127182307455388	ABCG2/AKR1A1/AKR1B10/FABP1/GSR/MPO/PTGES/PTGS1/PTGS2/TPO	10
BP	GO:0003300	cardiac muscle hypertrophy	8/253	99/18870	5.59342854036004e-05	0.000276108609771709	0.000128074572348889	G6PD/HTR2B/KDM4A/PARP1/PARP2/PPARA/PPARG/PRKCA	8
BP	GO:0046620	regulation of organ growth	8/253	99/18870	5.59342854036004e-05	0.000276108609771709	0.000128074572348889	AKT1/CDK1/G6PD/MAPK14/PARP2/PPARA/RBP4/SLC6A4	8
BP	GO:0071706	tumor necrosis factor superfamily cytokine production	11/253	191/18870	5.59539436819132e-05	0.000276108609771709	0.000128074572348889	APP/AXL/JAK2/LRRK2/NR1H4/PIK3R1/PSEN1/PTPN22/PTPRC/RARA/SYK	11
BP	GO:1903555	regulation of tumor necrosis factor superfamily cytokine production	11/253	191/18870	5.59539436819132e-05	0.000276108609771709	0.000128074572348889	APP/AXL/JAK2/LRRK2/NR1H4/PIK3R1/PSEN1/PTPN22/PTPRC/RARA/SYK	11
BP	GO:0030323	respiratory tube development	11/253	192/18870	5.86624849050814e-05	0.000289158762740189	0.000134127961129151	ACE/CYP1A2/HSD11B1/KDR/MAP2K1/MAPK1/MAPK3/PDGFRA/RBP4/THRA/THRB	11
BP	GO:0010332	response to gamma radiation	6/253	51/18870	5.94826144929031e-05	0.000292563946283029	0.000135707475170308	BCL2/BCL2L1/MDM2/PARP1/POLB/PTPRC	6
BP	GO:0048013	ephrin receptor signaling pathway	6/253	51/18870	5.94826144929031e-05	0.000292563946283029	0.000135707475170308	CDK5R1/FYN/MMP2/MMP9/PTK2/SRC	6
BP	GO:0050709	negative regulation of protein secretion	7/253	74/18870	6.0033533920373e-05	0.000294953030390541	0.000136815665623434	DRD2/DRD3/DRD4/HMGCR/MTNR1B/NR1H3/OPRM1	7
BP	GO:0071901	negative regulation of protein serine/threonine kinase activity	8/253	100/18870	6.01033912401574e-05	0.000294975971108148	0.000136826306807711	ABL1/AKT1/DUSP16/PIK3CB/PLK1/PPARG/PTPN1/PTPN22	8
BP	GO:0051224	negative regulation of protein transport	9/253	129/18870	6.14701158972588e-05	0.000300767337472504	0.000139512665523739	CDK5/DRD2/DRD3/DRD4/HMGCR/LRRK2/MTNR1B/NR1H3/OPRM1	9
BP	GO:0009749	response to glucose	11/253	193/18870	6.14828258921692e-05	0.000300767337472504	0.000139512665523739	ACE/CFTR/CMA1/ERN1/HIF1A/HNF4A/ICAM1/IGF1R/NR1H4/PIK3CA/RAF1	11
BP	GO:0033673	negative regulation of kinase activity	11/253	193/18870	6.14828258921692e-05	0.000300767337472504	0.000139512665523739	ABL1/AKT1/DUSP16/MAPT/PIK3CB/PLK1/PPARG/PTPN1/PTPN22/PTPRC/YWHAG	11
BP	GO:0002360	T cell lineage commitment	5/253	32/18870	6.23755374234721e-05	0.000303820567105717	0.000140928923712428	BCL2/BRAF/CTSL/JAK1/MTOR	5
BP	GO:0034694	response to prostaglandin	5/253	32/18870	6.23755374234721e-05	0.000303820567105717	0.000140928923712428	AKR1C2/AKR1C3/AKT1/PTGER2/PTGER4	5
BP	GO:0095500	acetylcholine receptor signaling pathway	5/253	32/18870	6.23755374234721e-05	0.000303820567105717	0.000140928923712428	ACHE/CDK5R1/CHRM3/GRK2/OPRM1	5
BP	GO:1903649	regulation of cytoplasmic transport	5/253	32/18870	6.23755374234721e-05	0.000303820567105717	0.000140928923712428	LRRK2/MAP2K1/MAPK1/MAPK3/SRC	5
BP	GO:0006606	protein import into nucleus	10/253	161/18870	6.4831200076953e-05	0.00031544212940668	0.000146319652465698	AKT1/CDK1/HSP90AA1/JAK2/LRRK2/MAPK14/PIK3R1/PSEN1/PTGS2/SYK	10
BP	GO:0032310	prostaglandin secretion	4/253	17/18870	6.54604679746305e-05	0.000316486444496199	0.000146804064047786	NOS2/PLA2G4A/PTGES/PTGS2	4
BP	GO:0050872	white fat cell differentiation	4/253	17/18870	6.54604679746305e-05	0.000316486444496199	0.000146804064047786	FABP4/FFAR4/PDGFRA/PPARG	4
BP	GO:0090494	dopamine uptake	4/253	17/18870	6.54604679746305e-05	0.000316486444496199	0.000146804064047786	DRD2/DRD3/DRD4/SLC6A3	4
BP	GO:0110096	cellular response to aldehyde	4/253	17/18870	6.54604679746305e-05	0.000316486444496199	0.000146804064047786	ACE/AKR1A1/AKR1B10/IGF1R	4
BP	GO:0002294	CD4-positive, alpha-beta T cell differentiation involved in immune response	7/253	75/18870	6.54654833256225e-05	0.000316486444496199	0.000146804064047786	JAK1/JAK3/MTOR/PTGER4/RARA/RORA/RORC	7
BP	GO:0061045	negative regulation of wound healing	7/253	75/18870	6.54654833256225e-05	0.000316486444496199	0.000146804064047786	ALOX12/ALOX5/F2/PDGFRA/PLAU/PLG/SERPINE1	7
BP	GO:0002269	leukocyte activation involved in inflammatory response	6/253	52/18870	6.6493438137693e-05	0.000319747935784336	0.000148316925607204	APP/ITGB2/JAK2/LRRK2/MAPT/PTPRC	6
BP	GO:0031103	axon regeneration	6/253	52/18870	6.6493438137693e-05	0.000319747935784336	0.000148316925607204	BCL2/BRAF/IGF1R/JAK2/MAP2K1/MMP2	6
BP	GO:0035306	positive regulation of dephosphorylation	6/253	52/18870	6.6493438137693e-05	0.000319747935784336	0.000148316925607204	ADORA1/HSP90AB1/MTOR/PDGFRB/PTPRC/SRC	6
BP	GO:0050819	negative regulation of coagulation	6/253	52/18870	6.6493438137693e-05	0.000319747935784336	0.000148316925607204	ALOX12/F2/PDGFRA/PLAU/PLG/SERPINE1	6
BP	GO:1902895	positive regulation of miRNA transcription	6/253	52/18870	6.6493438137693e-05	0.000319747935784336	0.000148316925607204	AR/EGFR/HIF1A/NR3C1/PPARG/TERT	6
BP	GO:0009743	response to carbohydrate	12/253	230/18870	6.7398011933177e-05	0.000323753719742703	0.000150175031617784	ACE/CFTR/CMA1/ERN1/HIF1A/HNF4A/ICAM1/IGF1R/NR1H4/PIK3CA/PTGS2/RAF1	12
BP	GO:0014897	striated muscle hypertrophy	8/253	102/18870	6.92196035742156e-05	0.000331783008943191	0.000153899463758702	G6PD/HTR2B/KDM4A/PARP1/PARP2/PPARA/PPARG/PRKCA	8
BP	GO:0055007	cardiac muscle cell differentiation	9/253	131/18870	6.9289490265484e-05	0.000331783008943191	0.000153899463758702	CDK1/G6PD/MTOR/PARP2/PDGFRA/PDGFRB/PPARA/RARA/RARB	9
BP	GO:0072329	monocarboxylic acid catabolic process	9/253	131/18870	6.9289490265484e-05	0.000331783008943191	0.000153899463758702	AKR1A1/AKT1/CNR1/CYP26A1/CYP26B1/FAAH/FABP1/PPARA/PPARD	9
BP	GO:0099173	postsynapse organization	11/253	196/18870	7.06529007931825e-05	0.000337953885929335	0.000156761860667192	AKT1/CAMK2B/CDK5/CDK5R1/FNTA/FYN/HDAC6/IGF1R/INSR/LRRK2/PSEN1	11
BP	GO:0002287	alpha-beta T cell activation involved in immune response	7/253	76/18870	7.12924973047087e-05	0.000340293829434396	0.000157847256968231	JAK1/JAK3/MTOR/PTGER4/RARA/RORA/RORC	7
BP	GO:0002293	alpha-beta T cell differentiation involved in immune response	7/253	76/18870	7.12924973047087e-05	0.000340293829434396	0.000157847256968231	JAK1/JAK3/MTOR/PTGER4/RARA/RORA/RORC	7
BP	GO:0050905	neuromuscular process	10/253	163/18870	7.19151195006314e-05	0.000342904020801219	0.000159058009299827	ABL1/ADORA2A/APP/BACE1/DRD2/DRD3/EDNRA/HSP90AA1/MTOR/SLC6A3	10
BP	GO:0045777	positive regulation of blood pressure	5/253	33/18870	7.27147949842089e-05	0.000346352049793206	0.000160657397449875	ACE/ADORA1/CNR1/CYP11B2/HSD11B2	5
BP	GO:0032210	regulation of telomere maintenance via telomerase	6/253	53/18870	7.41482823081505e-05	0.000352642817714165	0.000163575406460493	AURKB/MAPK1/MAPK3/NEK2/SRC/TNKS2	6
BP	GO:0032677	regulation of interleukin-8 production	8/253	103/18870	7.41913729201955e-05	0.000352642817714165	0.000163575406460493	ELANE/F3/HSPA1A/NOS2/PTPN22/PTPRC/SERPINE1/SYK	8
BP	GO:0045664	regulation of neuron differentiation	11/253	198/18870	7.7397132794099e-05	0.000367494255921614	0.000170464331795917	ALK/APP/BCL2/CDK5R1/FGFR1/GSK3B/KDM4A/LRRK2/RARA/SLC6A4/YWHAG	11
BP	GO:0035304	regulation of protein dephosphorylation	7/253	77/18870	7.75361606331197e-05	0.000367768476797554	0.000170591530732032	ADORA1/GSK3B/HSP90AB1/IKBKB/MTOR/PDGFRB/PTPRC	7
BP	GO:0046486	glycerolipid metabolic process	16/253	390/18870	7.90401054260721e-05	0.000374509400055473	0.000173718346894007	ALOX15/FAAH/FABP3/FABP5/HTR2A/HTR2B/HTR2C/NR1H3/NR1H4/PDGFRB/PIK3CA/PIK3CB/PIK3CD/PIK3CG/PIK3R1/PLA2G4A	16
BP	GO:0014896	muscle hypertrophy	8/253	104/18870	7.94560288089133e-05	0.00037530117991684	0.000174085618552877	G6PD/HTR2B/KDM4A/PARP1/PARP2/PPARA/PPARG/PRKCA	8
BP	GO:0021549	cerebellum development	8/253	104/18870	7.94560288089133e-05	0.00037530117991684	0.000174085618552877	ABL1/CDK5/CDK5R1/IGF1R/MAP2K1/NCSTN/PSEN1/RORA	8
BP	GO:0032637	interleukin-8 production	8/253	104/18870	7.94560288089133e-05	0.00037530117991684	0.000174085618552877	ELANE/F3/HSPA1A/NOS2/PTPN22/PTPRC/SERPINE1/SYK	8
BP	GO:0042743	hydrogen peroxide metabolic process	6/253	54/18870	8.24895585709782e-05	0.000388817971389246	0.000180355460296634	CYP1A2/FYN/HDAC6/MAOB/MPO/TPO	6
BP	GO:0045744	negative regulation of G protein-coupled receptor signaling pathway	6/253	54/18870	8.24895585709782e-05	0.000388817971389246	0.000180355460296634	DRD2/DRD3/GRK2/GRM5/HTR2B/MET	6
BP	GO:0042402	cellular biogenic amine catabolic process	4/253	18/18870	8.32795092102792e-05	0.000390103291072995	0.000180951663250841	COMT/MAOA/MAOB/SLC6A3	4
BP	GO:0042753	positive regulation of circadian rhythm	4/253	18/18870	8.32795092102792e-05	0.000390103291072995	0.000180951663250841	ADORA2A/MTNR1B/RORA/RORC	4
BP	GO:0051917	regulation of fibrinolysis	4/253	18/18870	8.32795092102792e-05	0.000390103291072995	0.000180951663250841	F2/PLAU/PLG/SERPINE1	4
BP	GO:0090493	catecholamine uptake	4/253	18/18870	8.32795092102792e-05	0.000390103291072995	0.000180951663250841	DRD2/DRD3/DRD4/SLC6A3	4
BP	GO:1904031	positive regulation of cyclin-dependent protein kinase activity	4/253	18/18870	8.32795092102792e-05	0.000390103291072995	0.000180951663250841	AKT1/CCND1/EGFR/HSP90AB1	4
BP	GO:1904044	response to aldosterone	4/253	18/18870	8.32795092102792e-05	0.000390103291072995	0.000180951663250841	ACE/IGF1R/PARP1/PTPRC	4
BP	GO:0051170	import into nucleus	10/253	166/18870	8.37693428265523e-05	0.000391355690317974	0.000181532595869506	AKT1/CDK1/HSP90AA1/JAK2/LRRK2/MAPK14/PIK3R1/PSEN1/PTGS2/SYK	10
BP	GO:0001701	in utero embryonic development	16/253	392/18870	8.39021501390526e-05	0.000391355690317974	0.000181532595869506	AKT1/AR/BCL2L1/CCNB1/CHEK1/EDNRA/EGFR/EGLN1/HIF1A/HSD17B2/KDM4C/MAP2K1/MAPK1/NEK2/PDGFRA/POLB	16
BP	GO:0006691	leukotriene metabolic process	5/253	34/18870	8.43252592397845e-05	0.000391355690317974	0.000181532595869506	ABCC1/ALOX12/ALOX5/PLA2G4A/SYK	5
BP	GO:0032212	positive regulation of telomere maintenance via telomerase	5/253	34/18870	8.43252592397845e-05	0.000391355690317974	0.000181532595869506	AURKB/MAPK1/MAPK3/NEK2/TNKS2	5
BP	GO:0034110	regulation of homotypic cell-cell adhesion	5/253	34/18870	8.43252592397845e-05	0.000391355690317974	0.000181532595869506	ALOX12/JAK1/JAK2/PRKCA/SYK	5
BP	GO:0034405	response to fluid shear stress	5/253	34/18870	8.43252592397845e-05	0.000391355690317974	0.000181532595869506	ACE/AKT1/MMP2/PTGS2/SRC	5
BP	GO:0046320	regulation of fatty acid oxidation	5/253	34/18870	8.43252592397845e-05	0.000391355690317974	0.000181532595869506	AKT1/CNR1/FABP1/FABP3/PPARA	5
BP	GO:0090313	regulation of protein targeting to membrane	5/253	34/18870	8.43252592397845e-05	0.000391355690317974	0.000181532595869506	CDK5/CDK5R1/ERBB2/FYN/ITGB2	5
BP	GO:1905145	cellular response to acetylcholine	5/253	34/18870	8.43252592397845e-05	0.000391355690317974	0.000181532595869506	ACHE/CDK5R1/CHRM3/GRK2/OPRM1	5
BP	GO:0031396	regulation of protein ubiquitination	11/253	200/18870	8.46852359916631e-05	0.000392623660719544	0.000182120751259034	ABL1/AKT1/CDK5/FYN/GSK3B/HSP90AA1/HSP90AB1/HSPA1A/LRRK2/PLK1/PTPN22	11
BP	GO:0048639	positive regulation of developmental growth	10/253	167/18870	8.80720565645878e-05	0.000407907938541208	0.000189210451747873	AKT1/BCL2/CDK1/DRD2/INSR/MAPK14/MAPT/PARP2/PPARD/SLC6A3	10
BP	GO:0002532	production of molecular mediator involved in inflammatory response	8/253	106/18870	9.09177923199935e-05	0.000420227793920297	0.000194925087775998	ALOX5/F2/HIF1A/MAPK14/NOS2/PPARA/SERPINE1/SYK	8
BP	GO:0035303	regulation of dephosphorylation	8/253	106/18870	9.09177923199935e-05	0.000420227793920297	0.000194925087775998	ADORA1/GSK3B/HSP90AB1/IKBKB/MTOR/PDGFRB/PTPRC/SRC	8
BP	GO:0015872	dopamine transport	6/253	55/18870	9.15613153280583e-05	0.000422770359040269	0.000196104471282651	CNR1/DRD2/DRD3/DRD4/HTR2A/SLC6A3	6
BP	GO:0002695	negative regulation of leukocyte activation	11/253	202/18870	9.25526765329936e-05	0.000426912192978385	0.000198025684861623	ADORA2A/ARG1/AXL/CNR1/CNR2/ERBB2/IDO1/JAK3/NR1H3/PTPN22/PTPRC	11
BP	GO:0002526	acute inflammatory response	8/253	107/18870	9.71428406806557e-05	0.000445678317890438	0.000206730460220653	ADORA1/CNR1/ELANE/F2/F3/PIK3CG/PTGES/PTGS2	8
BP	GO:0048144	fibroblast proliferation	8/253	107/18870	9.71428406806557e-05	0.000445678317890438	0.000206730460220653	ABL1/CCNB1/CDK1/CDK4/CDK6/EGFR/ESR1/PDGFRA	8
BP	GO:0140888	interferon-mediated signaling pathway	8/253	107/18870	9.71428406806557e-05	0.000445678317890438	0.000206730460220653	ARG1/JAK1/JAK2/NR1H3/PPARG/PTPN1/RAF1/TYK2	8
BP	GO:0022898	regulation of transmembrane transporter activity	12/253	239/18870	9.71722982191329e-05	0.000445678317890438	0.000206730460220653	APP/BCL2/CFTR/CHRM3/DAPK1/DRD2/DRD3/DRD4/EDNRA/GRM5/MMP9/OPRM1	12
BP	GO:0009112	nucleobase metabolic process	5/253	35/18870	9.73105365913265e-05	0.000445678317890438	0.000206730460220653	MAPK1/MTOR/TTR/TYMS/XDH	5
BP	GO:0032228	regulation of synaptic transmission, GABAergic	5/253	35/18870	9.73105365913265e-05	0.000445678317890438	0.000206730460220653	ADORA1/ADORA2A/CNR1/CNR2/DRD2	5
BP	GO:0098810	neurotransmitter reuptake	5/253	35/18870	9.73105365913265e-05	0.000445678317890438	0.000206730460220653	DRD2/DRD3/DRD4/SLC6A3/SLC6A4	5
BP	GO:0001541	ovarian follicle development	6/253	56/18870	0.000101409246096701	0.000463511958169266	0.000215002697200236	BCL2/BCL2L1/ESR1/KDR/MMP2/SRC	6
BP	GO:0034205	amyloid-beta formation	6/253	56/18870	0.000101409246096701	0.000463511958169266	0.000215002697200236	APH1A/BACE1/NCSTN/PSEN1/PSEN2/PSENEN	6
BP	GO:0010759	positive regulation of macrophage chemotaxis	4/253	19/18870	0.000104379930859342	0.000475170208388855	0.000220410443856325	CSF1R/MAPK1/MAPK3/PTK2	4
BP	GO:0032516	positive regulation of phosphoprotein phosphatase activity	4/253	19/18870	0.000104379930859342	0.000475170208388855	0.000220410443856325	HSP90AB1/MTOR/PDGFRB/PTPRC	4
BP	GO:0061298	retina vasculature development in camera-type eye	4/253	19/18870	0.000104379930859342	0.000475170208388855	0.000220410443856325	CYP1B1/HIF1A/PDGFRA/PDGFRB	4
BP	GO:2000641	regulation of early endosome to late endosome transport	4/253	19/18870	0.000104379930859342	0.000475170208388855	0.000220410443856325	MAP2K1/MAPK1/MAPK3/SRC	4
BP	GO:0044843	cell cycle G1/S phase transition	13/253	279/18870	0.000106424025322278	0.00048398865787267	0.000224500932549719	AKT1/BCL2/CCND1/CDC25A/CDK1/CDK2/CDK4/CDK5/CDK6/EGFR/MDM2/TERT/WEE1	13
BP	GO:0032944	regulation of mononuclear cell proliferation	12/253	242/18870	0.000109335348145138	0.000496729367828061	0.000230410784402246	AHR/ARG1/BCL2/BCL2L1/CD38/ERBB2/IDO1/JAK2/PTPN22/PTPRC/SYK/TYK2	12
BP	GO:0008277	regulation of G protein-coupled receptor signaling pathway	9/253	139/18870	0.000109468103153199	0.000496833667771541	0.000230459164533051	DRD2/DRD3/F2/GRK2/GRK6/GRM5/HTR2B/MET/PRKCA	9
BP	GO:0006939	smooth muscle contraction	8/253	109/18870	0.000110654315042259	0.000501365703257787	0.000232561375352376	CD38/CHRM3/DRD2/EDNRA/HTR2A/HTR2B/HTR7/PTGS2	8
BP	GO:0048285	organelle fission	18/253	488/18870	0.000110688251393266	0.000501365703257787	0.000232561375352376	AURKA/AURKB/CCNB1/CDK1/CHEK1/CYP26B1/DRD3/HSPA1A/INSR/KDR/LRRK2/MAPT/NEK2/PDGFRB/PLK1/PPARG/SIRT2/TOP2A	18
BP	GO:0016486	peptide hormone processing	5/253	36/18870	0.000111778295233283	0.000504787211507591	0.000234148461703085	ACE/CMA1/CTSL/DPP4/REN	5
BP	GO:0032094	response to food	5/253	36/18870	0.000111778295233283	0.000504787211507591	0.000234148461703085	AKT1/G6PD/HSD11B2/MPO/PPARA	5
BP	GO:1902745	positive regulation of lamellipodium organization	5/253	36/18870	0.000111778295233283	0.000504787211507591	0.000234148461703085	HSP90AA1/MTOR/PIK3CA/PIK3R1/SRC	5
BP	GO:0070555	response to interleukin-1	9/253	140/18870	0.00011564220323519	0.000521715822172716	0.000242000895472497	APP/CD38/HIF1A/IKBKB/MAPK3/MMP2/PRKCA/RORA/SRC	9
BP	GO:0000079	regulation of cyclin-dependent protein serine/threonine kinase activity	7/253	82/18870	0.000115813611732412	0.0005219687182163	0.000242118202762036	AKT1/CCNB1/CCND1/CDC25A/CDK5R1/EGFR/PLK1	7
BP	GO:0034329	cell junction assembly	17/253	446/18870	0.00011608378753639	0.000522665809554392	0.00024244155260284	ABL1/ACE/ACHE/APP/BCL2/CDK5/DRD2/GABRA1/GABRB2/GABRG2/GPBAR1/IKBKB/KDR/NR1H4/PRKCA/PTK2/SRC	17
BP	GO:0030198	extracellular matrix organization	14/253	321/18870	0.000117019923834263	0.000525834315144031	0.000243911282209293	ABL1/APP/CMA1/CYP1B1/DPP4/ELANE/MMP1/MMP13/MMP2/MMP3/MMP7/MMP9/PDGFRA/PLG	14
BP	GO:1902105	regulation of leukocyte differentiation	14/253	321/18870	0.000117019923834263	0.000525834315144031	0.000243911282209293	ABL1/AXL/BRAF/CCR1/CDK6/CYP26B1/ERBB2/JAK3/MTOR/PIK3R1/PRKCA/PTPRC/RARA/SYK	14
BP	GO:0002444	myeloid leukocyte mediated immunity	8/253	110/18870	0.000117971258517785	0.000529583278564463	0.000245650260530978	ACE/ARG1/ELANE/F2/ITGB2/PIK3CD/PIK3CG/SYK	8
BP	GO:0060560	developmental growth involved in morphogenesis	12/253	244/18870	0.000118151692835538	0.000529867601665818	0.000245782145442662	ABL1/APP/AURKA/CDK5/EDNRA/ESR1/GSK3B/HDAC6/HSP90AA1/HSP90AB1/MAPT/RARG	12
BP	GO:0043062	extracellular structure organization	14/253	322/18870	0.000120900143135341	0.000541656581868732	0.000251250531956092	ABL1/APP/CMA1/CYP1B1/DPP4/ELANE/MMP1/MMP13/MMP2/MMP3/MMP7/MMP9/PDGFRA/PLG	14
BP	GO:0001101	response to acid chemical	9/253	141/18870	0.000122105185153761	0.0005465143054607	0.000253503815083137	BCL2/BCL2L1/EGFR/FYN/IGF1R/MMP2/MTOR/PDGFRA/PIK3CA	9
BP	GO:0031102	neuron projection regeneration	6/253	58/18870	0.000123624667428901	0.000550164965462664	0.000255197194796756	BCL2/BRAF/IGF1R/JAK2/MAP2K1/MMP2	6
BP	GO:0031663	lipopolysaccharide-mediated signaling pathway	6/253	58/18870	0.000123624667428901	0.000550164965462664	0.000255197194796756	AKT1/MAPK1/MAPK14/MAPK3/PRKCA/PTPN22	6
BP	GO:0045428	regulation of nitric oxide biosynthetic process	6/253	58/18870	0.000123624667428901	0.000550164965462664	0.000255197194796756	AKT1/HSP90AA1/HSP90AB1/INSR/JAK2/PTGS2	6
BP	GO:0051339	regulation of lyase activity	6/253	58/18870	0.000123624667428901	0.000550164965462664	0.000255197194796756	ADORA3/DRD2/DRD3/EDNRA/NOS2/RAF1	6
BP	GO:1903409	reactive oxygen species biosynthetic process	6/253	58/18870	0.000123624667428901	0.000550164965462664	0.000255197194796756	ALOX5/CYP1A2/FYN/MAOB/MPO/PPARA	6
BP	GO:0007259	receptor signaling pathway via JAK-STAT	10/253	174/18870	0.000123771919301877	0.000550164965462664	0.000255197194796756	CSF1R/CYP1B1/F2/FLT3/FYN/JAK1/JAK2/JAK3/PTPRC/TYK2	10
BP	GO:1903169	regulation of calcium ion transmembrane transport	10/253	174/18870	0.000123771919301877	0.000550164965462664	0.000255197194796756	ABL1/BCL2/DRD2/DRD3/DRD4/F2/FYN/G6PD/PIK3CG/PSEN2	10
BP	GO:0045229	external encapsulating structure organization	14/253	323/18870	0.000124891505898669	0.000554229661043255	0.000257082627303344	ABL1/APP/CMA1/CYP1B1/DPP4/ELANE/MMP1/MMP13/MMP2/MMP3/MMP7/MMP9/PDGFRA/PLG	14
BP	GO:0014855	striated muscle cell proliferation	7/253	83/18870	0.000125053808602246	0.000554229661043255	0.000257082627303344	ABL1/CDK1/JAK2/MAPK14/PPARD/RBP4/SRC	7
BP	GO:0050848	regulation of calcium-mediated signaling	7/253	83/18870	0.000125053808602246	0.000554229661043255	0.000257082627303344	GSK3B/LRRK2/MAPT/MTOR/PDGFRA/PDGFRB/SYK	7
BP	GO:1905954	positive regulation of lipid localization	8/253	111/18870	0.000125683418727192	0.0005564750193156	0.000258124149698239	CES1/CYP19A1/FABP3/NR1H3/PLA2G4A/PPARG/PTGES/RXRA	8
BP	GO:1901873	regulation of post-translational protein modification	13/253	284/18870	0.000127028756443828	0.000561881840575095	0.000260632134947773	ABL1/AKT1/CDK5/FYN/GSK3B/HIF1A/HSP90AA1/HSP90AB1/HSPA1A/LRRK2/PLK1/PTPN22/VCP	13
BP	GO:0033280	response to vitamin D	5/253	37/18870	0.000127840203610916	0.000563817662124166	0.000261530076946924	CYP27B1/PTGS2/RXRA/RXRB/TYR	5
BP	GO:0046326	positive regulation of glucose import	5/253	37/18870	0.000127840203610916	0.000563817662124166	0.000261530076946924	AKT1/INSR/MAPK14/PIK3R1/TERT	5
BP	GO:1904358	positive regulation of telomere maintenance via telomere lengthening	5/253	37/18870	0.000127840203610916	0.000563817662124166	0.000261530076946924	AURKB/MAPK1/MAPK3/NEK2/TNKS2	5
BP	GO:0003417	growth plate cartilage development	4/253	20/18870	0.000129105710747681	0.000566088508850057	0.000262583422308116	MMP13/RARA/RARB/RARG	4
BP	GO:0009310	amine catabolic process	4/253	20/18870	0.000129105710747681	0.000566088508850057	0.000262583422308116	COMT/MAOA/MAOB/SLC6A3	4
BP	GO:0031998	regulation of fatty acid beta-oxidation	4/253	20/18870	0.000129105710747681	0.000566088508850057	0.000262583422308116	AKT1/CNR1/FABP1/PPARA	4
BP	GO:0060749	mammary gland alveolus development	4/253	20/18870	0.000129105710747681	0.000566088508850057	0.000262583422308116	AR/CCND1/ESR1/HIF1A	4
BP	GO:0061377	mammary gland lobule development	4/253	20/18870	0.000129105710747681	0.000566088508850057	0.000262583422308116	AR/CCND1/ESR1/HIF1A	4
BP	GO:1902236	negative regulation of endoplasmic reticulum stress-induced intrinsic apoptotic signaling pathway	4/253	20/18870	0.000129105710747681	0.000566088508850057	0.000262583422308116	BCL2L1/HSPA1A/LRRK2/PTPN1	4
BP	GO:0045786	negative regulation of cell cycle	16/253	407/18870	0.000129528687096578	0.000567393329246868	0.000263188670780635	ABL1/AURKB/BCL2/CCNB1/CCND1/CDK1/CDK2/CDK5/CDK6/CHEK1/MAPK14/MDM2/NEK2/PLK1/PTGS2/WEE1	16
BP	GO:1902905	positive regulation of supramolecular fiber organization	10/253	175/18870	0.00012975256508696	0.00056782432980512	0.000263388592877327	ABL1/ALOX15/APP/BRAF/CDK5R1/HSPA1A/MAPT/MET/MTOR/PSEN1	10
BP	GO:0045732	positive regulation of protein catabolic process	11/253	210/18870	0.000130586314308696	0.000570920842750577	0.000264824928280233	AKT1/AURKA/GSK3B/HSP90AA1/HSPA1A/LRRK2/MDM2/PLK1/PSEN1/SIRT2/VCP	11
BP	GO:0045926	negative regulation of growth	12/253	247/18870	0.000132518192211129	0.0005788077410766	0.000268483311592147	BCL2/CDK5/CYP27B1/ESR2/G6PD/HDAC6/HIF1A/HNF4A/HSPA1A/PPARA/RBP4/SLC6A4	12
BP	GO:0031647	regulation of protein stability	14/253	325/18870	0.000133218294317929	0.000581304514743134	0.000269641454468813	AURKA/BCL2/HDAC6/HSP90AA1/HSP90AB1/HSPA1A/LRRK2/MAPK1/MDM2/MTOR/PIK3R1/PLK1/SRC/TERT	14
BP	GO:0002292	T cell differentiation involved in immune response	7/253	84/18870	0.000134883600191745	0.00058800413378386	0.000272749111431234	JAK1/JAK3/MTOR/PTGER4/RARA/RORA/RORC	7
BP	GO:0051208	sequestering of calcium ion	9/253	143/18870	0.000135940486667733	0.000592041099298838	0.00027462168118683	ABL1/DRD2/F2/HTR2A/HTR2B/HTR2C/LCK/PSEN1/PTPRC	9
BP	GO:0045165	cell fate commitment	13/253	286/18870	0.000136186258804098	0.000592541174123599	0.00027485364378074	AR/BCL2/BRAF/CTSL/CYP26B1/EDNRA/JAK1/KDR/MCL1/MTOR/PPARG/PSEN1/RARA	13
BP	GO:0010721	negative regulation of cell development	13/253	287/18870	0.000140974622400116	0.000612785942709439	0.000284244296542628	CDK5/CDK6/DRD3/ERBB2/F2/GSK3B/HDAC6/JAK3/KDM4A/PIK3R1/PSEN1/RARA/SIRT2	13
BP	GO:0071404	cellular response to low-density lipoprotein particle stimulus	5/253	38/18870	0.000145611863264325	0.00063172932049	0.000293031291667824	AKT1/CES1/ITGB2/PPARG/SYK	5
BP	GO:1990776	response to angiotensin	5/253	38/18870	0.000145611863264325	0.00063172932049	0.000293031291667824	AGTR1/IGF1R/PRKCA/PTGS2/SRC	5
BP	GO:0046324	regulation of glucose import	6/253	60/18870	0.000149534483882696	0.000647505779492058	0.000300349293238073	ACE/AKT1/INSR/MAPK14/PIK3R1/TERT	6
BP	GO:0080164	regulation of nitric oxide metabolic process	6/253	60/18870	0.000149534483882696	0.000647505779492058	0.000300349293238073	AKT1/HSP90AA1/HSP90AB1/INSR/JAK2/PTGS2	6
BP	GO:0006913	nucleocytoplasmic transport	14/253	330/18870	0.000156171527687841	0.000674333953708072	0.00031279369670111	AKT1/CDK1/CDK5/DUSP16/GSK3B/HSP90AA1/JAK2/LRRK2/MAPK14/MDM2/PIK3R1/PSEN1/PTGS2/SYK	14
BP	GO:0051169	nuclear transport	14/253	330/18870	0.000156171527687841	0.000674333953708072	0.00031279369670111	AKT1/CDK1/CDK5/DUSP16/GSK3B/HSP90AA1/JAK2/LRRK2/MAPK14/MDM2/PIK3R1/PSEN1/PTGS2/SYK	14
BP	GO:0006469	negative regulation of protein kinase activity	10/253	179/18870	0.000156177233919571	0.000674333953708072	0.00031279369670111	ABL1/AKT1/DUSP16/PIK3CB/PLK1/PPARG/PTPN1/PTPN22/PTPRC/YWHAG	10
BP	GO:0055013	cardiac muscle cell development	7/253	86/18870	0.000156424478778975	0.000674757642016074	0.000312990226968317	CDK1/G6PD/MTOR/PARP2/PDGFRA/PDGFRB/PPARA	7
BP	GO:0007213	G protein-coupled acetylcholine receptor signaling pathway	4/253	21/18870	0.000157810608966	0.000676865408124311	0.000313967926443705	CDK5R1/CHRM3/GRK2/OPRM1	4
BP	GO:0045981	positive regulation of nucleotide metabolic process	4/253	21/18870	0.000157810608966	0.000676865408124311	0.000313967926443705	MTOR/NOS2/PPARA/VCP	4
BP	GO:0051988	regulation of attachment of spindle microtubules to kinetochore	4/253	21/18870	0.000157810608966	0.000676865408124311	0.000313967926443705	AURKB/CCNB1/NEK2/SIRT2	4
BP	GO:0097284	hepatocyte apoptotic process	4/253	21/18870	0.000157810608966	0.000676865408124311	0.000313967926443705	BCL2L1/IGF1R/PIK3CG/PPARA	4
BP	GO:1900544	positive regulation of purine nucleotide metabolic process	4/253	21/18870	0.000157810608966	0.000676865408124311	0.000313967926443705	MTOR/NOS2/PPARA/VCP	4
BP	GO:1903429	regulation of cell maturation	4/253	21/18870	0.000157810608966	0.000676865408124311	0.000313967926443705	AURKA/BCL2/LRRK2/SIRT2	4
BP	GO:0016054	organic acid catabolic process	12/253	252/18870	0.000159794595209994	0.000684078092076842	0.000317313571526891	AKR1A1/AKT1/ARG1/CNR1/CYP26A1/CYP26B1/FAAH/FABP1/IDO1/NOS2/PPARA/PPARD	12
BP	GO:0046395	carboxylic acid catabolic process	12/253	252/18870	0.000159794595209994	0.000684078092076842	0.000317313571526891	AKR1A1/AKT1/ARG1/CNR1/CYP26A1/CYP26B1/FAAH/FABP1/IDO1/NOS2/PPARA/PPARD	12
BP	GO:0016236	macroautophagy	14/253	331/18870	0.000161151453362082	0.000689234713103421	0.000319705499954224	AKT1/CDK5/CDK5R1/ERN1/HDAC6/HIF1A/KDR/LRRK2/MAPK3/MTOR/PIK3CA/PSEN1/SRC/VCP	14
BP	GO:0010921	regulation of phosphatase activity	6/253	61/18870	0.000164006638831104	0.0007001226799158	0.000324755946205782	GSK3B/HSP90AB1/IKBKB/MTOR/PDGFRB/PTPRC	6
BP	GO:1905517	macrophage migration	6/253	61/18870	0.000164006638831104	0.0007001226799158	0.000324755946205782	CSF1R/CYP19A1/MAPK1/MAPK3/MMP2/PTK2	6
BP	GO:0001662	behavioral fear response	5/253	39/18870	0.000165212736424465	0.000701960218141507	0.000325608298918096	BCL2/DPP4/DRD4/GRIK2/HTR2C	5
BP	GO:0016233	telomere capping	5/253	39/18870	0.000165212736424465	0.000701960218141507	0.000325608298918096	AURKB/MAPK1/MAPK3/NEK2/TNKS2	5
BP	GO:0032350	regulation of hormone metabolic process	5/253	39/18870	0.000165212736424465	0.000701960218141507	0.000325608298918096	AKR1C3/CYP27B1/HIF1A/IGF1R/NR3C1	5
BP	GO:0055094	response to lipoprotein particle	5/253	39/18870	0.000165212736424465	0.000701960218141507	0.000325608298918096	AKT1/CES1/ITGB2/PPARG/SYK	5
BP	GO:0070229	negative regulation of lymphocyte apoptotic process	5/253	39/18870	0.000165212736424465	0.000701960218141507	0.000325608298918096	AURKB/BCL2/HIF1A/IDO1/JAK3	5
BP	GO:0007272	ensheathment of neurons	9/253	147/18870	0.000167562683205833	0.000710610254457725	0.000329620668191615	AKT1/ERBB2/MTOR/NCSTN/PPARD/RARA/RARB/RARG/SIRT2	9
BP	GO:0008366	axon ensheathment	9/253	147/18870	0.000167562683205833	0.000710610254457725	0.000329620668191615	AKT1/ERBB2/MTOR/NCSTN/PPARD/RARA/RARB/RARG/SIRT2	9
BP	GO:0046634	regulation of alpha-beta T cell activation	8/253	116/18870	0.000170761266952186	0.000723174250602335	0.000335448550323014	ADORA2A/JAK2/JAK3/PTPN22/PTPRC/RARA/SYK/TYK2	8
BP	GO:0007219	Notch signaling pathway	10/253	181/18870	0.000171004739921436	0.000723174250602335	0.000335448550323014	AKT1/APH1A/APP/CDK6/NCSTN/NR1H4/PSEN1/PSEN2/PSENEN/SRC	10
BP	GO:0043534	blood vessel endothelial cell migration	10/253	181/18870	0.000171004739921436	0.000723174250602335	0.000335448550323014	ABL1/AKT1/CYP1B1/FGFR1/HIF1A/KDR/PLG/PPARG/PRKCA/PTGS2	10
BP	GO:0198738	cell-cell signaling by wnt	17/253	461/18870	0.000172169094884475	0.000727418444773341	0.000337417244286837	ABL1/APP/CCND1/DRD2/EDNRA/EGFR/GRK6/GSK3B/LRRK2/MAPK14/OPRM1/PSEN1/RARG/SRC/TERT/TNKS2/VCP	17
BP	GO:0042692	muscle cell differentiation	16/253	419/18870	0.000180370172922344	0.000761357306411945	0.000353159981153921	AKT1/BCL2/CDK1/CYP26B1/EDNRA/G6PD/MAPK14/MDM2/MTOR/PARP2/PDGFRA/PDGFRB/PPARA/RARA/RARB/RORA	16
BP	GO:0048864	stem cell development	7/253	88/18870	0.000180669540786872	0.000761910225592352	0.000353416455907217	BCL2/EDNRA/HIF1A/HTR2B/MAPK1/MAPK3/PTPRC	7
BP	GO:0042594	response to starvation	11/253	218/18870	0.000181193920662177	0.000763410140592507	0.000354112200137589	AKR1C3/BCL2/COMT/IGF1R/LRRK2/MAPK1/MAPK3/MTOR/PPARA/SRD5A1/YWHAG	11
BP	GO:0000266	mitochondrial fission	5/253	40/18870	0.000186766068713109	0.000784694949792776	0.000363985281741622	AURKA/KDR/LRRK2/MAPT/PPARG	5
BP	GO:0002209	behavioral defense response	5/253	40/18870	0.000186766068713109	0.000784694949792776	0.000363985281741622	BCL2/DPP4/DRD4/GRIK2/HTR2C	5
BP	GO:0033028	myeloid cell apoptotic process	5/253	40/18870	0.000186766068713109	0.000784694949792776	0.000363985281741622	BCL2/CTSL/PIK3CB/PIK3CD/THRA	5
BP	GO:0006837	serotonin transport	4/253	22/18870	0.000190857258196065	0.00080039767686487	0.000371269082330573	CNR1/MAOB/SLC6A4/SYK	4
BP	GO:0036092	phosphatidylinositol-3-phosphate biosynthetic process	4/253	22/18870	0.000190857258196065	0.00080039767686487	0.000371269082330573	PIK3CA/PIK3CB/PIK3CD/PIK3CG	4
BP	GO:0043500	muscle adaptation	8/253	118/18870	0.000192167061643975	0.000805144401795358	0.000373470878087803	CAMK2B/G6PD/KDM4A/PARP1/PARP2/PPARA/PPARG/PRKCA	8
BP	GO:0006096	glycolytic process	7/253	89/18870	0.0001938826899181	0.000810082337838785	0.000375761368223446	APP/HIF1A/HTR2A/INSR/MTOR/PPARA/PSEN1	7
BP	GO:0048145	regulation of fibroblast proliferation	7/253	89/18870	0.0001938826899181	0.000810082337838785	0.000375761368223446	ABL1/CCNB1/CDK4/CDK6/EGFR/ESR1/PDGFRA	7
BP	GO:0055017	cardiac muscle tissue growth	7/253	89/18870	0.0001938826899181	0.000810082337838785	0.000375761368223446	ABL1/CDK1/G6PD/MAPK14/PARP2/PPARA/RBP4	7
BP	GO:0032757	positive regulation of interleukin-8 production	6/253	63/18870	0.000196263671524255	0.000819274090080494	0.000380025015555803	ELANE/F3/HSPA1A/NOS2/SERPINE1/SYK	6
BP	GO:0031644	regulation of nervous system process	8/253	119/18870	0.000203668757163042	0.000848619821512674	0.000393637202464966	ADORA1/APP/FABP5/GRIK2/GRM1/HTR2C/LRRK2/MTNR1B	8
BP	GO:0034502	protein localization to chromosome	8/253	119/18870	0.000203668757163042	0.000848619821512674	0.000393637202464966	AURKB/CDK1/ESR1/PARP1/PLK1/TERT/TNKS2/VCP	8
BP	GO:0001818	negative regulation of cytokine production	15/253	381/18870	0.0002066148056414	0.00086010303176388	0.000398963755821384	ARG1/AXL/ELANE/F2/FFAR1/FFAR4/HSP90AB1/IDO1/JAK3/NR1H4/PPARA/PTGER4/PTPN22/PTPRC/RARA	15
BP	GO:0007589	body fluid secretion	7/253	90/18870	0.000207865424971478	0.000864513830878621	0.000401009730450007	ADORA1/CCND1/CHRM3/HIF1A/NR1H3/SLC6A3/XDH	7
BP	GO:0051954	positive regulation of amine transport	5/253	41/18870	0.000210398807285575	0.000873444589878189	0.000405152314560537	ADORA2A/DRD2/DRD4/GRK2/PSEN1	5
BP	GO:0150077	regulation of neuroinflammatory response	5/253	41/18870	0.000210398807285575	0.000873444589878189	0.000405152314560537	LRRK2/MMP3/MMP9/PTGS2/PTPRC	5
BP	GO:0032872	regulation of stress-activated MAPK cascade	10/253	186/18870	0.000213342556503576	0.000884853408046456	0.000410444360719891	APP/DUSP16/EGFR/GRIK2/IGF1R/MAP2K1/MAPK1/MAPK3/PTPN22/XDH	10
BP	GO:0030225	macrophage differentiation	6/253	64/18870	0.000214164810543165	0.000886638396804961	0.000411272338058527	APP/CSF1R/MMP9/NR3C1/PARP1/PRKCA	6
BP	GO:2000630	positive regulation of miRNA metabolic process	6/253	64/18870	0.000214164810543165	0.000886638396804961	0.000411272338058527	AR/EGFR/HIF1A/NR3C1/PPARG/TERT	6
BP	GO:0002220	innate immune response activating cell surface receptor signaling pathway	7/253	91/18870	0.000222650683499509	0.000919246663170873	0.000426397870628141	FYN/IKBKB/NR1H3/PIK3R1/PTPN22/SRC/SYK	7
BP	GO:0032273	positive regulation of protein polymerization	7/253	91/18870	0.000222650683499509	0.000919246663170873	0.000426397870628141	ALOX15/CDK5R1/HSP90AA1/HSPA1A/MAPT/MET/MTOR	7
BP	GO:0045824	negative regulation of innate immune response	7/253	91/18870	0.000222650683499509	0.000919246663170873	0.000426397870628141	AKT1/ARG1/AURKB/DRD2/NR1H3/PARP1/PPARG	7
BP	GO:0043535	regulation of blood vessel endothelial cell migration	9/253	153/18870	0.000226332309749391	0.000933594987799448	0.000433053423826019	ABL1/AKT1/FGFR1/HIF1A/KDR/PLG/PPARG/PRKCA/PTGS2	9
BP	GO:0048675	axon extension	8/253	121/18870	0.000228370289445125	0.000937886405430906	0.000435044022664548	ABL1/CDK5/EDNRA/GSK3B/HDAC6/HSP90AA1/HSP90AB1/MAPT	8
BP	GO:0002223	stimulatory C-type lectin receptor signaling pathway	4/253	23/18870	0.000228616288439843	0.000937886405430906	0.000435044022664548	FYN/IKBKB/SRC/SYK	4
BP	GO:0060065	uterus development	4/253	23/18870	0.000228616288439843	0.000937886405430906	0.000435044022664548	CYP19A1/ESR1/RBP4/SRC	4
BP	GO:0090042	tubulin deacetylation	4/253	23/18870	0.000228616288439843	0.000937886405430906	0.000435044022664548	FNTA/HDAC6/MAPT/SIRT2	4
BP	GO:1990840	response to lectin	4/253	23/18870	0.000228616288439843	0.000937886405430906	0.000435044022664548	FYN/IKBKB/SRC/SYK	4
BP	GO:1990858	cellular response to lectin	4/253	23/18870	0.000228616288439843	0.000937886405430906	0.000435044022664548	FYN/IKBKB/SRC/SYK	4
BP	GO:0001505	regulation of neurotransmitter levels	10/253	188/18870	0.000232581114888774	0.000953287631224369	0.000442187970145133	ADORA2A/BRAF/CDK5/DRD2/DRD3/DRD4/LRRK2/PSEN1/SLC6A3/SLC6A4	10
BP	GO:0055021	regulation of cardiac muscle tissue growth	6/253	65/18870	0.000233327954742839	0.000954619344675719	0.000442805693116228	CDK1/G6PD/MAPK14/PARP2/PPARA/RBP4	6
BP	GO:0070059	intrinsic apoptotic signaling pathway in response to endoplasmic reticulum stress	6/253	65/18870	0.000233327954742839	0.000954619344675719	0.000442805693116228	BCL2/BCL2L1/ERN1/HSPA1A/LRRK2/PTPN1	6
BP	GO:0035307	positive regulation of protein dephosphorylation	5/253	42/18870	0.000236241514742322	0.00096305662541352	0.000446719374486667	ADORA1/HSP90AB1/MTOR/PDGFRB/PTPRC	5
BP	GO:0045124	regulation of bone resorption	5/253	42/18870	0.000236241514742322	0.00096305662541352	0.000446719374486667	CD38/CSF1R/PRKCA/SRC/SYK	5
BP	GO:0071402	cellular response to lipoprotein particle stimulus	5/253	42/18870	0.000236241514742322	0.00096305662541352	0.000446719374486667	AKT1/CES1/ITGB2/PPARG/SYK	5
BP	GO:1990000	amyloid fibril formation	5/253	42/18870	0.000236241514742322	0.00096305662541352	0.000446719374486667	APP/BACE1/MAPT/MDM2/PSEN1	5
BP	GO:0070302	regulation of stress-activated protein kinase signaling cascade	10/253	189/18870	0.000242733265028928	0.000988630084838795	0.000458581771251772	APP/DUSP16/EGFR/GRIK2/IGF1R/MAP2K1/MAPK1/MAPK3/PTPN22/XDH	10
BP	GO:0046488	phosphatidylinositol metabolic process	9/253	155/18870	0.000249366571256621	0.00101473357458292	0.000470690025639627	HTR2A/HTR2B/HTR2C/PDGFRB/PIK3CA/PIK3CB/PIK3CD/PIK3CG/PIK3R1	9
BP	GO:1905953	negative regulation of lipid localization	6/253	66/18870	0.000253815348125574	0.00103190876034881	0.000478656834692764	AKT1/CES1/NR1H3/PPARA/PPARD/PPARG	6
BP	GO:0032465	regulation of cytokinesis	7/253	93/18870	0.000254764771298848	0.00103298439975563	0.00047915577624024	AURKA/AURKB/BCL2L1/DRD2/DRD3/IGF1R/PLK1	7
BP	GO:0043502	regulation of muscle adaptation	7/253	93/18870	0.000254764771298848	0.00103298439975563	0.00047915577624024	CAMK2B/G6PD/PARP1/PARP2/PPARA/PPARG/PRKCA	7
BP	GO:0055006	cardiac cell development	7/253	93/18870	0.000254764771298848	0.00103298439975563	0.00047915577624024	CDK1/G6PD/MTOR/PARP2/PDGFRA/PDGFRB/PPARA	7
BP	GO:0007613	memory	8/253	123/18870	0.000255475744741667	0.0010345130618979	0.000479864854998408	CNR1/DRD2/HTR2A/INSR/MAPT/PSEN1/PTGS2/SLC6A4	8
BP	GO:0051146	striated muscle cell differentiation	13/253	305/18870	0.0002555990283319	0.0010345130618979	0.000479864854998408	AKT1/BCL2/CDK1/CYP26B1/G6PD/MAPK14/MTOR/PARP2/PDGFRA/PDGFRB/PPARA/RARA/RARB	13
BP	GO:0030010	establishment of cell polarity	9/253	156/18870	0.000261593173572796	0.00105782762325013	0.000490679448853915	ABL1/CYP26B1/GSK3B/HSP90AA1/HSP90AB1/IGF1R/PLK1/PTK2/WEE1	9
BP	GO:0014002	astrocyte development	5/253	43/18870	0.000264428279123125	0.00106548349335008	0.000494230668389663	ADORA2A/APP/CDK6/MAPT/PSEN1	5
BP	GO:0055090	acylglycerol homeostasis	5/253	43/18870	0.000264428279123125	0.00106548349335008	0.000494230668389663	ADORA1/HNF4A/NR1H3/NR1H4/RORA	5
BP	GO:0060443	mammary gland morphogenesis	5/253	43/18870	0.000264428279123125	0.00106548349335008	0.000494230668389663	AR/CSF1R/ESR1/NR3C1/SRC	5
BP	GO:0070328	triglyceride homeostasis	5/253	43/18870	0.000264428279123125	0.00106548349335008	0.000494230668389663	ADORA1/HNF4A/NR1H3/NR1H4/RORA	5
BP	GO:0002002	regulation of angiotensin levels in blood	3/253	10/18870	0.000266577689925776	0.00106749030700366	0.000495161540486257	ACE/CMA1/REN	3
BP	GO:0014820	tonic smooth muscle contraction	3/253	10/18870	0.000266577689925776	0.00106749030700366	0.000495161540486257	CD38/EDNRA/HTR2A	3
BP	GO:0042368	vitamin D biosynthetic process	3/253	10/18870	0.000266577689925776	0.00106749030700366	0.000495161540486257	CYP27A1/CYP27B1/CYP3A4	3
BP	GO:0044650	adhesion of symbiont to host cell	3/253	10/18870	0.000266577689925776	0.00106749030700366	0.000495161540486257	DPP4/HSP90AB1/ICAM1	3
BP	GO:0048149	behavioral response to ethanol	3/253	10/18870	0.000266577689925776	0.00106749030700366	0.000495161540486257	DRD2/DRD4/OPRM1	3
BP	GO:0060068	vagina development	3/253	10/18870	0.000266577689925776	0.00106749030700366	0.000495161540486257	AXL/ESR1/RBP4	3
BP	GO:0070562	regulation of vitamin D receptor signaling pathway	3/253	10/18870	0.000266577689925776	0.00106749030700366	0.000495161540486257	CYP27B1/RXRA/RXRB	3
BP	GO:0002070	epithelial cell maturation	4/253	24/18870	0.000271465485189715	0.00108037055451492	0.000501136117639487	AKR1B1/HIF1A/KDR/TYMS	4
BP	GO:0003081	regulation of systemic arterial blood pressure by renin-angiotensin	4/253	24/18870	0.000271465485189715	0.00108037055451492	0.000501136117639487	ACE/AGTR1/CMA1/REN	4
BP	GO:0035235	ionotropic glutamate receptor signaling pathway	4/253	24/18870	0.000271465485189715	0.00108037055451492	0.000501136117639487	APP/CDK5R1/GRIK1/GRIK2	4
BP	GO:0035357	peroxisome proliferator activated receptor signaling pathway	4/253	24/18870	0.000271465485189715	0.00108037055451492	0.000501136117639487	ALOX15/FABP5/PPARG/RXRA	4
BP	GO:0046885	regulation of hormone biosynthetic process	4/253	24/18870	0.000271465485189715	0.00108037055451492	0.000501136117639487	CYP27B1/HIF1A/IGF1R/NR3C1	4
BP	GO:0070841	inclusion body assembly	4/253	24/18870	0.000271465485189715	0.00108037055451492	0.000501136117639487	HDAC6/HSPA1A/MAPT/VCP	4
BP	GO:0071549	cellular response to dexamethasone stimulus	4/253	24/18870	0.000271465485189715	0.00108037055451492	0.000501136117639487	IGF1R/JAK2/NR3C1/SRD5A1	4
BP	GO:0071229	cellular response to acid chemical	7/253	94/18870	0.000272163732987653	0.00108124749057869	0.000501542889494368	BCL2L1/EGFR/FYN/MMP2/MTOR/PDGFRA/PIK3CA	7
BP	GO:2001251	negative regulation of chromosome organization	7/253	94/18870	0.000272163732987653	0.00108124749057869	0.000501542889494368	AURKB/CCNB1/PARP1/PLK1/SRC/TNKS2/TOP2A	7
BP	GO:0010611	regulation of cardiac muscle hypertrophy	6/253	67/18870	0.000275690865450303	0.00109334019821439	0.000507152161730618	G6PD/PARP1/PARP2/PPARA/PPARG/PRKCA	6
BP	GO:0071300	cellular response to retinoic acid	6/253	67/18870	0.000275690865450303	0.00109334019821439	0.000507152161730618	CYP26B1/GSK3B/RARA/RARG/RORB/SLC6A4	6
BP	GO:0007189	adenylate cyclase-activating G protein-coupled receptor signaling pathway	9/253	158/18870	0.000287540278945786	0.00113927624383596	0.000528459861636265	ADORA2A/CNR1/CNR2/DRD2/DRD3/PRKCA/PTGER1/PTGER2/PTGER4	9
BP	GO:0048705	skeletal system morphogenesis	11/253	230/18870	0.000287777402586629	0.00113927624383596	0.000528459861636265	CYP26B1/FGFR1/MAPK14/MMP13/MMP2/PDGFRA/PSEN1/RARA/RARB/RARG/THRA	11
BP	GO:0006936	muscle contraction	14/253	351/18870	0.000293931943922017	0.00116262416629994	0.000539289930236016	ADORA1/CD38/CHRM3/DRD2/EDNRA/GRK2/HSP90AA1/HTR2A/HTR2B/HTR7/MTOR/PIK3CA/PIK3CG/PTGS2	14
BP	GO:0045761	regulation of adenylate cyclase activity	5/253	44/18870	0.000295096620285545	0.00116519389772434	0.000540481914989784	ADORA3/DRD2/DRD3/EDNRA/RAF1	5
BP	GO:0046640	regulation of alpha-beta T cell proliferation	5/253	44/18870	0.000295096620285545	0.00116519389772434	0.000540481914989784	JAK2/PTPN22/PTPRC/SYK/TYK2	5
BP	GO:0032412	regulation of monoatomic ion transmembrane transporter activity	11/253	231/18870	0.000298653314682235	0.00117760270548037	0.000546237812091388	APP/CFTR/CHRM3/DAPK1/DRD2/DRD3/DRD4/EDNRA/GRM5/MMP9/OPRM1	11
BP	GO:0042987	amyloid precursor protein catabolic process	6/253	68/18870	0.000299020001899877	0.00117760270548037	0.000546237812091388	APH1A/BACE1/NCSTN/PSEN1/PSEN2/PSENEN	6
BP	GO:0051926	negative regulation of calcium ion transport	6/253	68/18870	0.000299020001899877	0.00117760270548037	0.000546237812091388	ACE/BCL2/DRD2/DRD3/DRD4/PTGS2	6
BP	GO:0002688	regulation of leukocyte chemotaxis	8/253	126/18870	0.000301025330477331	0.00118345917542308	0.000548954369478018	CCR1/CSF1R/CYP19A1/DPP4/MAPK1/MAPK3/PTK2/SERPINE1	8
BP	GO:0035966	response to topologically incorrect protein	9/253	159/18870	0.000301291706096661	0.00118345917542308	0.000548954369478018	CCND1/ERN1/HDAC6/HSP90AA1/HSP90AB1/HSPA1A/PIK3R1/PTPN1/VCP	9
BP	GO:0060041	retina development in camera-type eye	9/253	159/18870	0.000301291706096661	0.00118345917542308	0.000548954369478018	ACHE/CYP1B1/HIF1A/PDGFRA/PDGFRB/PSEN1/RBP4/RORB/THRB	9
BP	GO:0042982	amyloid precursor protein metabolic process	7/253	96/18870	0.000309827238045431	0.00121593083448012	0.000564016535958909	ACHE/APH1A/BACE1/NCSTN/PSEN1/PSEN2/PSENEN	7
BP	GO:0031331	positive regulation of cellular catabolic process	15/253	396/18870	0.000312029740886515	0.00122351349871012	0.000567533798529335	APP/DAPK1/FABP1/GSK3B/HIF1A/HTR2A/INSR/KDR/LRRK2/MAPK3/MTOR/PIK3CB/PPARA/PSEN1/PTPN1	15
BP	GO:0021987	cerebral cortex development	8/253	127/18870	0.000317604663543982	0.00124429532687144	0.000577173569475233	CDK5/CDK5R1/EGFR/GSK3B/HIF1A/HTR6/PSEN1/SRD5A1	8
BP	GO:0002363	alpha-beta T cell lineage commitment	4/253	25/18870	0.000319788980100792	0.00124852902066961	0.000579137392780509	BCL2/CTSL/JAK1/MTOR	4
BP	GO:0035994	response to muscle stretch	4/253	25/18870	0.000319788980100792	0.00124852902066961	0.000579137392780509	MAPK14/PIK3CA/PTK2/RAF1	4
BP	GO:0048143	astrocyte activation	4/253	25/18870	0.000319788980100792	0.00124852902066961	0.000579137392780509	ADORA2A/APP/MAPT/PSEN1	4
BP	GO:0070233	negative regulation of T cell apoptotic process	4/253	25/18870	0.000319788980100792	0.00124852902066961	0.000579137392780509	BCL2/HIF1A/IDO1/JAK3	4
BP	GO:0016358	dendrite development	11/253	233/18870	0.000321447363757254	0.00125392182844963	0.000581638877796701	ABL1/ALK/APP/CAMK2B/CDK5/CDK5R1/FYN/GSK3B/HDAC6/LRRK2/PSEN1	11
BP	GO:1901991	negative regulation of mitotic cell cycle phase transition	10/253	196/18870	0.000324733261327004	0.00126564858527536	0.000587078401637468	AURKB/BCL2/CCNB1/CCND1/CDK1/CDK2/CHEK1/MDM2/PLK1/WEE1	10
BP	GO:0001504	neurotransmitter uptake	5/253	45/18870	0.000328387392957754	0.00127549609711059	0.000591646226842342	DRD2/DRD3/DRD4/SLC6A3/SLC6A4	5
BP	GO:0033574	response to testosterone	5/253	45/18870	0.000328387392957754	0.00127549609711059	0.000591646226842342	AR/CA9/IGF1R/SRD5A1/SRD5A2	5
BP	GO:0042596	fear response	5/253	45/18870	0.000328387392957754	0.00127549609711059	0.000591646226842342	BCL2/DPP4/DRD4/GRIK2/HTR2C	5
BP	GO:1905521	regulation of macrophage migration	5/253	45/18870	0.000328387392957754	0.00127549609711059	0.000591646226842342	CSF1R/CYP19A1/MAPK1/MAPK3/PTK2	5
BP	GO:0051153	regulation of striated muscle cell differentiation	7/253	97/18870	0.000330167050418638	0.00127911464310303	0.000593324710287279	BCL2/CYP26B1/G6PD/MAPK14/MTOR/PARP2/PPARA	7
BP	GO:0060419	heart growth	7/253	97/18870	0.000330167050418638	0.00127911464310303	0.000593324710287279	ABL1/CDK1/G6PD/MAPK14/PARP2/PPARA/RBP4	7
BP	GO:1903035	negative regulation of response to wounding	7/253	97/18870	0.000330167050418638	0.00127911464310303	0.000593324710287279	ALOX12/ALOX5/F2/PDGFRA/PLAU/PLG/SERPINE1	7
BP	GO:0140014	mitotic nuclear division	12/253	274/18870	0.000344287063845126	0.0013326766158248	0.000618169740495413	AURKA/AURKB/CCNB1/CDK1/CHEK1/DRD3/HSPA1A/INSR/NEK2/PDGFRB/PLK1/SIRT2	12
BP	GO:0014743	regulation of muscle hypertrophy	6/253	70/18870	0.000350309143322192	0.00135482809703668	0.000628444832914485	G6PD/PARP1/PARP2/PPARA/PPARG/PRKCA	6
BP	GO:0007292	female gamete generation	9/253	163/18870	0.000361858861417392	0.00138816795224861	0.000643909717193074	AKT1/AURKA/BCL2/EDNRA/MMP2/PLK1/SIRT2/SRC/TOP2A	9
BP	GO:0016052	carbohydrate catabolic process	9/253	163/18870	0.000361858861417392	0.00138816795224861	0.000643909717193074	APP/HIF1A/HTR2A/INSR/MTOR/PPARA/PSEN1/PYGL/PYGM	9
BP	GO:0030307	positive regulation of cell growth	9/253	163/18870	0.000361858861417392	0.00138816795224861	0.000643909717193074	AKT1/BCL2/CD38/EGFR/ERBB2/F2/MAPT/MTOR/PARP2	9
BP	GO:0001660	fever generation	3/253	11/18870	0.000362917720996708	0.00138816795224861	0.000643909717193074	CNR1/PTGES/PTGS2	3
BP	GO:0006703	estrogen biosynthetic process	3/253	11/18870	0.000362917720996708	0.00138816795224861	0.000643909717193074	CYP19A1/HSD17B1/HSD17B2	3
BP	GO:0019372	lipoxygenase pathway	3/253	11/18870	0.000362917720996708	0.00138816795224861	0.000643909717193074	ALOX12/ALOX15/ALOX5	3
BP	GO:0042447	hormone catabolic process	3/253	11/18870	0.000362917720996708	0.00138816795224861	0.000643909717193074	ACE/CYP19A1/SRD5A1	3
BP	GO:0043278	response to morphine	3/253	11/18870	0.000362917720996708	0.00138816795224861	0.000643909717193074	DRD2/DRD3/OPRM1	3
BP	GO:0051987	positive regulation of attachment of spindle microtubules to kinetochore	3/253	11/18870	0.000362917720996708	0.00138816795224861	0.000643909717193074	AURKB/CCNB1/SIRT2	3
BP	GO:0060439	trachea morphogenesis	3/253	11/18870	0.000362917720996708	0.00138816795224861	0.000643909717193074	MAP2K1/MAPK1/MAPK3	3
BP	GO:0060736	prostate gland growth	3/253	11/18870	0.000362917720996708	0.00138816795224861	0.000643909717193074	AR/CYP19A1/ESR1	3
BP	GO:0070213	protein auto-ADP-ribosylation	3/253	11/18870	0.000362917720996708	0.00138816795224861	0.000643909717193074	PARP1/PARP2/TNKS2	3
BP	GO:0072584	caveolin-mediated endocytosis	3/253	11/18870	0.000362917720996708	0.00138816795224861	0.000643909717193074	MAPK1/MAPK3/SRC	3
BP	GO:0032892	positive regulation of organic acid transport	5/253	46/18870	0.000364444686744458	0.00139048246839686	0.000644983318867887	ADORA2A/FABP3/PLA2G4A/PSEN1/PTGES	5
BP	GO:0070849	response to epidermal growth factor	5/253	46/18870	0.000364444686744458	0.00139048246839686	0.000644983318867887	AKT1/EGFR/ERBB2/MAPK1/MAPK3	5
BP	GO:1902175	regulation of oxidative stress-induced intrinsic apoptotic signaling pathway	5/253	46/18870	0.000364444686744458	0.00139048246839686	0.000644983318867887	AKT1/FYN/HIF1A/MCL1/PARP1	5
BP	GO:0002218	activation of innate immune response	12/253	276/18870	0.00036762573942379	0.00140143763343947	0.000650064935406409	ESR1/FYN/HSP90AA1/HSPA1A/IKBKB/NR1H3/NR1H4/PIK3R1/PTPN22/SIRT2/SRC/SYK	12
BP	GO:0051651	maintenance of location in cell	11/253	237/18870	0.000371451867876183	0.00141483139910752	0.000656277710920707	ABL1/AKT1/CDK5/DRD2/F2/HTR2A/HTR2B/HTR2C/LCK/PSEN1/PTPRC	11
BP	GO:0014829	vascular associated smooth muscle contraction	4/253	26/18870	0.000373976473248623	0.00141640981188394	0.000657009866797692	CD38/CHRM3/EDNRA/HTR2A	4
BP	GO:0018904	ether metabolic process	4/253	26/18870	0.000373976473248623	0.00141640981188394	0.000657009866797692	ALOX12/ALOX5/EPHX2/PLA2G4A	4
BP	GO:0042537	benzene-containing compound metabolic process	4/253	26/18870	0.000373976473248623	0.00141640981188394	0.000657009866797692	CYP1B1/EPHX2/IDO1/SRD5A2	4
BP	GO:0060740	prostate gland epithelium morphogenesis	4/253	26/18870	0.000373976473248623	0.00141640981188394	0.000657009866797692	AR/ESR1/MMP2/RARG	4
BP	GO:0062149	detection of stimulus involved in sensory perception of pain	4/253	26/18870	0.000373976473248623	0.00141640981188394	0.000657009866797692	ADORA1/BACE1/FYN/HTR2A	4
BP	GO:1905523	positive regulation of macrophage migration	4/253	26/18870	0.000373976473248623	0.00141640981188394	0.000657009866797692	CSF1R/MAPK1/MAPK3/PTK2	4
BP	GO:0098869	cellular oxidant detoxification	7/253	99/18870	0.000374057397834544	0.00141640981188394	0.000657009866797692	FABP1/GSR/MPO/PTGES/PTGS1/PTGS2/TPO	7
BP	GO:0072521	purine-containing compound metabolic process	17/253	493/18870	0.000375655220823493	0.00142127079784808	0.000659264663194899	ABCG2/ACLY/CD38/G6PD/HMGCR/HSPA1A/IDH1/IDO1/LRRK2/MTOR/NOS2/PARP1/PPARA/RORA/TTR/VCP/XDH	17
BP	GO:0060420	regulation of heart growth	6/253	71/18870	0.000378408128494354	0.00143049021005593	0.000663541140762206	CDK1/G6PD/MAPK14/PARP2/PPARA/RBP4	6
BP	GO:0090596	sensory organ morphogenesis	12/253	277/18870	0.000379788535621741	0.00143451011994022	0.000665405799165058	BCL2/CYP26B1/EDNRA/HIF1A/KDR/MAPK1/MAPK3/RARB/RARG/RBP4/RORB/THRB	12
BP	GO:0050670	regulation of lymphocyte proliferation	11/253	238/18870	0.00038492644242177	0.00145270404667098	0.000673845157094955	AHR/ARG1/BCL2/CD38/ERBB2/IDO1/JAK2/PTPN22/PTPRC/SYK/TYK2	11
BP	GO:0006661	phosphatidylinositol biosynthetic process	8/253	131/18870	0.000391548002531033	0.0014764622595441	0.000684865541269192	HTR2A/HTR2B/HTR2C/PIK3CA/PIK3CB/PIK3CD/PIK3CG/PIK3R1	8
BP	GO:0003254	regulation of membrane depolarization	5/253	47/18870	0.000403415723353706	0.00151741990704532	0.000703863982471269	BCL2/KDR/LRRK2/PARP1/SRC	5
BP	GO:0046633	alpha-beta T cell proliferation	5/253	47/18870	0.000403415723353706	0.00151741990704532	0.000703863982471269	JAK2/PTPN22/PTPRC/SYK/TYK2	5
BP	GO:0072538	T-helper 17 type immune response	5/253	47/18870	0.000403415723353706	0.00151741990704532	0.000703863982471269	JAK1/JAK2/RORA/RORC/TYK2	5
BP	GO:0051090	regulation of DNA-binding transcription factor activity	15/253	406/18870	0.000405641234316466	0.00152452374192858	0.000707159137285393	ADORA3/AKT1/ALK/APP/AR/CYP1B1/EGLN1/ESR1/ESR2/HSPA1A/IKBKB/LRRK2/OPRD1/PPARG/SYK	15
BP	GO:0006801	superoxide metabolic process	6/253	72/18870	0.000408238663062512	0.00153174125236971	0.000710507021163175	ALOX12/ITGB2/MAPT/MPO/NOS2/SYK	6
BP	GO:0046635	positive regulation of alpha-beta T cell activation	6/253	72/18870	0.000408238663062512	0.00153174125236971	0.000710507021163175	JAK2/PTPN22/PTPRC/RARA/SYK/TYK2	6
BP	GO:0001763	morphogenesis of a branching structure	10/253	203/18870	0.000428683532125314	0.00160578889310186	0.000744854446721746	ABL1/AR/BCL2/DRD2/EDNRA/ESR1/KDR/LRRK2/MET/SRC	10
BP	GO:0006470	protein dephosphorylation	10/253	203/18870	0.000428683532125314	0.00160578889310186	0.000744854446721746	ADORA1/DUSP16/GSK3B/HSP90AB1/IKBKB/MTOR/PDGFRB/PTPN1/PTPN22/PTPRC	10
BP	GO:0048568	embryonic organ development	16/253	453/18870	0.000429204208973015	0.00160640946699991	0.000745142303506327	AKT1/EDNRA/EGFR/EGLN1/HIF1A/KDR/MAP2K1/MAPK1/MAPK3/PDGFRA/PSEN1/RARA/RARB/RARG/RBP4/TPO	16
BP	GO:0031929	TOR signaling	9/253	167/18870	0.000432139600813682	0.00161605925097679	0.000749618411502811	AKT1/HIF1A/HTR6/MAPK3/MTOR/PIK3CA/SRC/SYK/YWHAG	9
BP	GO:0010875	positive regulation of cholesterol efflux	4/253	27/18870	0.000434422486077484	0.00161791090493878	0.000750477311880878	CES1/NR1H3/PPARG/RXRA	4
BP	GO:0042133	neurotransmitter metabolic process	4/253	27/18870	0.000434422486077484	0.00161791090493878	0.000750477311880878	ACHE/COMT/MAOA/MAOB	4
BP	GO:0042730	fibrinolysis	4/253	27/18870	0.000434422486077484	0.00161791090493878	0.000750477311880878	F2/PLAU/PLG/SERPINE1	4
BP	GO:0051984	positive regulation of chromosome segregation	4/253	27/18870	0.000434422486077484	0.00161791090493878	0.000750477311880878	AURKB/CCNB1/CDK1/SIRT2	4
BP	GO:0090330	regulation of platelet aggregation	4/253	27/18870	0.000434422486077484	0.00161791090493878	0.000750477311880878	ALOX12/JAK2/PRKCA/SYK	4
BP	GO:0072678	T cell migration	6/253	73/18870	0.000439874141723884	0.00163686718034587	0.000759270289644586	ABL1/APP/ICAM1/ITGAL/PIK3CD/PIK3CG	6
BP	GO:0050769	positive regulation of neurogenesis	11/253	242/18870	0.000443005926017928	0.00164716665179221	0.000764047758923797	ACE/BRAF/CAMK2B/DRD2/GRM5/HDAC6/HIF1A/MAP2K1/MAPT/MTOR/OPRM1	11
BP	GO:0002861	regulation of inflammatory response to antigenic stimulus	5/253	48/18870	0.000445450751301685	0.00165218413904928	0.00076637514934906	CNR1/FYN/MAPK14/SRC/SYK	5
BP	GO:0021795	cerebral cortex cell migration	5/253	48/18870	0.000445450751301685	0.00165218413904928	0.00076637514934906	CDK5/CDK5R1/EGFR/HTR6/PSEN1	5
BP	GO:1900542	regulation of purine nucleotide metabolic process	5/253	48/18870	0.000445450751301685	0.00165218413904928	0.00076637514934906	MTOR/NOS2/PARP1/PPARA/VCP	5
BP	GO:0070167	regulation of biomineral tissue development	7/253	102/18870	0.00044852922587239	0.00166223976009219	0.000771039507211125	ALOX5/CCR1/CFTR/CYP27B1/HIF1A/RXRA/RXRB	7
BP	GO:0007178	transmembrane receptor protein serine/threonine kinase signaling pathway	15/253	410/18870	0.000449332487091404	0.00166385393133274	0.000771788249858092	ABL1/FNTA/HNF4A/HSP90AB1/HSPA1A/JAK2/KDR/LNPEP/MAPK14/MAPK3/PARP1/PPARA/PPARG/PTK2/SRC	15
BP	GO:0097553	calcium ion transmembrane import into cytosol	10/253	205/18870	0.000463011040994378	0.00171310299304952	0.000794632711402323	ABL1/BCL2/DRD2/F2/FYN/HTR2A/HTR2B/HTR2C/LCK/PTPRC	10
BP	GO:0045123	cellular extravasation	6/253	74/18870	0.000473389489471252	0.00175007143779201	0.000811780737878979	ELANE/ICAM1/ITGAL/PIK3CD/PIK3CG/PTGER4	6
BP	GO:0010906	regulation of glucose metabolic process	7/253	103/18870	0.000475824694316819	0.00175117403603993	0.000812292184440504	AKT1/INSR/NR3C1/PPARA/RORA/RORC/SRC	7
BP	GO:0099175	regulation of postsynapse organization	7/253	103/18870	0.000475824694316819	0.00175117403603993	0.000812292184440504	AKT1/CAMK2B/CDK5/CDK5R1/FYN/LRRK2/PSEN1	7
BP	GO:0001973	G protein-coupled adenosine receptor signaling pathway	3/253	12/18870	0.000479105736269045	0.00175117403603993	0.000812292184440504	ADORA1/ADORA2A/ADORA3	3
BP	GO:0014072	response to isoquinoline alkaloid	3/253	12/18870	0.000479105736269045	0.00175117403603993	0.000812292184440504	DRD2/DRD3/OPRM1	3
BP	GO:0031650	regulation of heat generation	3/253	12/18870	0.000479105736269045	0.00175117403603993	0.000812292184440504	CNR1/PTGES/PTGS2	3
BP	GO:0032817	regulation of natural killer cell proliferation	3/253	12/18870	0.000479105736269045	0.00175117403603993	0.000812292184440504	JAK2/PTPN22/TYK2	3
BP	GO:0034650	cortisol metabolic process	3/253	12/18870	0.000479105736269045	0.00175117403603993	0.000812292184440504	CYP11B1/CYP11B2/HSD11B2	3
BP	GO:0035588	G protein-coupled purinergic receptor signaling pathway	3/253	12/18870	0.000479105736269045	0.00175117403603993	0.000812292184440504	ADORA1/ADORA2A/ADORA3	3
BP	GO:0070561	vitamin D receptor signaling pathway	3/253	12/18870	0.000479105736269045	0.00175117403603993	0.000812292184440504	CYP27B1/RXRA/RXRB	3
BP	GO:0070943	neutrophil-mediated killing of symbiont cell	3/253	12/18870	0.000479105736269045	0.00175117403603993	0.000812292184440504	ARG1/ELANE/F2	3
BP	GO:0071394	cellular response to testosterone stimulus	3/253	12/18870	0.000479105736269045	0.00175117403603993	0.000812292184440504	AR/IGF1R/SRD5A1	3
BP	GO:0097048	dendritic cell apoptotic process	3/253	12/18870	0.000479105736269045	0.00175117403603993	0.000812292184440504	AXL/BCL2/BCL2L1	3
BP	GO:1990535	neuron projection maintenance	3/253	12/18870	0.000479105736269045	0.00175117403603993	0.000812292184440504	APP/INSR/PSEN1	3
BP	GO:2000668	regulation of dendritic cell apoptotic process	3/253	12/18870	0.000479105736269045	0.00175117403603993	0.000812292184440504	AXL/BCL2/BCL2L1	3
BP	GO:0002833	positive regulation of response to biotic stimulus	14/253	369/18870	0.000484852125379746	0.00177074726984935	0.000821371341920236	ARG1/ESR1/FYN/HSP90AA1/HSPA1A/IKBKB/NR1H3/NR1H4/PIK3R1/PRKCA/PTPN22/SIRT2/SRC/SYK	14
BP	GO:0002673	regulation of acute inflammatory response	5/253	49/18870	0.00049070293834233	0.00178634818664444	0.000828607917224547	ADORA1/CNR1/PIK3CG/PTGES/PTGS2	5
BP	GO:0006140	regulation of nucleotide metabolic process	5/253	49/18870	0.00049070293834233	0.00178634818664444	0.000828607917224547	MTOR/NOS2/PARP1/PPARA/VCP	5
BP	GO:0031648	protein destabilization	5/253	49/18870	0.00049070293834233	0.00178634818664444	0.000828607917224547	HDAC6/MDM2/MTOR/PLK1/SRC	5
BP	GO:0046850	regulation of bone remodeling	5/253	49/18870	0.00049070293834233	0.00178634818664444	0.000828607917224547	CD38/CSF1R/PRKCA/SRC/SYK	5
BP	GO:0016055	Wnt signaling pathway	16/253	459/18870	0.000495145377121331	0.00180107140793732	0.000835437368404073	ABL1/APP/CCND1/DRD2/EDNRA/EGFR/GRK6/GSK3B/LRRK2/MAPK14/PSEN1/RARG/SRC/TERT/TNKS2/VCP	16
BP	GO:0006836	neurotransmitter transport	10/253	207/18870	0.000499591939555106	0.00181407157462034	0.000841467570757305	ADORA2A/BRAF/CDK5/DRD2/DRD3/DRD4/LRRK2/PSEN1/SLC6A3/SLC6A4	10
BP	GO:0010592	positive regulation of lamellipodium assembly	4/253	28/18870	0.000501525644165757	0.00181407157462034	0.000841467570757305	HSP90AA1/MTOR/PIK3CA/PIK3R1	4
BP	GO:0010922	positive regulation of phosphatase activity	4/253	28/18870	0.000501525644165757	0.00181407157462034	0.000841467570757305	HSP90AB1/MTOR/PDGFRB/PTPRC	4
BP	GO:0015732	prostaglandin transport	4/253	28/18870	0.000501525644165757	0.00181407157462034	0.000841467570757305	NOS2/PLA2G4A/PTGES/PTGS2	4
BP	GO:0030325	adrenal gland development	4/253	28/18870	0.000501525644165757	0.00181407157462034	0.000841467570757305	CYP1B1/INSR/NR3C1/PDGFRA	4
BP	GO:0034698	response to gonadotropin	4/253	28/18870	0.000501525644165757	0.00181407157462034	0.000841467570757305	CYP1B1/EDNRA/SRD5A1/SRD5A2	4
BP	GO:0060512	prostate gland morphogenesis	4/253	28/18870	0.000501525644165757	0.00181407157462034	0.000841467570757305	AR/ESR1/MMP2/RARG	4
BP	GO:0051209	release of sequestered calcium ion into cytosol	8/253	136/18870	0.000503074677749823	0.00181822117956705	0.000843392388963466	ABL1/DRD2/F2/HTR2A/HTR2B/HTR2C/LCK/PTPRC	8
BP	GO:0032204	regulation of telomere maintenance	7/253	104/18870	0.000504428618631823	0.00182165961636792	0.000844987327720297	AURKB/MAPK1/MAPK3/NEK2/PARP1/SRC/TNKS2	7
BP	GO:0008016	regulation of heart contraction	10/253	208/18870	0.000518762655840699	0.00187193063610778	0.000868305830392305	ADORA1/ADORA3/DRD2/EDNRA/GRK2/HSP90AA1/MDM2/PIK3CG/THRA/THRB	10
BP	GO:0071560	cellular response to transforming growth factor beta stimulus	12/253	287/18870	0.000521330075252389	0.0018796960880614	0.000871907880103388	ABL1/FNTA/FYN/HSP90AB1/HSPA1A/IGF1R/NR3C1/PARP1/PPARA/PPARG/PTK2/SRC	12
BP	GO:0006986	response to unfolded protein	8/253	137/18870	0.000528198969868799	0.00190143225032324	0.000881990324430251	CCND1/ERN1/HSP90AA1/HSP90AB1/HSPA1A/PIK3R1/PTPN1/VCP	8
BP	GO:0051283	negative regulation of sequestering of calcium ion	8/253	137/18870	0.000528198969868799	0.00190143225032324	0.000881990324430251	ABL1/DRD2/F2/HTR2A/HTR2B/HTR2C/LCK/PTPRC	8
BP	GO:0008206	bile acid metabolic process	5/253	50/18870	0.000539328261858484	0.00193533733934151	0.000897717395672455	AKR1C1/AKR1C4/CES1/CYP27A1/NR1H4	5
BP	GO:0030521	androgen receptor signaling pathway	5/253	50/18870	0.000539328261858484	0.00193533733934151	0.000897717395672455	AR/HDAC6/KDM3A/KDM4C/MAPK1	5
BP	GO:0071320	cellular response to cAMP	5/253	50/18870	0.000539328261858484	0.00193533733934151	0.000897717395672455	AHR/CFTR/CYP1B1/PIK3CG/SRD5A1	5
BP	GO:1902041	regulation of extrinsic apoptotic signaling pathway via death domain receptors	5/253	50/18870	0.000539328261858484	0.00193533733934151	0.000897717395672455	BCL2L1/GSK3B/ICAM1/RAF1/SERPINE1	5
BP	GO:0045930	negative regulation of mitotic cell cycle	11/253	248/18870	0.000543788672467493	0.00194979694367306	0.000904424566602871	ABL1/AURKB/BCL2/CCNB1/CCND1/CDK1/CDK2/CHEK1/MDM2/PLK1/WEE1	11
BP	GO:0032760	positive regulation of tumor necrosis factor production	7/253	106/18870	0.000565742212805653	0.00202690697778747	0.00094019250100802	APP/JAK2/LRRK2/PIK3R1/PSEN1/PTPRC/SYK	7
BP	GO:0003416	endochondral bone growth	4/253	29/18870	0.000575687988955877	0.00205927916998051	0.000955208529209917	MMP13/RARA/RARB/RARG	4
BP	GO:0097066	response to thyroid hormone	4/253	29/18870	0.000575687988955877	0.00205927916998051	0.000955208529209917	ACE/CTSB/CTSL/THRB	4
BP	GO:0051282	regulation of sequestering of calcium ion	8/253	139/18870	0.000581496954727797	0.00207841526077668	0.000964084915379752	ABL1/DRD2/F2/HTR2A/HTR2B/HTR2C/LCK/PTPRC	8
BP	GO:0046323	glucose import	6/253	77/18870	0.000585986535777494	0.00209280905634819	0.000970761560536969	ACE/AKT1/INSR/MAPK14/PIK3R1/TERT	6
BP	GO:0043407	negative regulation of MAP kinase activity	5/253	51/18870	0.0005914853974417	0.00211078187967168	0.000979098358375187	DUSP16/PIK3CB/PPARG/PTPN1/PTPN22	5
BP	GO:1901796	regulation of signal transduction by p53 class mediator	7/253	107/18870	0.000598544168854402	0.00213428870296782	0.000990002134043115	AKT1/AURKA/AURKB/BCL2/CHEK1/MDM2/MTOR	7
BP	GO:0034101	erythrocyte homeostasis	8/253	140/18870	0.000609730576030381	0.00217246524136809	0.00100771054173608	AXL/CDK6/G6PD/HIF1A/HSPA1A/JAK2/MAPK14/THRA	8
BP	GO:0019627	urea metabolic process	3/253	13/18870	0.000616682992914774	0.00218690481421579	0.00101440842094709	ARG1/CYP2C9/NR1H4	3
BP	GO:0042362	fat-soluble vitamin biosynthetic process	3/253	13/18870	0.000616682992914774	0.00218690481421579	0.00101440842094709	CYP27A1/CYP27B1/CYP3A4	3
BP	GO:0044406	adhesion of symbiont to host	3/253	13/18870	0.000616682992914774	0.00218690481421579	0.00101440842094709	DPP4/HSP90AB1/ICAM1	3
BP	GO:0071941	nitrogen cycle metabolic process	3/253	13/18870	0.000616682992914774	0.00218690481421579	0.00101440842094709	ARG1/CYP2C9/NR1H4	3
BP	GO:1900103	positive regulation of endoplasmic reticulum unfolded protein response	3/253	13/18870	0.000616682992914774	0.00218690481421579	0.00101440842094709	ERN1/PIK3R1/PTPN1	3
BP	GO:1900272	negative regulation of long-term synaptic potentiation	3/253	13/18870	0.000616682992914774	0.00218690481421579	0.00101440842094709	ABL1/ADORA1/APP	3
BP	GO:0045637	regulation of myeloid cell differentiation	10/253	213/18870	0.000624005981493209	0.00221114100724884	0.00102565051897742	CCR1/CDK6/HIF1A/HSPA1A/MAPK14/MTOR/PIK3R1/PRKCA/RARA/RARG	10
BP	GO:0071559	response to transforming growth factor beta	12/253	293/18870	0.000625866733269397	0.00221599919252271	0.00102790401625828	ABL1/FNTA/FYN/HSP90AB1/HSPA1A/IGF1R/NR3C1/PARP1/PPARA/PPARG/PTK2/SRC	12
BP	GO:2000736	regulation of stem cell differentiation	6/253	78/18870	0.000627800511980636	0.00222110814441937	0.00103027383308455	ABL1/CDK6/GSK3B/KDM3A/KDM4C/PDGFRA	6
BP	GO:0016051	carbohydrate biosynthetic process	10/253	214/18870	0.000647039009820379	0.00228486241544407	0.00105984661969072	AKR1A1/AKR1B1/AKT1/G6PD/GSK3B/INSR/NR3C1/PARP1/PPARA/RBP4	10
BP	GO:0010823	negative regulation of mitochondrion organization	5/253	52/18870	0.000647335605878297	0.00228486241544407	0.00105984661969072	AKT1/BCL2L1/HSPA1A/MAPT/PPARG	5
BP	GO:0043154	negative regulation of cysteine-type endopeptidase activity involved in apoptotic process	5/253	52/18870	0.000647335605878297	0.00228486241544407	0.00105984661969072	AKT1/FABP1/MMP9/RAF1/SRC	5
BP	GO:0010575	positive regulation of vascular endothelial growth factor production	4/253	30/18870	0.000657314317616777	0.00231286725288951	0.00107283682518446	CYP1B1/HIF1A/PTGS2/RORA	4
BP	GO:0010955	negative regulation of protein processing	4/253	30/18870	0.000657314317616777	0.00231286725288951	0.00107283682518446	LRRK2/MDM2/PLAU/SERPINE1	4
BP	GO:0071295	cellular response to vitamin	4/253	30/18870	0.000657314317616777	0.00231286725288951	0.00107283682518446	CYP27B1/MDM2/RXRA/RXRB	4
BP	GO:1903318	negative regulation of protein maturation	4/253	30/18870	0.000657314317616777	0.00231286725288951	0.00107283682518446	LRRK2/MDM2/PLAU/SERPINE1	4
BP	GO:0001764	neuron migration	9/253	177/18870	0.000658128724451663	0.00231393354945126	0.00107333143299932	AXL/CAMK2B/CDK5/CDK5R1/DRD2/FGFR1/FYN/HSP90AA1/PSEN1	9
BP	GO:0035967	cellular response to topologically incorrect protein	7/253	109/18870	0.000668675357905503	0.00234736694687541	0.00108883970737297	CCND1/ERN1/HDAC6/HSPA1A/PIK3R1/PTPN1/VCP	7
BP	GO:2001252	positive regulation of chromosome organization	7/253	109/18870	0.000668675357905503	0.00234736694687541	0.00108883970737297	AURKB/CDK1/CDK2/MAPK1/MAPK3/NEK2/TNKS2	7
BP	GO:0007093	mitotic cell cycle checkpoint signaling	8/253	142/18870	0.000669520756317018	0.00234851273049187	0.00108937118571696	AURKB/CCNB1/CCND1/CDK1/CDK2/CHEK1/MDM2/PLK1	8
BP	GO:0019362	pyridine nucleotide metabolic process	6/253	79/18870	0.00067189121708803	0.00235135944108533	0.00109069164885703	CD38/G6PD/IDH1/IDO1/MTOR/VCP	6
BP	GO:0046496	nicotinamide nucleotide metabolic process	6/253	79/18870	0.00067189121708803	0.00235135944108533	0.00109069164885703	CD38/G6PD/IDH1/IDO1/MTOR/VCP	6
BP	GO:1903533	regulation of protein targeting	6/253	79/18870	0.00067189121708803	0.00235135944108533	0.00109069164885703	CDK5/CDK5R1/ERBB2/FYN/ITGB2/LRRK2	6
BP	GO:0002758	innate immune response-activating signaling pathway	11/253	255/18870	0.000684907669941824	0.00239505966498204	0.00111096224995038	ESR1/FYN/HSPA1A/IKBKB/NR1H3/NR1H4/PIK3R1/PTPN22/SIRT2/SRC/SYK	11
BP	GO:0008637	apoptotic mitochondrial changes	7/253	110/18870	0.000706101850096901	0.00245727177407419	0.00113981969584273	AKT1/BCL2/BCL2L1/GSK3B/HSPA1A/MCL1/MMP9	7
BP	GO:0030038	contractile actin filament bundle assembly	7/253	110/18870	0.000706101850096901	0.00245727177407419	0.00113981969584273	ABL1/BRAF/MET/MTOR/PIK3R1/PTGER4/SRC	7
BP	GO:0043149	stress fiber assembly	7/253	110/18870	0.000706101850096901	0.00245727177407419	0.00113981969584273	ABL1/BRAF/MET/MTOR/PIK3R1/PTGER4/SRC	7
BP	GO:0090398	cellular senescence	7/253	110/18870	0.000706101850096901	0.00245727177407419	0.00113981969584273	ABL1/CDK2/CDK6/IGF1R/MAP2K1/MAPK14/TERT	7
BP	GO:1903557	positive regulation of tumor necrosis factor superfamily cytokine production	7/253	110/18870	0.000706101850096901	0.00245727177407419	0.00113981969584273	APP/JAK2/LRRK2/PIK3R1/PSEN1/PTPRC/SYK	7
BP	GO:0051155	positive regulation of striated muscle cell differentiation	5/253	53/18870	0.000707042618750187	0.00245727177407419	0.00113981969584273	BCL2/CYP26B1/MAPK14/MTOR/PARP2	5
BP	GO:0071622	regulation of granulocyte chemotaxis	5/253	53/18870	0.000707042618750187	0.00245727177407419	0.00113981969584273	CSF1R/DPP4/MAPK1/MAPK3/PTK2	5
BP	GO:1902743	regulation of lamellipodium organization	5/253	53/18870	0.000707042618750187	0.00245727177407419	0.00113981969584273	HSP90AA1/MTOR/PIK3CA/PIK3R1/SRC	5
BP	GO:1990138	neuron projection extension	9/253	179/18870	0.000713241324753814	0.00247691250538067	0.00114893016242607	ABL1/AURKA/CDK5/EDNRA/GSK3B/HDAC6/HSP90AA1/HSP90AB1/MAPT	9
BP	GO:0002437	inflammatory response to antigenic stimulus	6/253	80/18870	0.000718342310556735	0.00249271392275247	0.00115625974108018	CNR1/ELANE/FYN/MAPK14/SRC/SYK	6
BP	GO:0034763	negative regulation of transmembrane transport	8/253	144/18870	0.000733952415667006	0.00254493078995648	0.00118048083632991	ACE/AKT1/BCL2/DRD2/DRD3/DRD4/FABP5/MMP9	8
BP	GO:0002534	cytokine production involved in inflammatory response	6/253	81/18870	0.00076723882295355	0.00265221976613049	0.00123024744720307	ALOX5/F2/HIF1A/MAPK14/NOS2/PPARA	6
BP	GO:0030500	regulation of bone mineralization	6/253	81/18870	0.00076723882295355	0.00265221976613049	0.00123024744720307	ALOX5/CCR1/CYP27B1/HIF1A/RXRA/RXRB	6
BP	GO:0050810	regulation of steroid biosynthetic process	6/253	81/18870	0.00076723882295355	0.00265221976613049	0.00123024744720307	AKR1C3/CES1/CYP27B1/IGF1R/NR1H4/NR3C1	6
BP	GO:1900015	regulation of cytokine production involved in inflammatory response	6/253	81/18870	0.00076723882295355	0.00265221976613049	0.00123024744720307	ALOX5/F2/HIF1A/MAPK14/NOS2/PPARA	6
BP	GO:0042552	myelination	8/253	145/18870	0.000767989804670417	0.00265278921078904	0.00123051158739479	AKT1/ERBB2/MTOR/NCSTN/RARA/RARB/RARG/SIRT2	8
BP	GO:0010883	regulation of lipid storage	5/253	54/18870	0.000770772522850107	0.00265593820091279	0.00123197226463975	CES1/NR1H3/PPARA/PPARD/PPARG	5
BP	GO:0030520	intracellular estrogen receptor signaling pathway	5/253	54/18870	0.000770772522850107	0.00265593820091279	0.00123197226463975	AR/ESR1/ESR2/PARP1/SRC	5
BP	GO:0050873	brown fat cell differentiation	5/253	54/18870	0.000770772522850107	0.00265593820091279	0.00123197226463975	FABP3/FABP4/FFAR4/MAPK14/PTGS2	5
BP	GO:0001977	renal system process involved in regulation of blood volume	3/253	14/18870	0.000777118713372053	0.00265593820091279	0.00123197226463975	ADORA1/CYP11B2/HSD11B2	3
BP	GO:0002031	G protein-coupled receptor internalization	3/253	14/18870	0.000777118713372053	0.00265593820091279	0.00123197226463975	DRD2/DRD3/HTR2B	3
BP	GO:0007100	mitotic centrosome separation	3/253	14/18870	0.000777118713372053	0.00265593820091279	0.00123197226463975	AURKA/CHEK1/NEK2	3
BP	GO:0009404	toxin metabolic process	3/253	14/18870	0.000777118713372053	0.00265593820091279	0.00123197226463975	CYP1A2/CYP1B1/CYP3A4	3
BP	GO:0010745	negative regulation of macrophage derived foam cell differentiation	3/253	14/18870	0.000777118713372053	0.00265593820091279	0.00123197226463975	NR1H3/PPARA/PPARG	3
BP	GO:0055012	ventricular cardiac muscle cell differentiation	3/253	14/18870	0.000777118713372053	0.00265593820091279	0.00123197226463975	CDK1/RARA/RARB	3
BP	GO:0060330	regulation of response to type II interferon	3/253	14/18870	0.000777118713372053	0.00265593820091279	0.00123197226463975	ARG1/NR1H3/PPARG	3
BP	GO:0060334	regulation of type II interferon-mediated signaling pathway	3/253	14/18870	0.000777118713372053	0.00265593820091279	0.00123197226463975	ARG1/NR1H3/PPARG	3
BP	GO:0070942	neutrophil mediated cytotoxicity	3/253	14/18870	0.000777118713372053	0.00265593820091279	0.00123197226463975	ARG1/ELANE/F2	3
BP	GO:0070989	oxidative demethylation	3/253	14/18870	0.000777118713372053	0.00265593820091279	0.00123197226463975	CYP1A2/CYP2C9/CYP3A4	3
BP	GO:0071871	response to epinephrine	3/253	14/18870	0.000777118713372053	0.00265593820091279	0.00123197226463975	ABL1/SIRT2/SRD5A1	3
BP	GO:0045833	negative regulation of lipid metabolic process	7/253	112/18870	0.00078592589608614	0.00268401107908663	0.00124499403121808	ADORA1/AKR1C3/AKT1/ALK/CNR1/CYP27B1/PIK3CG	7
BP	GO:0055123	digestive system development	8/253	146/18870	0.000803285788716212	0.00274122789889959	0.00127153438334534	BCL2/EGFR/HIF1A/INSR/PDGFRA/RARB/SRC/TYMS	8
BP	GO:1902903	regulation of supramolecular fiber organization	14/253	389/18870	0.000812201178046931	0.00276956317306885	0.00128467786382071	ABL1/ALOX15/APP/BRAF/CDK5R1/HDAC6/HSPA1A/MAPT/MET/MTOR/PIK3CA/PIK3R1/PSEN1/PTGER4	14
BP	GO:0016311	dephosphorylation	12/253	302/18870	0.000815322155194898	0.00277811201224165	0.00128864329221514	ADORA1/DUSP16/EPHX2/GSK3B/HSP90AB1/IKBKB/MTOR/PDGFRB/PTPN1/PTPN22/PTPRC/SRC	12
BP	GO:0007260	tyrosine phosphorylation of STAT protein	6/253	82/18870	0.000818667129102587	0.00278531485653324	0.00129198437311481	CSF1R/FLT3/FYN/JAK1/JAK2/JAK3	6
BP	GO:0070227	lymphocyte apoptotic process	6/253	82/18870	0.000818667129102587	0.00278531485653324	0.00129198437311481	AKT1/AURKB/BCL2/HIF1A/IDO1/JAK3	6
BP	GO:0002686	negative regulation of leukocyte migration	5/253	55/18870	0.000838693643602311	0.00285103571959855	0.00132246937479023	ADORA1/AKT1/CYP19A1/DPP4/PTGER4	5
BP	GO:0031333	negative regulation of protein-containing complex assembly	8/253	147/18870	0.000839874168889473	0.00285103571959855	0.00132246937479023	GSK3B/HDAC6/OPRD1/PTGER4/RAF1/SIRT2/SRC/THRA	8
BP	GO:0032006	regulation of TOR signaling	8/253	147/18870	0.000839874168889473	0.00285103571959855	0.00132246937479023	AKT1/HIF1A/HTR6/MAPK3/PIK3CA/SRC/SYK/YWHAG	8
BP	GO:0016242	negative regulation of macroautophagy	4/253	32/18870	0.000844588123484367	0.00285419063388108	0.00132393279999043	AKT1/LRRK2/MTOR/PIK3CA	4
BP	GO:0030808	regulation of nucleotide biosynthetic process	4/253	32/18870	0.000844588123484367	0.00285419063388108	0.00132393279999043	NOS2/PARP1/PPARA/VCP	4
BP	GO:0031116	positive regulation of microtubule polymerization	4/253	32/18870	0.000844588123484367	0.00285419063388108	0.00132393279999043	CDK5R1/HSPA1A/MAPT/MET	4
BP	GO:0060055	angiogenesis involved in wound healing	4/253	32/18870	0.000844588123484367	0.00285419063388108	0.00132393279999043	ALOX5/KDR/PIK3CB/SERPINE1	4
BP	GO:0098868	bone growth	4/253	32/18870	0.000844588123484367	0.00285419063388108	0.00132393279999043	MMP13/RARA/RARB/RARG	4
BP	GO:1900371	regulation of purine nucleotide biosynthetic process	4/253	32/18870	0.000844588123484367	0.00285419063388108	0.00132393279999043	NOS2/PARP1/PPARA/VCP	4
BP	GO:0044773	mitotic DNA damage checkpoint signaling	6/253	83/18870	0.000872714920310409	0.00294484341118911	0.00136598261399502	CCND1/CDK1/CDK2/CHEK1/MDM2/PLK1	6
BP	GO:0051149	positive regulation of muscle cell differentiation	6/253	83/18870	0.000872714920310409	0.00294484341118911	0.00136598261399502	BCL2/CYP26B1/MAPK14/MDM2/MTOR/PARP2	6
BP	GO:0032946	positive regulation of mononuclear cell proliferation	8/253	148/18870	0.000877789251583674	0.00295975884010143	0.00137290122178825	BCL2/BCL2L1/CD38/JAK2/PTPN22/PTPRC/SYK/TYK2	8
BP	GO:0001836	release of cytochrome c from mitochondria	5/253	56/18870	0.000910976427671489	0.00306480917116244	0.00142162942420423	AKT1/BCL2/BCL2L1/MCL1/MMP9	5
BP	GO:0048168	regulation of neuronal synaptic plasticity	5/253	56/18870	0.000910976427671489	0.00306480917116244	0.00142162942420423	APP/CAMK2B/DRD2/GRIK2/GRM5	5
BP	GO:0060997	dendritic spine morphogenesis	5/253	56/18870	0.000910976427671489	0.00306480917116244	0.00142162942420423	CAMK2B/CDK5/CDK5R1/HDAC6/LRRK2	5
BP	GO:0051302	regulation of cell division	9/253	186/18870	0.000936584063081327	0.00314862027150297	0.00146050568685709	AURKA/AURKB/BCL2L1/DRD2/DRD3/HTR2B/IGF1R/PLK1/SIRT2	9
BP	GO:0002862	negative regulation of inflammatory response to antigenic stimulus	4/253	33/18870	0.000951053410174043	0.00318307446822304	0.00147648746487624	FYN/MAPK14/SRC/SYK	4
BP	GO:0010743	regulation of macrophage derived foam cell differentiation	4/253	33/18870	0.000951053410174043	0.00318307446822304	0.00147648746487624	AGTR1/NR1H3/PPARA/PPARG	4
BP	GO:0033032	regulation of myeloid cell apoptotic process	4/253	33/18870	0.000951053410174043	0.00318307446822304	0.00147648746487624	BCL2/PIK3CB/PIK3CD/THRA	4
BP	GO:0036336	dendritic cell migration	4/253	33/18870	0.000951053410174043	0.00318307446822304	0.00147648746487624	ALOX5/CCR1/CXCR1/PIK3CG	4
BP	GO:0042573	retinoic acid metabolic process	4/253	33/18870	0.000951053410174043	0.00318307446822304	0.00147648746487624	AKR1C3/CYP26A1/CYP26B1/CYP3A4	4
BP	GO:1902235	regulation of endoplasmic reticulum stress-induced intrinsic apoptotic signaling pathway	4/253	33/18870	0.000951053410174043	0.00318307446822304	0.00147648746487624	BCL2L1/HSPA1A/LRRK2/PTPN1	4
BP	GO:0001787	natural killer cell proliferation	3/253	15/18870	0.000961812083332074	0.00319544763368402	0.00148222682909356	JAK2/PTPN22/TYK2	3
BP	GO:0003376	sphingosine-1-phosphate receptor signaling pathway	3/253	15/18870	0.000961812083332074	0.00319544763368402	0.00148222682909356	AKT1/PIK3CB/PIK3CG	3
BP	GO:0034310	primary alcohol catabolic process	3/253	15/18870	0.000961812083332074	0.00319544763368402	0.00148222682909356	AKR1B10/AKR1C3/ALDH2	3
BP	GO:0045737	positive regulation of cyclin-dependent protein serine/threonine kinase activity	3/253	15/18870	0.000961812083332074	0.00319544763368402	0.00148222682909356	AKT1/CCND1/EGFR	3
BP	GO:0050966	detection of mechanical stimulus involved in sensory perception of pain	3/253	15/18870	0.000961812083332074	0.00319544763368402	0.00148222682909356	BACE1/FYN/HTR2A	3
BP	GO:0051299	centrosome separation	3/253	15/18870	0.000961812083332074	0.00319544763368402	0.00148222682909356	AURKA/CHEK1/NEK2	3
BP	GO:0061307	cardiac neural crest cell differentiation involved in heart development	3/253	15/18870	0.000961812083332074	0.00319544763368402	0.00148222682909356	EDNRA/MAPK1/MAPK3	3
BP	GO:0061308	cardiac neural crest cell development involved in heart development	3/253	15/18870	0.000961812083332074	0.00319544763368402	0.00148222682909356	EDNRA/MAPK1/MAPK3	3
BP	GO:1901386	negative regulation of voltage-gated calcium channel activity	3/253	15/18870	0.000961812083332074	0.00319544763368402	0.00148222682909356	DRD2/DRD3/DRD4	3
BP	GO:2001028	positive regulation of endothelial cell chemotaxis	3/253	15/18870	0.000961812083332074	0.00319544763368402	0.00148222682909356	FGFR1/KDR/MET	3
BP	GO:0043113	receptor clustering	5/253	57/18870	0.00098779332493456	0.00327623956848393	0.00151970263438371	CDK5/FNTA/GRIK2/ITGAL/ITGB2	5
BP	GO:0034103	regulation of tissue remodeling	6/253	85/18870	0.000989026132718021	0.00327623956848393	0.00151970263438371	CD38/CSF1R/PPARG/PRKCA/SRC/SYK	6
BP	GO:0071230	cellular response to amino acid stimulus	6/253	85/18870	0.000989026132718021	0.00327623956848393	0.00151970263438371	BCL2L1/EGFR/FYN/MMP2/MTOR/PDGFRA	6
BP	GO:0072524	pyridine-containing compound metabolic process	6/253	85/18870	0.000989026132718021	0.00327623956848393	0.00151970263438371	CD38/G6PD/IDH1/IDO1/MTOR/VCP	6
BP	GO:1903038	negative regulation of leukocyte cell-cell adhesion	8/253	152/18870	0.00104342029627523	0.00345389673785328	0.00160210993783761	ADORA2A/AKT1/ARG1/ERBB2/IDO1/JAK3/PPARA/PTPN22	8
BP	GO:0030308	negative regulation of cell growth	9/253	189/18870	0.00104824396789107	0.00346479470760196	0.00160716502400891	BCL2/CDK5/CYP27B1/ESR2/G6PD/HDAC6/HNF4A/HSPA1A/PPARA	9
BP	GO:0042770	signal transduction in response to DNA damage	9/253	189/18870	0.00104824396789107	0.00346479470760196	0.00160716502400891	ABL1/CCND1/CDK1/CDK2/CHEK1/MAPK14/MAPK3/MDM2/PLK1	9
BP	GO:2000243	positive regulation of reproductive process	6/253	86/18870	0.00105147125676345	0.00347292513639023	0.0016109363703314	AR/AURKA/CDC25A/INSR/SIRT2/SRC	6
BP	GO:0060351	cartilage development involved in endochondral bone morphogenesis	4/253	34/18870	0.00106661716363195	0.00351525321590281	0.00163057049433212	MMP13/RARA/RARB/RARG	4
BP	GO:0071353	cellular response to interleukin-4	4/253	34/18870	0.00106661716363195	0.00351525321590281	0.00163057049433212	CDK4/HSP90AB1/JAK1/JAK3	4
BP	GO:1904385	cellular response to angiotensin	4/253	34/18870	0.00106661716363195	0.00351525321590281	0.00163057049433212	AGTR1/IGF1R/PRKCA/SRC	4
BP	GO:0006090	pyruvate metabolic process	7/253	118/18870	0.00106891419324373	0.00351903053212345	0.00163232262426384	APP/HIF1A/HTR2A/INSR/MTOR/PPARA/PSEN1	7
BP	GO:0070231	T cell apoptotic process	5/253	58/18870	0.00106931866998227	0.00351903053212345	0.00163232262426384	AKT1/BCL2/HIF1A/IDO1/JAK3	5
BP	GO:0030183	B cell differentiation	8/253	153/18870	0.00108850101277321	0.00357955456598749	0.00166039704671801	ABL1/BCL2/FLT3/JAK3/PIK3CD/PIK3R1/PTPRC/SYK	8
BP	GO:0033077	T cell differentiation in thymus	6/253	87/18870	0.00111689921011815	0.00366761170231107	0.00170124285766985	ABL1/BCL2/BRAF/CDK6/ERBB2/PTPRC	6
BP	GO:0044774	mitotic DNA integrity checkpoint signaling	6/253	87/18870	0.00111689921011815	0.00366761170231107	0.00170124285766985	CCND1/CDK1/CDK2/CHEK1/MDM2/PLK1	6
BP	GO:0032609	type II interferon production	7/253	119/18870	0.00112299203299877	0.00367960821818931	0.00170680751080418	ABL1/AXL/JAK2/NR1H4/PTPN22/RARA/TYK2	7
BP	GO:0032649	regulation of type II interferon production	7/253	119/18870	0.00112299203299877	0.00367960821818931	0.00170680751080418	ABL1/AXL/JAK2/NR1H4/PTPN22/RARA/TYK2	7
BP	GO:1904892	regulation of receptor signaling pathway via STAT	7/253	119/18870	0.00112299203299877	0.00367960821818931	0.00170680751080418	CYP1B1/F2/JAK2/JAK3/PPARG/PTPRC/TYK2	7
BP	GO:0051480	regulation of cytosolic calcium ion concentration	5/253	59/18870	0.00115572856330981	0.00378413295873872	0.00175529191502763	ADORA1/CNR1/F2/GRM1/GRM5	5
BP	GO:0000075	cell cycle checkpoint signaling	9/253	192/18870	0.00117045584397114	0.00379379562020885	0.00175977399632369	AURKB/CCNB1/CCND1/CDK1/CDK2/CHEK1/MAPK14/MDM2/PLK1	9
BP	GO:1904062	regulation of monoatomic cation transmembrane transport	12/253	315/18870	0.00117181883708287	0.00379379562020885	0.00175977399632369	ABL1/BCL2/DRD2/DRD3/DRD4/EDNRA/F2/FYN/G6PD/MMP9/PIK3CG/PSEN2	12
BP	GO:0002679	respiratory burst involved in defense response	3/253	16/18870	0.00117209420487336	0.00379379562020885	0.00175977399632369	MPO/PIK3CD/PIK3CG	3
BP	GO:0006206	pyrimidine nucleobase metabolic process	3/253	16/18870	0.00117209420487336	0.00379379562020885	0.00175977399632369	MAPK1/MTOR/TYMS	3
BP	GO:0030810	positive regulation of nucleotide biosynthetic process	3/253	16/18870	0.00117209420487336	0.00379379562020885	0.00175977399632369	NOS2/PPARA/VCP	3
BP	GO:0032930	positive regulation of superoxide anion generation	3/253	16/18870	0.00117209420487336	0.00379379562020885	0.00175977399632369	ITGB2/MAPT/SYK	3
BP	GO:0046184	aldehyde biosynthetic process	3/253	16/18870	0.00117209420487336	0.00379379562020885	0.00175977399632369	CYP11B1/CYP11B2/KDM3A	3
BP	GO:0048385	regulation of retinoic acid receptor signaling pathway	3/253	16/18870	0.00117209420487336	0.00379379562020885	0.00175977399632369	AKR1C3/CYP26A1/CYP26B1	3
BP	GO:0050665	hydrogen peroxide biosynthetic process	3/253	16/18870	0.00117209420487336	0.00379379562020885	0.00175977399632369	CYP1A2/FYN/MAOB	3
BP	GO:0051770	positive regulation of nitric-oxide synthase biosynthetic process	3/253	16/18870	0.00117209420487336	0.00379379562020885	0.00175977399632369	JAK2/KDR/LRRK2	3
BP	GO:0071380	cellular response to prostaglandin E stimulus	3/253	16/18870	0.00117209420487336	0.00379379562020885	0.00175977399632369	AKT1/PTGER2/PTGER4	3
BP	GO:0090336	positive regulation of brown fat cell differentiation	3/253	16/18870	0.00117209420487336	0.00379379562020885	0.00175977399632369	FFAR4/MAPK14/PTGS2	3
BP	GO:1900034	regulation of cellular response to heat	3/253	16/18870	0.00117209420487336	0.00379379562020885	0.00175977399632369	GSK3B/MAPT/MTOR	3
BP	GO:1900373	positive regulation of purine nucleotide biosynthetic process	3/253	16/18870	0.00117209420487336	0.00379379562020885	0.00175977399632369	NOS2/PPARA/VCP	3
BP	GO:1903358	regulation of Golgi organization	3/253	16/18870	0.00117209420487336	0.00379379562020885	0.00175977399632369	MAP2K1/MAPK1/MAPK3	3
BP	GO:1904177	regulation of adipose tissue development	3/253	16/18870	0.00117209420487336	0.00379379562020885	0.00175977399632369	NR1H4/PARP1/PPARG	3
BP	GO:0001892	embryonic placenta development	6/253	88/18870	0.00118540382006922	0.00383139448986659	0.00177721444903611	AKT1/EGFR/EGLN1/HIF1A/MAP2K1/MAPK1	6
BP	GO:0098586	cellular response to virus	6/253	88/18870	0.00118540382006922	0.00383139448986659	0.00177721444903611	HIF1A/HSP90AA1/JAK1/JAK2/MAPK14/TYK2	6
BP	GO:0048754	branching morphogenesis of an epithelial tube	8/253	156/18870	0.00123315284774933	0.00398288125343736	0.00184748245870406	ABL1/AR/BCL2/EDNRA/ESR1/KDR/MET/SRC	8
BP	GO:0051100	negative regulation of binding	7/253	121/18870	0.00123757804836951	0.00399432287366051	0.00185278972028591	AKT1/AURKA/AURKB/GSK3B/JAK2/LRRK2/PSEN1	7
BP	GO:0051785	positive regulation of nuclear division	5/253	60/18870	0.00124720075234864	0.00401964629941425	0.00186453613748927	AURKA/DRD3/INSR/PDGFRB/SIRT2	5
BP	GO:0070228	regulation of lymphocyte apoptotic process	5/253	60/18870	0.00124720075234864	0.00401964629941425	0.00186453613748927	AURKB/BCL2/HIF1A/IDO1/JAK3	5
BP	GO:0006112	energy reserve metabolic process	6/253	89/18870	0.00125708004634521	0.00404572347774684	0.00187663218717702	AKT1/GSK3B/INSR/MTOR/PYGL/PYGM	6
BP	GO:0034620	cellular response to unfolded protein	6/253	89/18870	0.00125708004634521	0.00404572347774684	0.00187663218717702	CCND1/ERN1/HSPA1A/PIK3R1/PTPN1/VCP	6
BP	GO:0055001	muscle cell development	9/253	195/18870	0.00130393933463724	0.00419355045432374	0.00194520258352347	BCL2/CDK1/EDNRA/G6PD/MTOR/PARP2/PDGFRA/PDGFRB/PPARA	9
BP	GO:0031112	positive regulation of microtubule polymerization or depolymerization	4/253	36/18870	0.00132667782288123	0.00425458337954468	0.00197351305817088	CDK5R1/HSPA1A/MAPT/MET	4
BP	GO:0046164	alcohol catabolic process	4/253	36/18870	0.00132667782288123	0.00425458337954468	0.00197351305817088	AKR1B10/AKR1C3/ALDH2/CYP27A1	4
BP	GO:0060218	hematopoietic stem cell differentiation	4/253	36/18870	0.00132667782288123	0.00425458337954468	0.00197351305817088	ABL1/ACE/BCL2/CDK6	4
BP	GO:0070670	response to interleukin-4	4/253	36/18870	0.00132667782288123	0.00425458337954468	0.00197351305817088	CDK4/HSP90AB1/JAK1/JAK3	4
BP	GO:0010948	negative regulation of cell cycle process	12/253	320/18870	0.00133959306603668	0.00429216413003248	0.00199094510620175	AURKB/BCL2/CCNB1/CCND1/CDK1/CDK2/CHEK1/MAPK14/MDM2/NEK2/PLK1/WEE1	12
BP	GO:1901988	negative regulation of cell cycle phase transition	11/253	277/18870	0.00134029346204108	0.00429216413003248	0.00199094510620175	AURKB/BCL2/CCNB1/CCND1/CDK1/CDK2/CHEK1/MAPK14/MDM2/PLK1/WEE1	11
BP	GO:0031113	regulation of microtubule polymerization	5/253	61/18870	0.00134391451248414	0.00430071652686755	0.00199491218483836	ABL1/CDK5R1/HSPA1A/MAPT/MET	5
BP	GO:0010811	positive regulation of cell-substrate adhesion	7/253	123/18870	0.00136112522175878	0.00435271493177276	0.00201903194508983	ABL1/ALOX15/BRAF/CDK6/GSK3B/JAK2/KDR	7
BP	GO:0001991	regulation of systemic arterial blood pressure by circulatory renin-angiotensin	3/253	17/18870	0.00140923000563738	0.00448121277266981	0.0020786364102829	ACE/CMA1/REN	3
BP	GO:0010544	negative regulation of platelet activation	3/253	17/18870	0.00140923000563738	0.00448121277266981	0.0020786364102829	ALOX12/F2/PDGFRA	3
BP	GO:0010831	positive regulation of myotube differentiation	3/253	17/18870	0.00140923000563738	0.00448121277266981	0.0020786364102829	CYP26B1/MAPK14/MTOR	3
BP	GO:0031649	heat generation	3/253	17/18870	0.00140923000563738	0.00448121277266981	0.0020786364102829	CNR1/PTGES/PTGS2	3
BP	GO:0060080	inhibitory postsynaptic potential	3/253	17/18870	0.00140923000563738	0.00448121277266981	0.0020786364102829	ADORA2A/DRD4/GRIK2	3
BP	GO:0090399	replicative senescence	3/253	17/18870	0.00140923000563738	0.00448121277266981	0.0020786364102829	CHEK1/SERPINE1/TERT	3
BP	GO:0097067	cellular response to thyroid hormone stimulus	3/253	17/18870	0.00140923000563738	0.00448121277266981	0.0020786364102829	CTSB/CTSL/THRB	3
BP	GO:2000310	regulation of NMDA receptor activity	3/253	17/18870	0.00140923000563738	0.00448121277266981	0.0020786364102829	APP/DAPK1/OPRM1	3
BP	GO:0072676	lymphocyte migration	7/253	124/18870	0.00142640716399548	0.00453264916929745	0.00210249547975088	ABL1/AKT1/APP/ICAM1/ITGAL/PIK3CD/PIK3CG	7
BP	GO:0043030	regulation of macrophage activation	5/253	62/18870	0.00144605052819738	0.00459184465971448	0.00212995364965878	LRRK2/NR1H3/PLA2G4A/PTPRC/RORA	5
BP	GO:0006699	bile acid biosynthetic process	4/253	37/18870	0.00147199147370187	0.00466113465255489	0.0021620942127815	AKR1C4/CES1/CYP27A1/NR1H4	4
BP	GO:0014059	regulation of dopamine secretion	4/253	37/18870	0.00147199147370187	0.00466113465255489	0.0021620942127815	CNR1/DRD2/DRD3/HTR2A	4
BP	GO:0046621	negative regulation of organ growth	4/253	37/18870	0.00147199147370187	0.00466113465255489	0.0021620942127815	G6PD/PPARA/RBP4/SLC6A4	4
BP	GO:0071312	cellular response to alkaloid	4/253	37/18870	0.00147199147370187	0.00466113465255489	0.0021620942127815	BCL2L1/CHEK1/MDM2/OPRM1	4
BP	GO:0031640	killing of cells of another organism	6/253	92/18870	0.00149210430444384	0.00471821941132662	0.00218857330763252	ARG1/BCL2L1/ELANE/F2/NOS2/SYK	6
BP	GO:0141061	disruption of cell in another organism	6/253	92/18870	0.00149210430444384	0.00471821941132662	0.00218857330763252	ARG1/BCL2L1/ELANE/F2/NOS2/SYK	6
BP	GO:0070507	regulation of microtubule cytoskeleton organization	8/253	161/18870	0.00150792862971484	0.00476492810716457	0.00221023940580079	ABL1/CDK5R1/GSK3B/HDAC6/HSPA1A/MAPT/MET/PLK1	8
BP	GO:0006163	purine nucleotide metabolic process	15/253	463/18870	0.00153242443010729	0.00483895362612384	0.00224457657004733	ACLY/CD38/G6PD/HMGCR/HSPA1A/IDH1/IDO1/LRRK2/MTOR/NOS2/PARP1/PPARA/RORA/VCP/XDH	15
BP	GO:0040014	regulation of multicellular organism growth	5/253	63/18870	0.0015537907744623	0.00490300087478516	0.00227428525602131	APP/BCL2/DRD2/PIK3CA/SLC6A3	5
BP	GO:0000077	DNA damage checkpoint signaling	7/253	126/18870	0.00156428963536064	0.00493269031359366	0.00228805687358087	CCND1/CDK1/CDK2/CHEK1/MAPK14/MDM2/PLK1	7
BP	GO:0048592	eye morphogenesis	8/253	162/18870	0.00156829636644012	0.00493844193329265	0.00229072479557675	BCL2/HIF1A/KDR/RARB/RARG/RBP4/RORB/THRB	8
BP	GO:0051147	regulation of muscle cell differentiation	8/253	162/18870	0.00156829636644012	0.00493844193329265	0.00229072479557675	BCL2/CYP26B1/G6PD/MAPK14/MDM2/MTOR/PARP2/PPARA	8
BP	GO:0032373	positive regulation of sterol transport	4/253	38/18870	0.00162803613375334	0.00511943259571499	0.0023746783590243	CES1/NR1H3/PPARG/RXRA	4
BP	GO:0032376	positive regulation of cholesterol transport	4/253	38/18870	0.00162803613375334	0.00511943259571499	0.0023746783590243	CES1/NR1H3/PPARG/RXRA	4
BP	GO:0007254	JNK cascade	8/253	163/18870	0.00163056410863484	0.00512026550421418	0.00237506470843922	APP/DUSP16/EGFR/GRIK2/IGF1R/LRRK2/PTGER4/PTPN22	8
BP	GO:1902850	microtubule cytoskeleton organization involved in mitosis	8/253	163/18870	0.00163056410863484	0.00512026550421418	0.00237506470843922	AURKA/AURKB/CCNB1/CDK1/HSPA1A/NEK2/PLK1/VCP	8
BP	GO:0051492	regulation of stress fiber assembly	6/253	94/18870	0.00166643404255694	0.00521097040906166	0.00241713870210386	ABL1/BRAF/MET/MTOR/PIK3R1/PTGER4	6
BP	GO:0051781	positive regulation of cell division	6/253	94/18870	0.00166643404255694	0.00521097040906166	0.00241713870210386	AURKB/DRD2/DRD3/HTR2B/IGF1R/SIRT2	6
BP	GO:0002820	negative regulation of adaptive immune response	5/253	64/18870	0.00166731839852324	0.00521097040906166	0.00241713870210386	AHR/ALOX15/ARG1/JAK3/PTPRC	5
BP	GO:0010042	response to manganese ion	3/253	18/18870	0.0016744201049228	0.00521097040906166	0.00241713870210386	BACE1/LRRK2/PTGS2	3
BP	GO:0019896	axonal transport of mitochondrion	3/253	18/18870	0.0016744201049228	0.00521097040906166	0.00241713870210386	HDAC6/HIF1A/MAPT	3
BP	GO:0033194	response to hydroperoxide	3/253	18/18870	0.0016744201049228	0.00521097040906166	0.00241713870210386	CD38/DAPK1/JAK2	3
BP	GO:0038128	ERBB2 signaling pathway	3/253	18/18870	0.0016744201049228	0.00521097040906166	0.00241713870210386	EGFR/ERBB2/SRC	3
BP	GO:0042574	retinal metabolic process	3/253	18/18870	0.0016744201049228	0.00521097040906166	0.00241713870210386	AKR1C1/AKR1C3/CYP1B1	3
BP	GO:0045780	positive regulation of bone resorption	3/253	18/18870	0.0016744201049228	0.00521097040906166	0.00241713870210386	PRKCA/SRC/SYK	3
BP	GO:0051930	regulation of sensory perception of pain	3/253	18/18870	0.0016744201049228	0.00521097040906166	0.00241713870210386	ADORA1/FABP5/GRM1	3
BP	GO:0051931	regulation of sensory perception	3/253	18/18870	0.0016744201049228	0.00521097040906166	0.00241713870210386	ADORA1/FABP5/GRM1	3
BP	GO:0060576	intestinal epithelial cell development	3/253	18/18870	0.0016744201049228	0.00521097040906166	0.00241713870210386	HIF1A/SRC/TYMS	3
BP	GO:0090520	sphingolipid mediated signaling pathway	3/253	18/18870	0.0016744201049228	0.00521097040906166	0.00241713870210386	AKT1/PIK3CB/PIK3CG	3
BP	GO:0010951	negative regulation of endopeptidase activity	7/253	128/18870	0.00171234051317459	0.00532166265255153	0.00246848393816522	AKT1/FABP1/MMP9/RAF1/SERPINA6/SERPINE1/SRC	7
BP	GO:0030301	cholesterol transport	7/253	128/18870	0.00171234051317459	0.00532166265255153	0.00246848393816522	AKR1C1/CES1/CFTR/NPC1L1/NR1H3/PPARG/RXRA	7
BP	GO:0051091	positive regulation of DNA-binding transcription factor activity	10/253	244/18870	0.00174270388559624	0.0054123095966527	0.00251053104640314	AKT1/ALK/APP/AR/ESR1/ESR2/HSPA1A/IKBKB/OPRD1/PPARG	10
BP	GO:0031110	regulation of microtubule polymerization or depolymerization	6/253	95/18870	0.00175919327104613	0.00545229421334504	0.00252907814164815	ABL1/CDK5R1/HDAC6/HSPA1A/MAPT/MET	6
BP	GO:0060996	dendritic spine development	6/253	95/18870	0.00175919327104613	0.00545229421334504	0.00252907814164815	CAMK2B/CDK5/CDK5R1/HDAC6/LRRK2/PSEN1	6
BP	GO:0072091	regulation of stem cell proliferation	6/253	95/18870	0.00175919327104613	0.00545229421334504	0.00252907814164815	ACE/KDR/PTPRC/RARB/RARG/TERT	6
BP	GO:0045453	bone resorption	5/253	65/18870	0.00178681760217161	0.00553033491780202	0.00256527777286356	CD38/CSF1R/PRKCA/SRC/SYK	5
BP	GO:2000117	negative regulation of cysteine-type endopeptidase activity	5/253	65/18870	0.00178681760217161	0.00553033491780202	0.00256527777286356	AKT1/FABP1/MMP9/RAF1/SRC	5
BP	GO:0040013	negative regulation of locomotion	14/253	423/18870	0.00179246165838996	0.00554401162283977	0.00257162179143763	ADORA1/ADORA3/AKT1/BCL2/BRAF/CYP19A1/CYP1B1/DPP4/DRD2/ELANE/HDAC6/PPARG/PTGER4/SERPINE1	14
BP	GO:0014037	Schwann cell differentiation	4/253	39/18870	0.00179521595059093	0.00554495029107437	0.00257205719811627	AKT1/CDK1/CDK5/SIRT2	4
BP	GO:0097242	amyloid-beta clearance	4/253	39/18870	0.00179521595059093	0.00554495029107437	0.00257205719811627	HMGCR/IGF1R/INSR/ITGB2	4
BP	GO:0022412	cellular process involved in reproduction in multicellular organism	15/253	471/18870	0.00180991374448034	0.00558653457965452	0.0025913463103998	AKT1/AURKA/BCL2/BCL2L1/CFTR/CYP26B1/EDNRA/KDM3A/MTOR/PIK3CA/PLK1/RARA/SIRT2/SRC/TOP2A	15
BP	GO:0002690	positive regulation of leukocyte chemotaxis	6/253	96/18870	0.00185581767324618	0.00572431831727264	0.00265525809238538	CCR1/CSF1R/MAPK1/MAPK3/PTK2/SERPINE1	6
BP	GO:0007052	mitotic spindle organization	7/253	130/18870	0.00187106117222981	0.00576740586126696	0.0026752444983696	AURKA/AURKB/CCNB1/HSPA1A/NEK2/PLK1/VCP	7
BP	GO:0032970	regulation of actin filament-based process	13/253	379/18870	0.00189749172300089	0.00584489451775291	0.00271118805894721	ABL1/ADORA1/ALOX15/BRAF/CDK5R1/CSF1R/MET/MTOR/PDGFRA/PDGFRB/PIK3CA/PIK3R1/PTGER4	13
BP	GO:0046854	phosphatidylinositol phosphate biosynthetic process	5/253	66/18870	0.0019124735246344	0.00588703584963991	0.00273073555898388	PIK3CA/PIK3CB/PIK3CD/PIK3CG/PIK3R1	5
BP	GO:0051962	positive regulation of nervous system development	11/253	290/18870	0.00192545001396585	0.00592295126661826	0.00274739513245404	ACE/BRAF/CAMK2B/DRD2/GRM5/HDAC6/HIF1A/MAP2K1/MAPT/MTOR/OPRM1	11
BP	GO:0030218	erythrocyte differentiation	7/253	131/18870	0.00195458207697086	0.00600848090916655	0.00278706855082945	CDK6/G6PD/HIF1A/HSPA1A/JAK2/MAPK14/THRA	7
BP	GO:0051216	cartilage development	9/253	207/18870	0.00196591602987494	0.00601484514053965	0.00279002063628638	HIF1A/MAPK14/MAPK3/MMP13/RARA/RARB/RARG/THRA/TYMS	9
BP	GO:2000241	regulation of reproductive process	9/253	207/18870	0.00196591602987494	0.00601484514053965	0.00279002063628638	AR/AURKA/BCL2L1/CDC25A/CNR1/ESR1/INSR/SIRT2/SRC	9
BP	GO:0032928	regulation of superoxide anion generation	3/253	19/18870	0.0019688026375597	0.00601484514053965	0.00279002063628638	ITGB2/MAPT/SYK	3
BP	GO:0038166	angiotensin-activated signaling pathway	3/253	19/18870	0.0019688026375597	0.00601484514053965	0.00279002063628638	AGTR1/PRKCA/SRC	3
BP	GO:0051580	regulation of neurotransmitter uptake	3/253	19/18870	0.0019688026375597	0.00601484514053965	0.00279002063628638	DRD2/DRD3/DRD4	3
BP	GO:0097254	renal tubular secretion	3/253	19/18870	0.0019688026375597	0.00601484514053965	0.00279002063628638	ABCG2/AGTR1/DRD2	3
BP	GO:1903376	regulation of oxidative stress-induced neuron intrinsic apoptotic signaling pathway	3/253	19/18870	0.0019688026375597	0.00601484514053965	0.00279002063628638	HIF1A/MCL1/PARP1	3
BP	GO:2001169	regulation of ATP biosynthetic process	3/253	19/18870	0.0019688026375597	0.00601484514053965	0.00279002063628638	PARP1/PPARA/VCP	3
BP	GO:0010742	macrophage derived foam cell differentiation	4/253	40/18870	0.0019739326041329	0.00601484514053965	0.00279002063628638	AGTR1/NR1H3/PPARA/PPARG	4
BP	GO:0045730	respiratory burst	4/253	40/18870	0.0019739326041329	0.00601484514053965	0.00279002063628638	INSR/MPO/PIK3CD/PIK3CG	4
BP	GO:0051349	positive regulation of lyase activity	4/253	40/18870	0.0019739326041329	0.00601484514053965	0.00279002063628638	ADORA3/EDNRA/NOS2/RAF1	4
BP	GO:0070232	regulation of T cell apoptotic process	4/253	40/18870	0.0019739326041329	0.00601484514053965	0.00279002063628638	BCL2/HIF1A/IDO1/JAK3	4
BP	GO:1901532	regulation of hematopoietic progenitor cell differentiation	4/253	40/18870	0.0019739326041329	0.00601484514053965	0.00279002063628638	ABL1/CDK6/KDR/RARA	4
BP	GO:0031032	actomyosin structure organization	9/253	208/18870	0.00203136517744432	0.00618568467559594	0.0028692655407126	ABL1/BRAF/MET/MTOR/PDGFRA/PDGFRB/PIK3R1/PTGER4/SRC	9
BP	GO:0048857	neural nucleus development	5/253	67/18870	0.00204447212618151	0.00621722874393234	0.00288389743888365	BCL2/CDK5R1/G6PD/MAOB/SIRT2	5
BP	GO:0070613	regulation of protein processing	5/253	67/18870	0.00204447212618151	0.00621722874393234	0.00288389743888365	LRRK2/MDM2/PLAU/SERPINE1/SRC	5
BP	GO:0032956	regulation of actin cytoskeleton organization	12/253	337/18870	0.00206542699509486	0.00627673415231985	0.00291149936603101	ABL1/ALOX15/BRAF/CDK5R1/CSF1R/MET/MTOR/PDGFRA/PDGFRB/PIK3CA/PIK3R1/PTGER4	12
BP	GO:0010591	regulation of lamellipodium assembly	4/253	41/18870	0.00216458490649478	0.00655902430964066	0.0030424412848906	HSP90AA1/MTOR/PIK3CA/PIK3R1	4
BP	GO:0014046	dopamine secretion	4/253	41/18870	0.00216458490649478	0.00655902430964066	0.0030424412848906	CNR1/DRD2/DRD3/HTR2A	4
BP	GO:0042554	superoxide anion generation	4/253	41/18870	0.00216458490649478	0.00655902430964066	0.0030424412848906	ALOX12/ITGB2/MAPT/SYK	4
BP	GO:0090077	foam cell differentiation	4/253	41/18870	0.00216458490649478	0.00655902430964066	0.0030424412848906	AGTR1/NR1H3/PPARA/PPARG	4
BP	GO:0030101	natural killer cell activation	6/253	99/18870	0.00216991367768665	0.00655902430964066	0.0030424412848906	AXL/JAK2/PIK3CD/PTPN22/PTPRC/TYK2	6
BP	GO:0038202	TORC1 signaling	6/253	99/18870	0.00216991367768665	0.00655902430964066	0.0030424412848906	AKT1/MAPK3/MTOR/SRC/SYK/YWHAG	6
BP	GO:0051588	regulation of neurotransmitter transport	6/253	99/18870	0.00216991367768665	0.00655902430964066	0.0030424412848906	ADORA2A/BRAF/DRD2/DRD3/DRD4/LRRK2	6
BP	GO:0141060	disruption of anatomical structure in another organism	6/253	99/18870	0.00216991367768665	0.00655902430964066	0.0030424412848906	ARG1/BCL2L1/ELANE/F2/NOS2/SYK	6
BP	GO:0051898	negative regulation of phosphatidylinositol 3-kinase/protein kinase B signal transduction	5/253	68/18870	0.00218300007255307	0.00658977673669288	0.00305670597568261	DRD2/DRD3/PIK3CB/PPARA/XDH	5
BP	GO:0150116	regulation of cell-substrate junction organization	5/253	68/18870	0.00218300007255307	0.00658977673669288	0.00305670597568261	ABL1/KDR/PIK3R1/PTK2/SRC	5
BP	GO:0007586	digestion	7/253	134/18870	0.00222256654495402	0.0067002755602378	0.00310796149278608	AKR1C1/AKR1C2/CHRM3/FABP1/NPC1L1/NR1H3/RBP4	7
BP	GO:0048565	digestive tract development	7/253	134/18870	0.00222256654495402	0.0067002755602378	0.00310796149278608	BCL2/EGFR/HIF1A/PDGFRA/RARB/SRC/TYMS	7
BP	GO:0034446	substrate adhesion-dependent cell spreading	6/253	100/18870	0.00228303444363042	0.00686822239559905	0.00318586460176202	ABL1/AXL/BRAF/PIK3R1/PTK2/SRC	6
BP	GO:0006700	C21-steroid hormone biosynthetic process	3/253	20/18870	0.00229345503640888	0.00686822239559905	0.00318586460176202	AKR1B1/CYP11B1/CYP11B2	3
BP	GO:0032303	regulation of icosanoid secretion	3/253	20/18870	0.00229345503640888	0.00686822239559905	0.00318586460176202	PLA2G4A/PTGES/SYK	3
BP	GO:0042359	vitamin D metabolic process	3/253	20/18870	0.00229345503640888	0.00686822239559905	0.00318586460176202	CYP27A1/CYP27B1/CYP3A4	3
BP	GO:0051546	keratinocyte migration	3/253	20/18870	0.00229345503640888	0.00686822239559905	0.00318586460176202	MMP9/MTOR/PPARD	3
BP	GO:0051767	nitric-oxide synthase biosynthetic process	3/253	20/18870	0.00229345503640888	0.00686822239559905	0.00318586460176202	JAK2/KDR/LRRK2	3
BP	GO:0051769	regulation of nitric-oxide synthase biosynthetic process	3/253	20/18870	0.00229345503640888	0.00686822239559905	0.00318586460176202	JAK2/KDR/LRRK2	3
BP	GO:0061050	regulation of cell growth involved in cardiac muscle cell development	3/253	20/18870	0.00229345503640888	0.00686822239559905	0.00318586460176202	G6PD/PARP2/PPARA	3
BP	GO:0071731	response to nitric oxide	3/253	20/18870	0.00229345503640888	0.00686822239559905	0.00318586460176202	CDK2/EGLN1/MMP3	3
BP	GO:1904862	inhibitory synapse assembly	3/253	20/18870	0.00229345503640888	0.00686822239559905	0.00318586460176202	GABRA1/GABRB2/GABRG2	3
BP	GO:0045619	regulation of lymphocyte differentiation	9/253	212/18870	0.00231076713630741	0.00691549027234855	0.00320779007922373	ABL1/AXL/BRAF/CYP26B1/ERBB2/JAK3/PTPRC/RARA/SYK	9
BP	GO:0031570	DNA integrity checkpoint signaling	7/253	135/18870	0.00231792179108784	0.00693231731967778	0.00321559540225356	CCND1/CDK1/CDK2/CHEK1/MAPK14/MDM2/PLK1	7
BP	GO:0032008	positive regulation of TOR signaling	5/253	69/18870	0.00232824462030272	0.00695399795832991	0.00322565209163358	AKT1/HTR6/PIK3CA/SRC/SYK	5
BP	GO:0045576	mast cell activation	5/253	69/18870	0.00232824462030272	0.00695399795832991	0.00322565209163358	CNR1/CNR2/PIK3CD/PIK3CG/SYK	5
BP	GO:0007595	lactation	4/253	42/18870	0.00236756842141609	0.00706212729525895	0.00327580850869354	CCND1/HIF1A/SLC6A3/XDH	4
BP	GO:0061001	regulation of dendritic spine morphogenesis	4/253	42/18870	0.00236756842141609	0.00706212729525895	0.00327580850869354	CAMK2B/CDK5/CDK5R1/LRRK2	4
BP	GO:0045089	positive regulation of innate immune response	12/253	343/18870	0.00238810667060243	0.00711869742060342	0.00330204888785885	ESR1/FYN/HSP90AA1/HSPA1A/IKBKB/NR1H3/NR1H4/PIK3R1/PTPN22/SIRT2/SRC/SYK	12
BP	GO:0032206	positive regulation of telomere maintenance	5/253	70/18870	0.00248039350314738	0.00738892732175239	0.00342739658728102	AURKB/MAPK1/MAPK3/NEK2/TNKS2	5
BP	GO:0010466	negative regulation of peptidase activity	7/253	137/18870	0.00251807433069738	0.00748983343232676	0.00347420246910371	AKT1/FABP1/MMP9/RAF1/SERPINA6/SERPINE1/SRC	7
BP	GO:1904375	regulation of protein localization to cell periphery	7/253	137/18870	0.00251807433069738	0.00748983343232676	0.00347420246910371	AKT1/AR/BCL2L1/CDK5/EGFR/PIK3R1/PLK1	7
BP	GO:0008630	intrinsic apoptotic signaling pathway in response to DNA damage	6/253	102/18870	0.00252254279577149	0.00748983343232676	0.00347420246910371	ABL1/BCL2/BCL2L1/MCL1/PIK3R1/POLB	6
BP	GO:0046364	monosaccharide biosynthetic process	6/253	102/18870	0.00252254279577149	0.00748983343232676	0.00347420246910371	AKR1A1/AKR1B1/G6PD/NR3C1/PPARA/RBP4	6
BP	GO:0150115	cell-substrate junction organization	6/253	102/18870	0.00252254279577149	0.00748983343232676	0.00347420246910371	ABL1/BCL2/KDR/PIK3R1/PTK2/SRC	6
BP	GO:0032814	regulation of natural killer cell activation	4/253	43/18870	0.00258327510267691	0.00766512776368066	0.00355551375650578	AXL/JAK2/PTPN22/TYK2	4
BP	GO:0032886	regulation of microtubule-based process	10/253	258/18870	0.00261620731636554	0.00775775760586766	0.00359848064346615	ABL1/AURKA/CDK5R1/ERBB2/GSK3B/HDAC6/HSPA1A/MAPT/MET/PLK1	10
BP	GO:0000280	nuclear division	14/253	441/18870	0.00262248005789713	0.00776774069055528	0.00360311135492113	AURKA/AURKB/CCNB1/CDK1/CHEK1/CYP26B1/DRD3/HSPA1A/INSR/NEK2/PDGFRB/PLK1/SIRT2/TOP2A	14
BP	GO:0010212	response to ionizing radiation	7/253	138/18870	0.00262300724313115	0.00776774069055528	0.00360311135492113	BCL2/BCL2L1/MAPK14/MDM2/PARP1/POLB/PTPRC	7
BP	GO:0043409	negative regulation of MAPK cascade	8/253	176/18870	0.00263262538655734	0.00777465361788586	0.00360631795616503	ABL1/DUSP16/IGF1R/PIK3CB/PPARG/PTPN1/PTPN22/PTPRC	8
BP	GO:1903317	regulation of protein maturation	5/253	71/18870	0.00263963481940897	0.00777465361788586	0.00360631795616503	LRRK2/MDM2/PLAU/SERPINE1/SRC	5
BP	GO:0022600	digestive system process	6/253	103/18870	0.00264914391544909	0.00777465361788586	0.00360631795616503	AKR1C1/CHRM3/FABP1/NPC1L1/NR1H3/RBP4	6
BP	GO:0001780	neutrophil homeostasis	3/253	21/18870	0.00264939577431602	0.00777465361788586	0.00360631795616503	AXL/PIK3CB/PIK3CD	3
BP	GO:0010288	response to lead ion	3/253	21/18870	0.00264939577431602	0.00777465361788586	0.00360631795616503	BACE1/MAPT/PTGS2	3
BP	GO:0019370	leukotriene biosynthetic process	3/253	21/18870	0.00264939577431602	0.00777465361788586	0.00360631795616503	ALOX5/PLA2G4A/SYK	3
BP	GO:0035809	regulation of urine volume	3/253	21/18870	0.00264939577431602	0.00777465361788586	0.00360631795616503	ADORA2A/AKR1B1/DRD2	3
BP	GO:0036480	neuron intrinsic apoptotic signaling pathway in response to oxidative stress	3/253	21/18870	0.00264939577431602	0.00777465361788586	0.00360631795616503	HIF1A/MCL1/PARP1	3
BP	GO:0043552	positive regulation of phosphatidylinositol 3-kinase activity	3/253	21/18870	0.00264939577431602	0.00777465361788586	0.00360631795616503	FLT3/PDGFRA/PDGFRB	3
BP	GO:0043651	linoleic acid metabolic process	3/253	21/18870	0.00264939577431602	0.00777465361788586	0.00360631795616503	ALOX12/ALOX15/ALOX5	3
BP	GO:0050961	detection of temperature stimulus involved in sensory perception	3/253	21/18870	0.00264939577431602	0.00777465361788586	0.00360631795616503	ADORA1/GRIK2/HTR2A	3
BP	GO:0060444	branching involved in mammary gland duct morphogenesis	3/253	21/18870	0.00264939577431602	0.00777465361788586	0.00360631795616503	AR/ESR1/SRC	3
BP	GO:0071498	cellular response to fluid shear stress	3/253	21/18870	0.00264939577431602	0.00777465361788586	0.00360631795616503	MMP2/PTGS2/SRC	3
BP	GO:0090043	regulation of tubulin deacetylation	3/253	21/18870	0.00264939577431602	0.00777465361788586	0.00360631795616503	FNTA/HDAC6/MAPT	3
BP	GO:0048813	dendrite morphogenesis	7/253	139/18870	0.00273126915236466	0.00800971673003895	0.00371535333752781	CAMK2B/CDK5/CDK5R1/FYN/GSK3B/HDAC6/LRRK2	7
BP	GO:0032642	regulation of chemokine production	6/253	104/18870	0.00278045301525424	0.00814867221115637	0.00377980863949888	APP/CSF1R/ELANE/HIF1A/NR1H4/SYK	6
BP	GO:0014823	response to activity	5/253	72/18870	0.00280615692062886	0.00820949716315813	0.00380802264456815	CDK1/HIF1A/MMP2/PIK3CA/SRD5A1	5
BP	GO:0071260	cellular response to mechanical stimulus	5/253	72/18870	0.00280615692062886	0.00820949716315813	0.00380802264456815	CHEK1/IGF1R/MAPK3/PTGER4/PTGS2	5
BP	GO:0021587	cerebellum morphogenesis	4/253	44/18870	0.00281209295091604	0.00820949716315813	0.00380802264456815	ABL1/CDK5/MAP2K1/RORA	4
BP	GO:0043506	regulation of JUN kinase activity	4/253	44/18870	0.00281209295091604	0.00820949716315813	0.00380802264456815	DUSP16/ERN1/PTPN1/PTPN22	4
BP	GO:0045022	early endosome to late endosome transport	4/253	44/18870	0.00281209295091604	0.00820949716315813	0.00380802264456815	MAP2K1/MAPK1/MAPK3/SRC	4
BP	GO:0045840	positive regulation of mitotic nuclear division	4/253	44/18870	0.00281209295091604	0.00820949716315813	0.00380802264456815	AURKA/DRD3/INSR/PDGFRB	4
BP	GO:0032602	chemokine production	6/253	105/18870	0.00291657829598776	0.00850355463230969	0.00394442289894167	APP/CSF1R/ELANE/HIF1A/NR1H4/SYK	6
BP	GO:0110020	regulation of actomyosin structure organization	6/253	105/18870	0.00291657829598776	0.00850355463230969	0.00394442289894167	ABL1/BRAF/MET/MTOR/PIK3R1/PTGER4	6
BP	GO:0048762	mesenchymal cell differentiation	10/253	262/18870	0.00292149582761101	0.00851240735347059	0.0039485292847503	BCL2/EDNRA/FGFR1/GSK3B/HIF1A/HTR2B/MAPK1/MAPK3/MTOR/PTK2	10
BP	GO:0015918	sterol transport	7/253	141/18870	0.00295805649203025	0.00861338843400057	0.00399536994181963	AKR1C1/CES1/CFTR/NPC1L1/NR1H3/PPARG/RXRA	7
BP	GO:0033143	regulation of intracellular steroid hormone receptor signaling pathway	5/253	73/18870	0.00298014830143069	0.00866656238044594	0.00402003498379976	AR/HDAC6/KDM4C/PARP1/SRC	5
BP	GO:0043112	receptor metabolic process	5/253	73/18870	0.00298014830143069	0.00866656238044594	0.00402003498379976	ACHE/CDK5/FNTA/PSEN1/PTPN1	5
BP	GO:0007530	sex determination	3/253	22/18870	0.00303758606633496	0.00877718834621054	0.0040713494765557	AR/INSR/SRD5A1	3
BP	GO:0015874	norepinephrine transport	3/253	22/18870	0.00303758606633496	0.00877718834621054	0.0040713494765557	ADORA2A/ADORA3/SLC6A3	3
BP	GO:0021756	striatum development	3/253	22/18870	0.00303758606633496	0.00877718834621054	0.0040713494765557	DRD2/LRRK2/RARB	3
BP	GO:0023019	signal transduction involved in regulation of gene expression	3/253	22/18870	0.00303758606633496	0.00877718834621054	0.0040713494765557	HNF4A/PARP1/PDGFRA	3
BP	GO:0035584	calcium-mediated signaling using intracellular calcium source	3/253	22/18870	0.00303758606633496	0.00877718834621054	0.0040713494765557	GRM5/KDR/PTPRC	3
BP	GO:0071305	cellular response to vitamin D	3/253	22/18870	0.00303758606633496	0.00877718834621054	0.0040713494765557	CYP27B1/RXRA/RXRB	3
BP	GO:0097062	dendritic spine maintenance	3/253	22/18870	0.00303758606633496	0.00877718834621054	0.0040713494765557	FYN/IGF1R/INSR	3
BP	GO:0098801	regulation of renal system process	3/253	22/18870	0.00303758606633496	0.00877718834621054	0.0040713494765557	ADORA1/AGTR1/DRD2	3
BP	GO:1900273	positive regulation of long-term synaptic potentiation	3/253	22/18870	0.00303758606633496	0.00877718834621054	0.0040713494765557	ADORA2A/APP/DRD2	3
BP	GO:2000831	regulation of steroid hormone secretion	3/253	22/18870	0.00303758606633496	0.00877718834621054	0.0040713494765557	AGTR1/CYP19A1/REN	3
BP	GO:0010799	regulation of peptidyl-threonine phosphorylation	4/253	45/18870	0.00305440568827783	0.00879578435214787	0.00407997534124637	APP/MAPK1/PLK1/SIRT2	4
BP	GO:0010907	positive regulation of glucose metabolic process	4/253	45/18870	0.00305440568827783	0.00879578435214787	0.00407997534124637	AKT1/INSR/PPARA/SRC	4
BP	GO:0014014	negative regulation of gliogenesis	4/253	45/18870	0.00305440568827783	0.00879578435214787	0.00407997534124637	DRD3/F2/KDM4A/SIRT2	4
BP	GO:0140894	endolysosomal toll-like receptor signaling pathway	4/253	45/18870	0.00305440568827783	0.00879578435214787	0.00407997534124637	IKBKB/NR1H4/PTPN22/SRC	4
BP	GO:0009062	fatty acid catabolic process	6/253	106/18870	0.0030576284609787	0.00879578435214787	0.00407997534124637	AKT1/CNR1/FAAH/FABP1/PPARA/PPARD	6
BP	GO:0030316	osteoclast differentiation	6/253	106/18870	0.0030576284609787	0.00879578435214787	0.00407997534124637	CCR1/CSF1R/MAPK14/MTOR/PIK3R1/SRC	6
BP	GO:0046425	regulation of receptor signaling pathway via JAK-STAT	6/253	106/18870	0.0030576284609787	0.00879578435214787	0.00407997534124637	CYP1B1/F2/JAK2/JAK3/PTPRC/TYK2	6
BP	GO:0001889	liver development	7/253	142/18870	0.00307672130795612	0.00884508508164005	0.00410284376918645	AURKA/CCND1/MET/PIK3CA/RARA/SRD5A1/TYMS	7
BP	GO:0003007	heart morphogenesis	10/253	264/18870	0.00308446648657896	0.00886172117572686	0.0041105605174526	EDNRA/EGLN1/HIF1A/HTR2B/INSR/MDM2/MTOR/PSEN1/PTK2/RBP4	10
BP	GO:0021953	central nervous system neuron differentiation	8/253	181/18870	0.00312617486140849	0.008970159320148	0.00416086017665022	CDK5/CSF1R/DRD2/HSP90AA1/HSP90AB1/MAPT/PSEN1/RORA	8
BP	GO:0045580	regulation of T cell differentiation	8/253	181/18870	0.00312617486140849	0.008970159320148	0.00416086017665022	ABL1/BRAF/CYP26B1/ERBB2/JAK3/PTPRC/RARA/SYK	8
BP	GO:0030593	neutrophil chemotaxis	6/253	107/18870	0.0032037126763524	0.00918100054496176	0.00425866009576127	CXCR1/DPP4/ITGB2/PIK3CD/PIK3CG/SYK	6
BP	GO:0032231	regulation of actin filament bundle assembly	6/253	107/18870	0.0032037126763524	0.00918100054496176	0.00425866009576127	ABL1/BRAF/MET/MTOR/PIK3R1/PTGER4	6
BP	GO:0042129	regulation of T cell proliferation	8/253	182/18870	0.00323299092512323	0.00925904046593837	0.00429485936355478	ARG1/ERBB2/IDO1/JAK2/PTPN22/PTPRC/SYK/TYK2	8
BP	GO:0045646	regulation of erythrocyte differentiation	4/253	46/18870	0.00331059245032863	0.00945734270059156	0.00438684299970447	CDK6/HIF1A/HSPA1A/MAPK14	4
BP	GO:0055078	sodium ion homeostasis	4/253	46/18870	0.00331059245032863	0.00945734270059156	0.00438684299970447	AGTR1/CYP11B2/DRD2/EDNRA	4
BP	GO:0060711	labyrinthine layer development	4/253	46/18870	0.00331059245032863	0.00945734270059156	0.00438684299970447	AKT1/EGLN1/MAP2K1/MAPK1	4
BP	GO:1990090	cellular response to nerve growth factor stimulus	4/253	46/18870	0.00331059245032863	0.00945734270059156	0.00438684299970447	AKT1/BRAF/MAPT/PARP1	4
BP	GO:2000045	regulation of G1/S transition of mitotic cell cycle	8/253	183/18870	0.00334262325654523	0.00954282033808653	0.00442649229523572	AKT1/BCL2/CCND1/CDK2/EGFR/MDM2/TERT/WEE1	8
BP	GO:0010822	positive regulation of mitochondrion organization	5/253	75/18870	0.00335129294416908	0.00954949658209388	0.00442958910955399	AURKA/GSK3B/HIF1A/KDR/MMP9	5
BP	GO:0030968	endoplasmic reticulum unfolded protein response	5/253	75/18870	0.00335129294416908	0.00954949658209388	0.00442958910955399	CCND1/ERN1/PIK3R1/PTPN1/VCP	5
BP	GO:0090559	regulation of membrane permeability	5/253	75/18870	0.00335129294416908	0.00954949658209388	0.00442958910955399	BCL2/BCL2L1/GSK3B/HSPA1A/MTOR	5
BP	GO:1903076	regulation of protein localization to plasma membrane	6/253	108/18870	0.00335494053118823	0.00955387407402563	0.00443161963445353	AKT1/AR/BCL2L1/CDK5/EGFR/PIK3R1	6
BP	GO:0034765	regulation of monoatomic ion transmembrane transport	14/253	454/18870	0.00340081221232178	0.00967841211368306	0.00448938732298553	ABL1/BCL2/CFTR/DRD2/DRD3/DRD4/EDNRA/F2/FYN/G6PD/GRM5/MMP9/PIK3CG/PSEN2	14
BP	GO:0007281	germ cell development	12/253	359/18870	0.00345414085961418	0.00977007814413983	0.00453190714031168	AKT1/AURKA/BCL2/BCL2L1/CFTR/EDNRA/KDM3A/MTOR/PIK3CA/RARA/SIRT2/SRC	12
BP	GO:0050671	positive regulation of lymphocyte proliferation	7/253	145/18870	0.00345464550083924	0.00977007814413983	0.00453190714031168	BCL2/CD38/JAK2/PTPN22/PTPRC/SYK/TYK2	7
BP	GO:0061008	hepaticobiliary system development	7/253	145/18870	0.00345464550083924	0.00977007814413983	0.00453190714031168	AURKA/CCND1/MET/PIK3CA/RARA/SRD5A1/TYMS	7
BP	GO:0062207	regulation of pattern recognition receptor signaling pathway	7/253	145/18870	0.00345464550083924	0.00977007814413983	0.00453190714031168	ESR1/HSPA1A/NR1H3/PIK3R1/PTPN22/SIRT2/SRC	7
BP	GO:0051495	positive regulation of cytoskeleton organization	8/253	184/18870	0.00345512143845569	0.00977007814413983	0.00453190714031168	ABL1/ALOX15/BRAF/CDK5R1/HSPA1A/MAPT/MET/MTOR	8
BP	GO:0036120	cellular response to platelet-derived growth factor stimulus	3/253	23/18870	0.00345893153301923	0.00977007814413983	0.00453190714031168	FYN/PDGFRB/SRC	3
BP	GO:0043373	CD4-positive, alpha-beta T cell lineage commitment	3/253	23/18870	0.00345893153301923	0.00977007814413983	0.00453190714031168	CTSL/JAK1/MTOR	3
BP	GO:0045932	negative regulation of muscle contraction	3/253	23/18870	0.00345893153301923	0.00977007814413983	0.00453190714031168	GRK2/PIK3CG/PTGS2	3
BP	GO:0051131	chaperone-mediated protein complex assembly	3/253	23/18870	0.00345893153301923	0.00977007814413983	0.00453190714031168	HSP90AA1/HSP90AB1/HSPA1A	3
BP	GO:0051590	positive regulation of neurotransmitter transport	3/253	23/18870	0.00345893153301923	0.00977007814413983	0.00453190714031168	ADORA2A/DRD2/DRD4	3
BP	GO:0061042	vascular wound healing	3/253	23/18870	0.00345893153301923	0.00977007814413983	0.00453190714031168	ALOX5/KDR/SERPINE1	3
BP	GO:2000193	positive regulation of fatty acid transport	3/253	23/18870	0.00345893153301923	0.00977007814413983	0.00453190714031168	FABP3/PLA2G4A/PTGES	3
BP	GO:0005977	glycogen metabolic process	5/253	76/18870	0.00354882293840451	0.010011486157282	0.0046438856406212	AKT1/GSK3B/INSR/PYGL/PYGM	5
BP	GO:0006635	fatty acid beta-oxidation	5/253	76/18870	0.00354882293840451	0.010011486157282	0.0046438856406212	AKT1/CNR1/FABP1/PPARA/PPARD	5
BP	GO:0010830	regulation of myotube differentiation	4/253	47/18870	0.00358102749469839	0.0100772073467103	0.00467437079368197	BCL2/CYP26B1/MAPK14/MTOR	4
BP	GO:0021575	hindbrain morphogenesis	4/253	47/18870	0.00358102749469839	0.0100772073467103	0.00467437079368197	ABL1/CDK5/MAP2K1/RORA	4
BP	GO:0030261	chromosome condensation	4/253	47/18870	0.00358102749469839	0.0100772073467103	0.00467437079368197	CDK1/KDM4A/PLK1/TOP2A	4
BP	GO:0032467	positive regulation of cytokinesis	4/253	47/18870	0.00358102749469839	0.0100772073467103	0.00467437079368197	AURKB/DRD2/DRD3/IGF1R	4
BP	GO:0030177	positive regulation of Wnt signaling pathway	7/253	146/18870	0.00358816721296055	0.0100910233925708	0.00468077944630096	ABL1/EGFR/LRRK2/SRC/TERT/TNKS2/VCP	7
BP	GO:0048477	oogenesis	6/253	110/18870	0.00367326739071782	0.0103239347472038	0.00478881672251803	AKT1/AURKA/BCL2/EDNRA/SIRT2/SRC	6
BP	GO:0007163	establishment or maintenance of cell polarity	9/253	228/18870	0.00374799315854899	0.0105274171585563	0.00488320321352981	ABL1/CYP26B1/GSK3B/HSP90AA1/HSP90AB1/IGF1R/PLK1/PTK2/WEE1	9
BP	GO:0002260	lymphocyte homeostasis	5/253	77/18870	0.00375457546636472	0.0105328295011162	0.00488571375986638	ABL1/AKT1/BCL2/HIF1A/JAK3	5
BP	GO:0032091	negative regulation of protein binding	5/253	77/18870	0.00375457546636472	0.0105328295011162	0.00488571375986638	AKT1/AURKA/AURKB/GSK3B/LRRK2	5
BP	GO:0008361	regulation of cell size	8/253	187/18870	0.00381031140392984	0.0106759499088437	0.00495210098708561	ABL1/CDK5/GSK3B/HDAC6/HSP90AA1/MAPT/MTOR/RARG	8
BP	GO:0061138	morphogenesis of a branching epithelium	8/253	187/18870	0.00381031140392984	0.0106759499088437	0.00495210098708561	ABL1/AR/BCL2/EDNRA/ESR1/KDR/MET/SRC	8
BP	GO:0007229	integrin-mediated signaling pathway	6/253	111/18870	0.00384058732874254	0.0107474691790723	0.00498527561339233	ABL1/ITGAL/ITGB2/PTK2/SRC/SYK	6
BP	GO:0031341	regulation of cell killing	6/253	111/18870	0.00384058732874254	0.0107474691790723	0.00498527561339233	ARG1/BCL2L1/ICAM1/NOS2/PTPRC/SYK	6
BP	GO:0006953	acute-phase response	4/253	48/18870	0.00386607992591628	0.0107921108357626	0.00500598290352093	CNR1/F2/PTGES/PTGS2	4
BP	GO:0042551	neuron maturation	4/253	48/18870	0.00386607992591628	0.0107921108357626	0.00500598290352093	APP/BCL2/EDNRA/LRRK2	4
BP	GO:0043277	apoptotic cell clearance	4/253	48/18870	0.00386607992591628	0.0107921108357626	0.00500598290352093	ALOX15/AXL/NR1H3/RARA	4
BP	GO:1990089	response to nerve growth factor	4/253	48/18870	0.00386607992591628	0.0107921108357626	0.00500598290352093	AKT1/BRAF/MAPT/PARP1	4
BP	GO:0003323	type B pancreatic cell development	3/253	24/18870	0.0039142838255663	0.0108397394802249	0.00502807572516859	AKT1/CDK6/GSK3B	3
BP	GO:0006925	inflammatory cell apoptotic process	3/253	24/18870	0.0039142838255663	0.0108397394802249	0.00502807572516859	CTSL/PIK3CB/PIK3CD	3
BP	GO:0016048	detection of temperature stimulus	3/253	24/18870	0.0039142838255663	0.0108397394802249	0.00502807572516859	ADORA1/GRIK2/HTR2A	3
BP	GO:0034138	toll-like receptor 3 signaling pathway	3/253	24/18870	0.0039142838255663	0.0108397394802249	0.00502807572516859	IKBKB/PTPN22/SRC	3
BP	GO:0034695	response to prostaglandin E	3/253	24/18870	0.0039142838255663	0.0108397394802249	0.00502807572516859	AKT1/PTGER2/PTGER4	3
BP	GO:0035162	embryonic hemopoiesis	3/253	24/18870	0.0039142838255663	0.0108397394802249	0.00502807572516859	HIF1A/KDR/TPO	3
BP	GO:0035902	response to immobilization stress	3/253	24/18870	0.0039142838255663	0.0108397394802249	0.00502807572516859	HDAC6/MDM2/REN	3
BP	GO:0042430	indole-containing compound metabolic process	3/253	24/18870	0.0039142838255663	0.0108397394802249	0.00502807572516859	ALDH2/IDO1/SRD5A1	3
BP	GO:0045723	positive regulation of fatty acid biosynthetic process	3/253	24/18870	0.0039142838255663	0.0108397394802249	0.00502807572516859	NR1H3/PTGS2/SIRT2	3
BP	GO:0046628	positive regulation of insulin receptor signaling pathway	3/253	24/18870	0.0039142838255663	0.0108397394802249	0.00502807572516859	NR1H4/PTPN1/SRC	3
BP	GO:0060571	morphogenesis of an epithelial fold	3/253	24/18870	0.0039142838255663	0.0108397394802249	0.00502807572516859	AR/EGFR/HIF1A	3
BP	GO:1903578	regulation of ATP metabolic process	3/253	24/18870	0.0039142838255663	0.0108397394802249	0.00502807572516859	PARP1/PPARA/VCP	3
BP	GO:2001026	regulation of endothelial cell chemotaxis	3/253	24/18870	0.0039142838255663	0.0108397394802249	0.00502807572516859	FGFR1/KDR/MET	3
BP	GO:0031397	negative regulation of protein ubiquitination	5/253	78/18870	0.00396873813447321	0.0109771027252392	0.00509179245923278	ABL1/AKT1/CDK5/FYN/HSPA1A	5
BP	GO:0044042	glucan metabolic process	5/253	78/18870	0.00396873813447321	0.0109771027252392	0.00509179245923278	AKT1/GSK3B/INSR/PYGL/PYGM	5
BP	GO:0050768	negative regulation of neurogenesis	7/253	149/18870	0.00401237903859894	0.0110910294133538	0.00514463801110265	CDK5/DRD3/F2/HDAC6/KDM4A/PSEN1/SIRT2	7
BP	GO:0010508	positive regulation of autophagy	7/253	150/18870	0.00416190685974917	0.0114530153691074	0.00531254728607159	DAPK1/GSK3B/HIF1A/KDR/LRRK2/MAPK3/PIK3CB	7
BP	GO:0008608	attachment of spindle microtubules to kinetochore	4/253	49/18870	0.00416611343592284	0.0114530153691074	0.00531254728607159	AURKB/CCNB1/NEK2/SIRT2	4
BP	GO:0035987	endodermal cell differentiation	4/253	49/18870	0.00416611343592284	0.0114530153691074	0.00531254728607159	ITGB2/MAP2K1/MMP2/MMP9	4
BP	GO:0043457	regulation of cellular respiration	4/253	49/18870	0.00416611343592284	0.0114530153691074	0.00531254728607159	HIF1A/NOS2/PIK3CA/VCP	4
BP	GO:0046427	positive regulation of receptor signaling pathway via JAK-STAT	4/253	49/18870	0.00416611343592284	0.0114530153691074	0.00531254728607159	CYP1B1/F2/JAK2/TYK2	4
BP	GO:0048546	digestive tract morphogenesis	4/253	49/18870	0.00416611343592284	0.0114530153691074	0.00531254728607159	BCL2/EGFR/HIF1A/PDGFRA	4
BP	GO:0098927	vesicle-mediated transport between endosomal compartments	4/253	49/18870	0.00416611343592284	0.0114530153691074	0.00531254728607159	MAP2K1/MAPK1/MAPK3/SRC	4
BP	GO:1903170	negative regulation of calcium ion transmembrane transport	4/253	49/18870	0.00416611343592284	0.0114530153691074	0.00531254728607159	BCL2/DRD2/DRD3/DRD4	4
BP	GO:2001258	negative regulation of cation channel activity	4/253	49/18870	0.00416611343592284	0.0114530153691074	0.00531254728607159	DRD2/DRD3/DRD4/MMP9	4
BP	GO:0031016	pancreas development	5/253	79/18870	0.00419149806132357	0.0114992785221551	0.0053340067166449	AKT1/CDK6/GSK3B/INSR/MET	5
BP	GO:0045685	regulation of glial cell differentiation	5/253	79/18870	0.00419149806132357	0.0114992785221551	0.0053340067166449	CDK1/DRD3/F2/KDM4A/MTOR	5
BP	GO:0042177	negative regulation of protein catabolic process	6/253	113/18870	0.00419209458724935	0.0114992785221551	0.0053340067166449	EGFR/FYN/HMGCR/HSP90AB1/NOS2/SIRT2	6
BP	GO:0002040	sprouting angiogenesis	8/253	190/18870	0.00419310708542672	0.0114992785221551	0.0053340067166449	ABL1/AGTR1/AKT1/ALOX5/JAK1/KDR/PIK3CB/PTGS2	8
BP	GO:0007411	axon guidance	9/253	233/18870	0.00431756983087702	0.0118262732958344	0.00548568512983864	APP/CDK5/CDK5R1/CSF1R/EDNRA/ERBB2/FYN/HDAC6/PTK2	9
BP	GO:0097485	neuron projection guidance	9/253	233/18870	0.00431756983087702	0.0118262732958344	0.00548568512983864	APP/CDK5/CDK5R1/CSF1R/EDNRA/ERBB2/FYN/HDAC6/PTK2	9
BP	GO:0001779	natural killer cell differentiation	3/253	25/18870	0.00440444221358433	0.0120060849496802	0.00556909180335266	AXL/PIK3CD/PTPRC	3
BP	GO:0007190	activation of adenylate cyclase activity	3/253	25/18870	0.00440444221358433	0.0120060849496802	0.00556909180335266	ADORA3/EDNRA/RAF1	3
BP	GO:0014856	skeletal muscle cell proliferation	3/253	25/18870	0.00440444221358433	0.0120060849496802	0.00556909180335266	JAK2/PPARD/SRC	3
BP	GO:0036119	response to platelet-derived growth factor	3/253	25/18870	0.00440444221358433	0.0120060849496802	0.00556909180335266	FYN/PDGFRB/SRC	3
BP	GO:0036315	cellular response to sterol	3/253	25/18870	0.00440444221358433	0.0120060849496802	0.00556909180335266	CES1/RORA/RORC	3
BP	GO:0046629	gamma-delta T cell activation	3/253	25/18870	0.00440444221358433	0.0120060849496802	0.00556909180335266	ITK/PTPRC/SYK	3
BP	GO:0090335	regulation of brown fat cell differentiation	3/253	25/18870	0.00440444221358433	0.0120060849496802	0.00556909180335266	FFAR4/MAPK14/PTGS2	3
BP	GO:2000773	negative regulation of cellular senescence	3/253	25/18870	0.00440444221358433	0.0120060849496802	0.00556909180335266	ABL1/CDK6/TERT	3
BP	GO:0042113	B cell activation	10/253	278/18870	0.00443871329516158	0.0120922201448562	0.00560904611080971	ABL1/AHR/BCL2/CD38/FLT3/JAK3/PIK3CD/PIK3R1/PTPRC/SYK	10
BP	GO:0031345	negative regulation of cell projection organization	8/253	192/18870	0.00446432336163409	0.0121546710056524	0.00563801430305806	AKT1/CD38/CDK5/FYN/HDAC6/LRRK2/MDM2/PSEN1	8
BP	GO:0022602	ovulation cycle process	4/253	50/18870	0.00448148605975452	0.0121867334257147	0.0056528866416691	ESR1/MMP2/PDGFRA/SRC	4
BP	GO:0051646	mitochondrion localization	4/253	50/18870	0.00448148605975452	0.0121867334257147	0.0056528866416691	HDAC6/HIF1A/LRRK2/MAPT	4
BP	GO:0051656	establishment of organelle localization	14/253	469/18870	0.00452398990245086	0.0122949275126668	0.00570307309340099	AURKB/CCNB1/CDK5/HDAC6/HIF1A/LRRK2/MAPT/NEK2/PIK3CD/PIK3CG/PLK1/PSEN1/SIRT2/SYK	14
BP	GO:0048259	regulation of receptor-mediated endocytosis	6/253	115/18870	0.00456683325899643	0.012389041065323	0.00574672820802656	DRD2/DRD4/INSR/PIK3CB/SERPINE1/SYK	6
BP	GO:0048640	negative regulation of developmental growth	6/253	115/18870	0.00456683325899643	0.012389041065323	0.00574672820802656	CDK5/G6PD/HDAC6/PPARA/RBP4/SLC6A4	6
BP	GO:0062014	negative regulation of small molecule metabolic process	6/253	115/18870	0.00456683325899643	0.012389041065323	0.00574672820802656	AKR1C3/AKT1/CNR1/CYP27B1/PARP1/PPARA	6
BP	GO:0007422	peripheral nervous system development	5/253	81/18870	0.00466355513034977	0.0126438507877967	0.00586492316856449	AKT1/CDK1/CDK5/ERBB2/SIRT2	5
BP	GO:0030336	negative regulation of cell migration	12/253	373/18870	0.00467603569444273	0.012670096716978	0.00587709749430747	ADORA1/ADORA3/AKT1/BCL2/BRAF/CYP19A1/CYP1B1/DPP4/DRD2/PPARG/PTGER4/SERPINE1	12
BP	GO:0002221	pattern recognition receptor signaling pathway	9/253	236/18870	0.00469042356666435	0.0127014761455154	0.00589165302335741	ESR1/HSPA1A/IKBKB/NR1H3/NR1H4/PIK3R1/PTPN22/SIRT2/SRC	9
BP	GO:0060485	mesenchyme development	11/253	327/18870	0.0047981500273796	0.0129854239676392	0.00602336385960396	BCL2/EDNRA/FGFR1/GSK3B/HIF1A/HTR2B/MAPK1/MAPK3/MDM2/MTOR/PTK2	11
BP	GO:0001974	blood vessel remodeling	4/253	51/18870	0.00481254994590881	0.0130088342325193	0.0060342228460933	ACE/AXL/EDNRA/MDM2	4
BP	GO:0046622	positive regulation of organ growth	4/253	51/18870	0.00481254994590881	0.0130088342325193	0.0060342228460933	AKT1/CDK1/MAPK14/PARP2	4
BP	GO:0014032	neural crest cell development	5/253	82/18870	0.0049132231823788	0.0132240379321112	0.00613404632431048	EDNRA/HIF1A/HTR2B/MAPK1/MAPK3	5
BP	GO:0002407	dendritic cell chemotaxis	3/253	26/18870	0.00493015513623681	0.0132240379321112	0.00613404632431048	CCR1/CXCR1/PIK3CG	3
BP	GO:0021697	cerebellar cortex formation	3/253	26/18870	0.00493015513623681	0.0132240379321112	0.00613404632431048	CDK5/MAP2K1/RORA	3
BP	GO:0032469	endoplasmic reticulum calcium ion homeostasis	3/253	26/18870	0.00493015513623681	0.0132240379321112	0.00613404632431048	APP/BCL2/PSEN1	3
BP	GO:0032816	positive regulation of natural killer cell activation	3/253	26/18870	0.00493015513623681	0.0132240379321112	0.00613404632431048	AXL/JAK2/TYK2	3
BP	GO:0033598	mammary gland epithelial cell proliferation	3/253	26/18870	0.00493015513623681	0.0132240379321112	0.00613404632431048	CCND1/ESR1/MAPK1	3
BP	GO:0034643	establishment of mitochondrion localization, microtubule-mediated	3/253	26/18870	0.00493015513623681	0.0132240379321112	0.00613404632431048	HDAC6/HIF1A/MAPT	3
BP	GO:0047497	mitochondrion transport along microtubule	3/253	26/18870	0.00493015513623681	0.0132240379321112	0.00613404632431048	HDAC6/HIF1A/MAPT	3
BP	GO:0060343	trabecula formation	3/253	26/18870	0.00493015513623681	0.0132240379321112	0.00613404632431048	EGLN1/MMP2/RBP4	3
BP	GO:0060391	positive regulation of SMAD protein signal transduction	3/253	26/18870	0.00493015513623681	0.0132240379321112	0.00613404632431048	JAK2/PARP1/PPARG	3
BP	GO:0070102	interleukin-6-mediated signaling pathway	3/253	26/18870	0.00493015513623681	0.0132240379321112	0.00613404632431048	JAK1/JAK2/SRC	3
BP	GO:1900078	positive regulation of cellular response to insulin stimulus	3/253	26/18870	0.00493015513623681	0.0132240379321112	0.00613404632431048	NR1H4/PTPN1/SRC	3
BP	GO:1904996	positive regulation of leukocyte adhesion to vascular endothelial cell	3/253	26/18870	0.00493015513623681	0.0132240379321112	0.00613404632431048	ALOX5/ELANE/ITGB2	3
BP	GO:0045807	positive regulation of endocytosis	7/253	155/18870	0.00497376898749636	0.0133252247888816	0.00618098243187669	AXL/DRD2/INSR/LRRK2/PTPRC/SERPINE1/SYK	7
BP	GO:0051961	negative regulation of nervous system development	7/253	155/18870	0.00497376898749636	0.0133252247888816	0.00618098243187669	CDK5/DRD3/F2/HDAC6/KDM4A/PSEN1/SIRT2	7
BP	GO:0007528	neuromuscular junction development	4/253	52/18870	0.00515965114091135	0.0137987124188084	0.00640061240200152	APP/ERBB2/FNTA/LRRK2	4
BP	GO:0060688	regulation of morphogenesis of a branching structure	4/253	52/18870	0.00515965114091135	0.0137987124188084	0.00640061240200152	ABL1/AR/ESR1/LRRK2	4
BP	GO:1900087	positive regulation of G1/S transition of mitotic cell cycle	4/253	52/18870	0.00515965114091135	0.0137987124188084	0.00640061240200152	AKT1/EGFR/MDM2/TERT	4
BP	GO:0019935	cyclic-nucleotide-mediated signaling	5/253	83/18870	0.00517223012225499	0.0138219550595347	0.00641139363505953	AHR/FFAR4/HTR2B/HTR2C/MTNR1B	5
BP	GO:0051928	positive regulation of calcium ion transport	6/253	118/18870	0.00517445124217718	0.0138219550595347	0.00641139363505953	ABL1/CCR1/F2/FFAR1/G6PD/PDGFRB	6
BP	GO:0050770	regulation of axonogenesis	7/253	157/18870	0.00532986315840375	0.0142286907326118	0.00660006032470553	BRAF/CDK5/GSK3B/HDAC6/MAP2K1/MAPT/PSEN1	7
BP	GO:0002460	adaptive immune response based on somatic recombination of immune receptors built from immunoglobulin superfamily domains	12/253	380/18870	0.00540510812466022	0.0144210579387308	0.00668929096361251	AHR/ARG1/ICAM1/JAK1/JAK2/JAK3/MTOR/PLA2G4A/PTPRC/RORA/RORC/TYK2	12
BP	GO:0060395	SMAD protein signal transduction	5/253	84/18870	0.00544075916950503	0.0145076224172129	0.0067294443966089	HNF4A/JAK2/LNPEP/PARP1/PPARG	5
BP	GO:0002092	positive regulation of receptor internalization	3/253	27/18870	0.00549212171750674	0.0145673216715815	0.00675713624033346	DRD2/INSR/SYK	3
BP	GO:0007205	protein kinase C-activating G protein-coupled receptor signaling pathway	3/253	27/18870	0.00549212171750674	0.0145673216715815	0.00675713624033346	ADORA2A/GRM5/HTR2B	3
BP	GO:0032740	positive regulation of interleukin-17 production	3/253	27/18870	0.00549212171750674	0.0145673216715815	0.00675713624033346	JAK2/NR1H4/TYK2	3
BP	GO:0035929	steroid hormone secretion	3/253	27/18870	0.00549212171750674	0.0145673216715815	0.00675713624033346	AGTR1/CYP19A1/REN	3
BP	GO:0045745	positive regulation of G protein-coupled receptor signaling pathway	3/253	27/18870	0.00549212171750674	0.0145673216715815	0.00675713624033346	DRD2/F2/PRKCA	3
BP	GO:0050951	sensory perception of temperature stimulus	3/253	27/18870	0.00549212171750674	0.0145673216715815	0.00675713624033346	ADORA1/GRIK2/HTR2A	3
BP	GO:0050996	positive regulation of lipid catabolic process	3/253	27/18870	0.00549212171750674	0.0145673216715815	0.00675713624033346	ADORA1/FABP1/PPARA	3
BP	GO:0051446	positive regulation of meiotic cell cycle	3/253	27/18870	0.00549212171750674	0.0145673216715815	0.00675713624033346	CDC25A/INSR/SIRT2	3
BP	GO:1904357	negative regulation of telomere maintenance via telomere lengthening	3/253	27/18870	0.00549212171750674	0.0145673216715815	0.00675713624033346	PARP1/SRC/TNKS2	3
BP	GO:0010976	positive regulation of neuron projection development	7/253	158/18870	0.00551492510743309	0.0146067565628131	0.00677542834225049	ABL1/ALK/BRAF/CAMK2B/CNR1/FYN/IGF1R	7
BP	GO:0043124	negative regulation of canonical NF-kappaB signal transduction	4/253	53/18870	0.00552312938761838	0.0146067565628131	0.00677542834225049	ABL1/ESR1/NR1H4/RORA	4
BP	GO:0048260	positive regulation of receptor-mediated endocytosis	4/253	53/18870	0.00552312938761838	0.0146067565628131	0.00677542834225049	DRD2/INSR/SERPINE1/SYK	4
BP	GO:0050982	detection of mechanical stimulus	4/253	53/18870	0.00552312938761838	0.0146067565628131	0.00677542834225049	BACE1/FYN/HTR2A/PTK2	4
BP	GO:1904894	positive regulation of receptor signaling pathway via STAT	4/253	53/18870	0.00552312938761838	0.0146067565628131	0.00677542834225049	CYP1B1/F2/JAK2/TYK2	4
BP	GO:0051321	meiotic cell cycle	10/253	287/18870	0.00553158077426744	0.0146205625020795	0.00678183230686749	AURKA/CDC25A/CDK2/CYP26B1/EDNRA/INSR/NEK2/PLK1/SIRT2/TOP2A	10
BP	GO:0045333	cellular respiration	9/253	243/18870	0.00565795077936753	0.0149458419595085	0.00693271506071764	ACLY/CCNB1/CDK1/CYP1A2/HIF1A/IDH1/NOS2/PIK3CA/VCP	9
BP	GO:0048041	focal adhesion assembly	5/253	85/18870	0.00571899248430422	0.0150894699658756	0.0069993377404957	ABL1/BCL2/KDR/PTK2/SRC	5
BP	GO:0051101	regulation of DNA binding	5/253	85/18870	0.00571899248430422	0.0150894699658756	0.0069993377404957	JAK2/MMP9/PPARG/PSEN1/SIRT2	5
BP	GO:0051702	biological process involved in interaction with symbiont	6/253	121/18870	0.00583935935953465	0.0153980775652065	0.00714248715673665	ARG1/CSF1R/ELANE/F2/JAK2/PLG	6
BP	GO:0010874	regulation of cholesterol efflux	4/253	54/18870	0.00590331793679985	0.0155395658313085	0.00720811730564214	CES1/NR1H3/PPARG/RXRA	4
BP	GO:0033047	regulation of mitotic sister chromatid segregation	4/253	54/18870	0.00590331793679985	0.0155395658313085	0.00720811730564214	AURKB/CCNB1/CDK1/PLK1	4
BP	GO:0070169	positive regulation of biomineral tissue development	4/253	54/18870	0.00590331793679985	0.0155395658313085	0.00720811730564214	ALOX5/CFTR/RXRA/RXRB	4
BP	GO:2000134	negative regulation of G1/S transition of mitotic cell cycle	5/253	86/18870	0.00600711107859686	0.0158035916457272	0.00733058720362432	BCL2/CCND1/CDK2/MDM2/WEE1	5
BP	GO:0002675	positive regulation of acute inflammatory response	3/253	28/18870	0.00609099324630765	0.0159224404618961	0.0073857159130028	CNR1/PIK3CG/PTGS2	3
BP	GO:0021544	subpallium development	3/253	28/18870	0.00609099324630765	0.0159224404618961	0.0073857159130028	DRD2/LRRK2/RARB	3
BP	GO:0044342	type B pancreatic cell proliferation	3/253	28/18870	0.00609099324630765	0.0159224404618961	0.0073857159130028	CDK4/MAP2K1/RAF1	3
BP	GO:0045686	negative regulation of glial cell differentiation	3/253	28/18870	0.00609099324630765	0.0159224404618961	0.0073857159130028	DRD3/F2/KDM4A	3
BP	GO:0051873	killing by host of symbiont cells	3/253	28/18870	0.00609099324630765	0.0159224404618961	0.0073857159130028	ARG1/ELANE/F2	3
BP	GO:0051953	negative regulation of amine transport	3/253	28/18870	0.00609099324630765	0.0159224404618961	0.0073857159130028	ADORA1/CNR1/DRD2	3
BP	GO:0055022	negative regulation of cardiac muscle tissue growth	3/253	28/18870	0.00609099324630765	0.0159224404618961	0.0073857159130028	G6PD/PPARA/RBP4	3
BP	GO:0060575	intestinal epithelial cell differentiation	3/253	28/18870	0.00609099324630765	0.0159224404618961	0.0073857159130028	HIF1A/SRC/TYMS	3
BP	GO:0061117	negative regulation of heart growth	3/253	28/18870	0.00609099324630765	0.0159224404618961	0.0073857159130028	G6PD/PPARA/RBP4	3
BP	GO:0090594	inflammatory response to wounding	3/253	28/18870	0.00609099324630765	0.0159224404618961	0.0073857159130028	ALOX5/HIF1A/PPARG	3
BP	GO:2000108	positive regulation of leukocyte apoptotic process	3/253	28/18870	0.00609099324630765	0.0159224404618961	0.0073857159130028	IDO1/PIK3CB/PIK3CD	3
BP	GO:0051017	actin filament bundle assembly	7/253	161/18870	0.00609906678578473	0.0159343401880346	0.00739123566965768	ABL1/BRAF/MET/MTOR/PIK3R1/PTGER4/SRC	7
BP	GO:0030111	regulation of Wnt signaling pathway	11/253	338/18870	0.00611231017692178	0.0159597250724588	0.00740301059482007	ABL1/APP/EGFR/GSK3B/LRRK2/MAPK14/PSEN1/SRC/TERT/TNKS2/VCP	11
BP	GO:0009615	response to virus	13/253	436/18870	0.00618258049703689	0.0161338966257739	0.00748380107514815	BCL2/BCL2L1/CDK6/HIF1A/HSP90AA1/IKBKB/JAK1/JAK2/MAPK14/PTPN22/PTPRC/SIRT2/TYK2	13
BP	GO:0022604	regulation of cell morphogenesis	9/253	247/18870	0.00627620727139021	0.0163687826530494	0.00759275431466834	CAMK2B/CSF1R/F2/FYN/HDAC6/ITGB2/KDR/PTK2/SRC	9
BP	GO:0042304	regulation of fatty acid biosynthetic process	4/253	55/18870	0.00630054337156044	0.0164227873020225	0.00761780468281076	FABP5/NR1H3/PTGS2/SIRT2	4
BP	GO:2000146	negative regulation of cell motility	12/253	388/18870	0.0063463054524674	0.0165325458678267	0.00766871682708844	ADORA1/ADORA3/AKT1/BCL2/BRAF/CYP19A1/CYP1B1/DPP4/DRD2/PPARG/PTGER4/SERPINE1	12
BP	GO:0032271	regulation of protein polymerization	8/253	204/18870	0.00638565554171338	0.0166254840772457	0.00771182675196929	ABL1/ALOX15/CDK5R1/HSP90AA1/HSPA1A/MAPT/MET/MTOR	8
BP	GO:0002697	regulation of immune effector process	12/253	389/18870	0.00647254809807315	0.0168420242344917	0.0078122701537834	AHR/ARG1/AXL/ICAM1/ITGB2/JAK3/NOS2/PTPN22/PTPRC/RARA/RBP4/SYK	12
BP	GO:0002761	regulation of myeloid leukocyte differentiation	6/253	124/18870	0.00656456593332951	0.017061838511382	0.00791423227489286	CCR1/CDK6/MTOR/PIK3R1/PRKCA/RARA	6
BP	GO:0045446	endothelial cell differentiation	6/253	124/18870	0.00656456593332951	0.017061838511382	0.00791423227489286	EDNRA/ICAM1/IKBKB/KDR/MET/XDH	6
BP	GO:0060491	regulation of cell projection assembly	8/253	205/18870	0.00657024769643877	0.0170668030002213	0.00791653508169611	AKT1/GSK3B/HSP90AA1/ICAM1/MTOR/PIK3CA/PIK3R1/SRC	8
BP	GO:0001954	positive regulation of cell-matrix adhesion	4/253	56/18870	0.00671512544416727	0.0173652995808645	0.00805499444355775	ABL1/CDK6/GSK3B/KDR	4
BP	GO:0045839	negative regulation of mitotic nuclear division	4/253	56/18870	0.00671512544416727	0.0173652995808645	0.00805499444355775	AURKB/CCNB1/CHEK1/PLK1	4
BP	GO:0060986	endocrine hormone secretion	4/253	56/18870	0.00671512544416727	0.0173652995808645	0.00805499444355775	AGTR1/CYP19A1/PPARG/REN	4
BP	GO:0002710	negative regulation of T cell mediated immunity	3/253	29/18870	0.00672737462215591	0.0173652995808645	0.00805499444355775	AHR/ARG1/PTPRC	3
BP	GO:0007214	gamma-aminobutyric acid signaling pathway	3/253	29/18870	0.00672737462215591	0.0173652995808645	0.00805499444355775	GABRA1/GABRB2/GABRG2	3
BP	GO:0007588	excretion	3/253	29/18870	0.00672737462215591	0.0173652995808645	0.00805499444355775	ABCG2/AGTR1/DRD2	3
BP	GO:0010800	positive regulation of peptidyl-threonine phosphorylation	3/253	29/18870	0.00672737462215591	0.0173652995808645	0.00805499444355775	APP/MAPK1/PLK1	3
BP	GO:0031571	mitotic G1 DNA damage checkpoint signaling	3/253	29/18870	0.00672737462215591	0.0173652995808645	0.00805499444355775	CCND1/CDK2/MDM2	3
BP	GO:0044819	mitotic G1/S transition checkpoint signaling	3/253	29/18870	0.00672737462215591	0.0173652995808645	0.00805499444355775	CCND1/CDK2/MDM2	3
BP	GO:0072012	glomerulus vasculature development	3/253	29/18870	0.00672737462215591	0.0173652995808645	0.00805499444355775	EDNRA/PDGFRA/PDGFRB	3
BP	GO:0097421	liver regeneration	3/253	29/18870	0.00672737462215591	0.0173652995808645	0.00805499444355775	AURKA/CCND1/TYMS	3
BP	GO:0072089	stem cell proliferation	6/253	125/18870	0.00682021926013154	0.0175949214094043	0.00816150585410927	ACE/KDR/PTPRC/RARB/RARG/TERT	6
BP	GO:0001960	negative regulation of cytokine-mediated signaling pathway	5/253	89/18870	0.00693256962123574	0.0178440714084708	0.00827707551927673	ARG1/NR1H3/NR1H4/PPARG/PTPRC	5
BP	GO:0021954	central nervous system neuron development	5/253	89/18870	0.00693256962123574	0.0178440714084708	0.00827707551927673	CDK5/DRD2/HSP90AA1/HSP90AB1/MAPT	5
BP	GO:0046849	bone remodeling	5/253	89/18870	0.00693256962123574	0.0178440714084708	0.00827707551927673	CD38/CSF1R/PRKCA/SRC/SYK	5
BP	GO:0097194	execution phase of apoptosis	5/253	89/18870	0.00693256962123574	0.0178440714084708	0.00827707551927673	AKT1/BCL2L1/KDM4A/SIRT2/TOP2A	5
BP	GO:0061572	actin filament bundle organization	7/253	165/18870	0.00694828337057258	0.0178743503421495	0.00829112057743438	ABL1/BRAF/MET/MTOR/PIK3R1/PTGER4/SRC	7
BP	GO:0002819	regulation of adaptive immune response	8/253	208/18870	0.0071483451608333	0.0183785578708924	0.00852500014994114	AHR/ALOX15/ARG1/JAK2/JAK3/PLA2G4A/PTPRC/TYK2	8
BP	GO:0061351	neural precursor cell proliferation	7/253	166/18870	0.00717365229541406	0.0184331497085455	0.00855032288894207	DRD2/HIF1A/LRRK2/RARB/RORA/SIRT2/SLC6A4	7
BP	GO:0010657	muscle cell apoptotic process	5/253	90/18870	0.00726201348437481	0.0186390306391356	0.00864582194694652	ALOX12/HSP90AA1/IGF1R/JAK2/PPARG	5
BP	GO:1903321	negative regulation of protein modification by small protein conjugation or removal	5/253	90/18870	0.00726201348437481	0.0186390306391356	0.00864582194694652	ABL1/AKT1/CDK5/FYN/HSPA1A	5
BP	GO:1902806	regulation of cell cycle G1/S phase transition	8/253	209/18870	0.00734933233802007	0.0188524539850005	0.00874481959781121	AKT1/BCL2/CCND1/CDK2/EGFR/MDM2/TERT/WEE1	8
BP	GO:0003298	physiological muscle hypertrophy	3/253	30/18870	0.00740182576710472	0.0188995271832325	0.00876665477251891	G6PD/PARP2/PPARA	3
BP	GO:0003301	physiological cardiac muscle hypertrophy	3/253	30/18870	0.00740182576710472	0.0188995271832325	0.00876665477251891	G6PD/PARP2/PPARA	3
BP	GO:0003309	type B pancreatic cell differentiation	3/253	30/18870	0.00740182576710472	0.0188995271832325	0.00876665477251891	AKT1/CDK6/GSK3B	3
BP	GO:0035774	positive regulation of insulin secretion involved in cellular response to glucose stimulus	3/253	30/18870	0.00740182576710472	0.0188995271832325	0.00876665477251891	CFTR/HIF1A/NR1H4	3
BP	GO:0048679	regulation of axon regeneration	3/253	30/18870	0.00740182576710472	0.0188995271832325	0.00876665477251891	BRAF/IGF1R/MAP2K1	3
BP	GO:0051654	establishment of mitochondrion localization	3/253	30/18870	0.00740182576710472	0.0188995271832325	0.00876665477251891	HDAC6/HIF1A/MAPT	3
BP	GO:0061049	cell growth involved in cardiac muscle cell development	3/253	30/18870	0.00740182576710472	0.0188995271832325	0.00876665477251891	G6PD/PARP2/PPARA	3
BP	GO:1900101	regulation of endoplasmic reticulum unfolded protein response	3/253	30/18870	0.00740182576710472	0.0188995271832325	0.00876665477251891	ERN1/PIK3R1/PTPN1	3
BP	GO:0007249	canonical NF-kappaB signal transduction	10/253	300/18870	0.00746961170035239	0.0188995271832325	0.00876665477251891	ABL1/AKT1/EDNRA/ESR1/FYN/HTR2B/IKBKB/NR1H4/PARP1/RORA	10
BP	GO:0002291	T cell activation via T cell receptor contact with antigen bound to MHC molecule on antigen presenting cell	2/253	10/18870	0.00750551388912019	0.0188995271832325	0.00876665477251891	ICAM1/ITGAL	2
BP	GO:0002676	regulation of chronic inflammatory response	2/253	10/18870	0.00750551388912019	0.0188995271832325	0.00876665477251891	CYP19A1/IDO1	2
BP	GO:0006591	ornithine metabolic process	2/253	10/18870	0.00750551388912019	0.0188995271832325	0.00876665477251891	ARG1/HNF4A	2
BP	GO:0010572	positive regulation of platelet activation	2/253	10/18870	0.00750551388912019	0.0188995271832325	0.00876665477251891	JAK2/PLA2G4A	2
BP	GO:0010918	positive regulation of mitochondrial membrane potential	2/253	10/18870	0.00750551388912019	0.0188995271832325	0.00876665477251891	AKT1/VCP	2
BP	GO:0019852	L-ascorbic acid metabolic process	2/253	10/18870	0.00750551388912019	0.0188995271832325	0.00876665477251891	AKR1A1/AKR1B1	2
BP	GO:0032819	positive regulation of natural killer cell proliferation	2/253	10/18870	0.00750551388912019	0.0188995271832325	0.00876665477251891	JAK2/TYK2	2
BP	GO:0033034	positive regulation of myeloid cell apoptotic process	2/253	10/18870	0.00750551388912019	0.0188995271832325	0.00876665477251891	PIK3CB/PIK3CD	2
BP	GO:0034651	cortisol biosynthetic process	2/253	10/18870	0.00750551388912019	0.0188995271832325	0.00876665477251891	CYP11B1/CYP11B2	2
BP	GO:0035747	natural killer cell chemotaxis	2/253	10/18870	0.00750551388912019	0.0188995271832325	0.00876665477251891	PIK3CD/PIK3CG	2
BP	GO:0035771	interleukin-4-mediated signaling pathway	2/253	10/18870	0.00750551388912019	0.0188995271832325	0.00876665477251891	JAK1/JAK3	2
BP	GO:0042756	drinking behavior	2/253	10/18870	0.00750551388912019	0.0188995271832325	0.00876665477251891	DRD2/REN	2
BP	GO:0051081	nuclear membrane disassembly	2/253	10/18870	0.00750551388912019	0.0188995271832325	0.00876665477251891	PLK1/PRKCA	2
BP	GO:0061418	regulation of transcription from RNA polymerase II promoter in response to hypoxia	2/253	10/18870	0.00750551388912019	0.0188995271832325	0.00876665477251891	HIF1A/SIRT2	2
BP	GO:0070244	negative regulation of thymocyte apoptotic process	2/253	10/18870	0.00750551388912019	0.0188995271832325	0.00876665477251891	HIF1A/JAK3	2
BP	GO:0070432	regulation of nucleotide-binding oligomerization domain containing 2 signaling pathway	2/253	10/18870	0.00750551388912019	0.0188995271832325	0.00876665477251891	HSPA1A/PTPN22	2
BP	GO:0071287	cellular response to manganese ion	2/253	10/18870	0.00750551388912019	0.0188995271832325	0.00876665477251891	BACE1/LRRK2	2
BP	GO:0098917	retrograde trans-synaptic signaling	2/253	10/18870	0.00750551388912019	0.0188995271832325	0.00876665477251891	CNR1/FABP5	2
BP	GO:0099550	trans-synaptic signaling, modulating synaptic transmission	2/253	10/18870	0.00750551388912019	0.0188995271832325	0.00876665477251891	CNR1/GRM5	2
BP	GO:0099566	regulation of postsynaptic cytosolic calcium ion concentration	2/253	10/18870	0.00750551388912019	0.0188995271832325	0.00876665477251891	GRM1/GRM5	2
BP	GO:1901334	lactone metabolic process	2/253	10/18870	0.00750551388912019	0.0188995271832325	0.00876665477251891	AKR1A1/AKR1B1	2
BP	GO:1902645	tertiary alcohol biosynthetic process	2/253	10/18870	0.00750551388912019	0.0188995271832325	0.00876665477251891	CYP11B1/CYP11B2	2
BP	GO:1903943	regulation of hepatocyte apoptotic process	2/253	10/18870	0.00750551388912019	0.0188995271832325	0.00876665477251891	IGF1R/PPARA	2
BP	GO:1904179	positive regulation of adipose tissue development	2/253	10/18870	0.00750551388912019	0.0188995271832325	0.00876665477251891	NR1H4/PPARG	2
BP	GO:0001706	endoderm formation	4/253	58/18870	0.00759760346226274	0.0191101476746742	0.00886435230318124	ITGB2/MAP2K1/MMP2/MMP9	4
BP	GO:0006476	protein deacetylation	4/253	58/18870	0.00759760346226274	0.0191101476746742	0.00886435230318124	FNTA/HDAC6/MAPT/SIRT2	4
BP	GO:0097581	lamellipodium organization	5/253	91/18870	0.00760222748643808	0.0191111552089624	0.00886481965377633	HSP90AA1/MTOR/PIK3CA/PIK3R1/SRC	5
BP	GO:0051250	negative regulation of lymphocyte activation	7/253	169/18870	0.00788231557427542	0.0198042631724577	0.00918632178328133	ADORA2A/ARG1/AXL/ERBB2/IDO1/JAK3/PTPN22	7
BP	GO:1990266	neutrophil migration	6/253	129/18870	0.00791536318409791	0.0198762588279928	0.00921971738366214	CXCR1/DPP4/ITGB2/PIK3CD/PIK3CG/SYK	6
BP	GO:0030516	regulation of axon extension	5/253	92/18870	0.00795338399115039	0.0199495912194875	0.00925373303673351	ABL1/CDK5/GSK3B/HDAC6/MAPT	5
BP	GO:1904063	negative regulation of cation transmembrane transport	5/253	92/18870	0.00795338399115039	0.0199495912194875	0.00925373303673351	BCL2/DRD2/DRD3/DRD4/MMP9	5
BP	GO:0001649	osteoblast differentiation	9/253	257/18870	0.00804975385618706	0.0201204137511993	0.00933297005406025	ACHE/AKT1/CDK6/FFAR4/GSK3B/MAPK14/PPARG/PTK2/RORB	9
BP	GO:0002823	negative regulation of adaptive immune response based on somatic recombination of immune receptors built from immunoglobulin superfamily domains	4/253	59/18870	0.00806610345491387	0.0201204137511993	0.00933297005406025	AHR/ARG1/JAK3/PTPRC	4
BP	GO:0010574	regulation of vascular endothelial growth factor production	4/253	59/18870	0.00806610345491387	0.0201204137511993	0.00933297005406025	CYP1B1/HIF1A/PTGS2/RORA	4
BP	GO:0044380	protein localization to cytoskeleton	4/253	59/18870	0.00806610345491387	0.0201204137511993	0.00933297005406025	ABL1/AURKA/GSK3B/HTR2A	4
BP	GO:0060038	cardiac muscle cell proliferation	4/253	59/18870	0.00806610345491387	0.0201204137511993	0.00933297005406025	ABL1/CDK1/MAPK14/RBP4	4
BP	GO:0071168	protein localization to chromatin	4/253	59/18870	0.00806610345491387	0.0201204137511993	0.00933297005406025	ESR1/PARP1/PLK1/VCP	4
BP	GO:0005979	regulation of glycogen biosynthetic process	3/253	31/18870	0.00811486300462736	0.0201204137511993	0.00933297005406025	AKT1/GSK3B/INSR	3
BP	GO:0007271	synaptic transmission, cholinergic	3/253	31/18870	0.00811486300462736	0.0201204137511993	0.00933297005406025	ACHE/ADORA2A/CHRM3	3
BP	GO:0010962	regulation of glucan biosynthetic process	3/253	31/18870	0.00811486300462736	0.0201204137511993	0.00933297005406025	AKT1/GSK3B/INSR	3
BP	GO:0014044	Schwann cell development	3/253	31/18870	0.00811486300462736	0.0201204137511993	0.00933297005406025	AKT1/CDK5/SIRT2	3
BP	GO:0033688	regulation of osteoblast proliferation	3/253	31/18870	0.00811486300462736	0.0201204137511993	0.00933297005406025	ABL1/BCL2/IGF1R	3
BP	GO:0034143	regulation of toll-like receptor 4 signaling pathway	3/253	31/18870	0.00811486300462736	0.0201204137511993	0.00933297005406025	NR1H3/PIK3R1/PTPN22	3
BP	GO:0035767	endothelial cell chemotaxis	3/253	31/18870	0.00811486300462736	0.0201204137511993	0.00933297005406025	FGFR1/KDR/MET	3
BP	GO:0040018	positive regulation of multicellular organism growth	3/253	31/18870	0.00811486300462736	0.0201204137511993	0.00933297005406025	BCL2/DRD2/SLC6A3	3
BP	GO:0045762	positive regulation of adenylate cyclase activity	3/253	31/18870	0.00811486300462736	0.0201204137511993	0.00933297005406025	ADORA3/EDNRA/RAF1	3
BP	GO:0060674	placenta blood vessel development	3/253	31/18870	0.00811486300462736	0.0201204137511993	0.00933297005406025	AKT1/MAP2K1/MAPK1	3
BP	GO:0061437	renal system vasculature development	3/253	31/18870	0.00811486300462736	0.0201204137511993	0.00933297005406025	EDNRA/PDGFRA/PDGFRB	3
BP	GO:0061440	kidney vasculature development	3/253	31/18870	0.00811486300462736	0.0201204137511993	0.00933297005406025	EDNRA/PDGFRA/PDGFRB	3
BP	GO:0090322	regulation of superoxide metabolic process	3/253	31/18870	0.00811486300462736	0.0201204137511993	0.00933297005406025	ITGB2/MAPT/SYK	3
BP	GO:0150117	positive regulation of cell-substrate junction organization	3/253	31/18870	0.00811486300462736	0.0201204137511993	0.00933297005406025	ABL1/KDR/PIK3R1	3
BP	GO:2000273	positive regulation of signaling receptor activity	3/253	31/18870	0.00811486300462736	0.0201204137511993	0.00933297005406025	HDAC6/HIF1A/JAK2	3
BP	GO:1901888	regulation of cell junction assembly	8/253	213/18870	0.00819617328386637	0.0203108894356491	0.00942132329972303	ABL1/ACE/APP/GPBAR1/IKBKB/KDR/PTK2/SRC	8
BP	GO:0030641	regulation of cellular pH	5/253	93/18870	0.00831565364602539	0.0205844271051777	0.00954820532660062	BCL2/CFTR/LRRK2/MAPK1/MAPK3	5
BP	GO:1903432	regulation of TORC1 signaling	5/253	93/18870	0.00831565364602539	0.0205844271051777	0.00954820532660062	AKT1/MAPK3/SRC/SYK/YWHAG	5
BP	GO:0007566	embryo implantation	4/253	60/18870	0.00855316793366852	0.0211492267212295	0.00981019088854474	MMP2/MMP9/PPARD/PTGS2	4
BP	GO:0010803	regulation of tumor necrosis factor-mediated signaling pathway	4/253	60/18870	0.00855316793366852	0.0211492267212295	0.00981019088854474	HSPA1A/IKBKB/NR1H4/SYK	4
BP	GO:0001656	metanephros development	5/253	94/18870	0.00868920530914159	0.0214270594135508	0.00993906518653568	AKR1B1/APH1A/BCL2/PDGFRA/PDGFRB	5
BP	GO:0019915	lipid storage	5/253	94/18870	0.00868920530914159	0.0214270594135508	0.00993906518653568	CES1/NR1H3/PPARA/PPARD/PPARG	5
BP	GO:0032411	positive regulation of transporter activity	5/253	94/18870	0.00868920530914159	0.0214270594135508	0.00993906518653568	CFTR/DRD4/EDNRA/NR1H3/RXRA	5
BP	GO:0046785	microtubule polymerization	5/253	94/18870	0.00868920530914159	0.0214270594135508	0.00993906518653568	ABL1/CDK5R1/HSPA1A/MAPT/MET	5
BP	GO:0060761	negative regulation of response to cytokine stimulus	5/253	94/18870	0.00868920530914159	0.0214270594135508	0.00993906518653568	ARG1/NR1H3/NR1H4/PPARG/PTPRC	5
BP	GO:0046328	regulation of JNK cascade	6/253	132/18870	0.00881593872838517	0.0217277357004046	0.0100785356177044	APP/DUSP16/EGFR/GRIK2/IGF1R/PTPN22	6
BP	GO:0035590	purinergic nucleotide receptor signaling pathway	3/253	32/18870	0.0088669604061249	0.0217822995861646	0.0101038453910584	ADORA1/ADORA2A/ADORA3	3
BP	GO:0060292	long-term synaptic depression	3/253	32/18870	0.0088669604061249	0.0217822995861646	0.0101038453910584	ADORA1/CD38/MAPT	3
BP	GO:0061037	negative regulation of cartilage development	3/253	32/18870	0.0088669604061249	0.0217822995861646	0.0101038453910584	RARA/RARB/RARG	3
BP	GO:0070570	regulation of neuron projection regeneration	3/253	32/18870	0.0088669604061249	0.0217822995861646	0.0101038453910584	BRAF/IGF1R/MAP2K1	3
BP	GO:1901020	negative regulation of calcium ion transmembrane transporter activity	3/253	32/18870	0.0088669604061249	0.0217822995861646	0.0101038453910584	DRD2/DRD3/DRD4	3
BP	GO:1901889	negative regulation of cell junction assembly	3/253	32/18870	0.0088669604061249	0.0217822995861646	0.0101038453910584	ACE/IKBKB/SRC	3
BP	GO:0050680	negative regulation of epithelial cell proliferation	7/253	173/18870	0.00890596196069183	0.0218622357099975	0.0101409242234917	ALOX5/AR/CDK6/DRD2/PPARD/PPARG/XDH	7
BP	GO:0090287	regulation of cellular response to growth factor stimulus	11/253	357/18870	0.00903337362883003	0.0218622357099975	0.0101409242234917	ABL1/FGFR1/HIF1A/HSP90AB1/HSPA1A/KDR/PIK3CB/PPARA/PPARG/PTPN1/XDH	11
BP	GO:0006611	protein export from nucleus	4/253	61/18870	0.00905908045445339	0.0218622357099975	0.0101409242234917	CDK5/DUSP16/GSK3B/MDM2	4
BP	GO:0046902	regulation of mitochondrial membrane permeability	4/253	61/18870	0.00905908045445339	0.0218622357099975	0.0101409242234917	BCL2/BCL2L1/GSK3B/HSPA1A	4
BP	GO:0048599	oocyte development	4/253	61/18870	0.00905908045445339	0.0218622357099975	0.0101409242234917	AURKA/BCL2/EDNRA/SIRT2	4
BP	GO:0060350	endochondral bone morphogenesis	4/253	61/18870	0.00905908045445339	0.0218622357099975	0.0101409242234917	MMP13/RARA/RARB/RARG	4
BP	GO:0007044	cell-substrate junction assembly	5/253	95/18870	0.00907420597792467	0.0218622357099975	0.0101409242234917	ABL1/BCL2/KDR/PTK2/SRC	5
BP	GO:0014033	neural crest cell differentiation	5/253	95/18870	0.00907420597792467	0.0218622357099975	0.0101409242234917	EDNRA/HIF1A/HTR2B/MAPK1/MAPK3	5
BP	GO:1902807	negative regulation of cell cycle G1/S phase transition	5/253	95/18870	0.00907420597792467	0.0218622357099975	0.0101409242234917	BCL2/CCND1/CDK2/MDM2/WEE1	5
BP	GO:0006527	arginine catabolic process	2/253	11/18870	0.00909275748203652	0.0218622357099975	0.0101409242234917	ARG1/NOS2	2
BP	GO:0019065	receptor-mediated endocytosis of virus by host cell	2/253	11/18870	0.00909275748203652	0.0218622357099975	0.0101409242234917	CTSL/DPP4	2
BP	GO:0019511	peptidyl-proline hydroxylation	2/253	11/18870	0.00909275748203652	0.0218622357099975	0.0101409242234917	EGLN1/EGLN3	2
BP	GO:0021548	pons development	2/253	11/18870	0.00909275748203652	0.0218622357099975	0.0101409242234917	BCL2/CDK5R1	2
BP	GO:0030397	membrane disassembly	2/253	11/18870	0.00909275748203652	0.0218622357099975	0.0101409242234917	PLK1/PRKCA	2
BP	GO:0032000	positive regulation of fatty acid beta-oxidation	2/253	11/18870	0.00909275748203652	0.0218622357099975	0.0101409242234917	FABP1/PPARA	2
BP	GO:0032342	aldosterone biosynthetic process	2/253	11/18870	0.00909275748203652	0.0218622357099975	0.0101409242234917	CYP11B1/CYP11B2	2
BP	GO:0033148	positive regulation of intracellular estrogen receptor signaling pathway	2/253	11/18870	0.00909275748203652	0.0218622357099975	0.0101409242234917	AR/PARP1	2
BP	GO:0033327	Leydig cell differentiation	2/253	11/18870	0.00909275748203652	0.0218622357099975	0.0101409242234917	AR/PDGFRA	2
BP	GO:0034139	regulation of toll-like receptor 3 signaling pathway	2/253	11/18870	0.00909275748203652	0.0218622357099975	0.0101409242234917	PTPN22/SRC	2
BP	GO:0035723	interleukin-15-mediated signaling pathway	2/253	11/18870	0.00909275748203652	0.0218622357099975	0.0101409242234917	JAK1/JAK3	2
BP	GO:0035812	renal sodium excretion	2/253	11/18870	0.00909275748203652	0.0218622357099975	0.0101409242234917	AGTR1/DRD2	2
BP	GO:0038003	G protein-coupled opioid receptor signaling pathway	2/253	11/18870	0.00909275748203652	0.0218622357099975	0.0101409242234917	OPRD1/OPRM1	2
BP	GO:0038183	bile acid signaling pathway	2/253	11/18870	0.00909275748203652	0.0218622357099975	0.0101409242234917	GPBAR1/NR1H4	2
BP	GO:0038196	type III interferon-mediated signaling pathway	2/253	11/18870	0.00909275748203652	0.0218622357099975	0.0101409242234917	JAK1/TYK2	2
BP	GO:0042428	serotonin metabolic process	2/253	11/18870	0.00909275748203652	0.0218622357099975	0.0101409242234917	ALDH2/SRD5A1	2
BP	GO:0044062	regulation of excretion	2/253	11/18870	0.00909275748203652	0.0218622357099975	0.0101409242234917	AGTR1/DRD2	2
BP	GO:0046549	retinal cone cell development	2/253	11/18870	0.00909275748203652	0.0218622357099975	0.0101409242234917	RORB/THRB	2
BP	GO:0046643	regulation of gamma-delta T cell activation	2/253	11/18870	0.00909275748203652	0.0218622357099975	0.0101409242234917	PTPRC/SYK	2
BP	GO:0050847	progesterone receptor signaling pathway	2/253	11/18870	0.00909275748203652	0.0218622357099975	0.0101409242234917	MAPK1/SRC	2
BP	GO:0051133	regulation of NK T cell activation	2/253	11/18870	0.00909275748203652	0.0218622357099975	0.0101409242234917	JAK2/TYK2	2
BP	GO:0070669	response to interleukin-2	2/253	11/18870	0.00909275748203652	0.0218622357099975	0.0101409242234917	JAK1/JAK3	2
BP	GO:0070944	neutrophil-mediated killing of bacterium	2/253	11/18870	0.00909275748203652	0.0218622357099975	0.0101409242234917	ELANE/F2	2
BP	GO:0071349	cellular response to interleukin-12	2/253	11/18870	0.00909275748203652	0.0218622357099975	0.0101409242234917	JAK2/TYK2	2
BP	GO:0071350	cellular response to interleukin-15	2/253	11/18870	0.00909275748203652	0.0218622357099975	0.0101409242234917	JAK1/JAK3	2
BP	GO:0071358	cellular response to type III interferon	2/253	11/18870	0.00909275748203652	0.0218622357099975	0.0101409242234917	JAK1/TYK2	2
BP	GO:0071872	cellular response to epinephrine stimulus	2/253	11/18870	0.00909275748203652	0.0218622357099975	0.0101409242234917	SIRT2/SRD5A1	2
BP	GO:1900038	negative regulation of cellular response to hypoxia	2/253	11/18870	0.00909275748203652	0.0218622357099975	0.0101409242234917	DRD2/PIK3CB	2
BP	GO:1901984	negative regulation of protein acetylation	2/253	11/18870	0.00909275748203652	0.0218622357099975	0.0101409242234917	GSK3B/HDAC6	2
BP	GO:1904181	positive regulation of membrane depolarization	2/253	11/18870	0.00909275748203652	0.0218622357099975	0.0101409242234917	KDR/PARP1	2
BP	GO:2001171	positive regulation of ATP biosynthetic process	2/253	11/18870	0.00909275748203652	0.0218622357099975	0.0101409242234917	PPARA/VCP	2
BP	GO:0050868	negative regulation of T cell activation	6/253	133/18870	0.00913179713653368	0.0219444408087174	0.010179055533023	ADORA2A/ARG1/ERBB2/IDO1/JAK3/PTPN22	6
BP	GO:0072331	signal transduction by p53 class mediator	7/253	175/18870	0.00945288418208644	0.0226986178383691	0.0105288849013569	AKT1/AURKA/AURKB/BCL2/CHEK1/MDM2/MTOR	7
BP	GO:0031109	microtubule polymerization or depolymerization	6/253	134/18870	0.00945566732051398	0.0226986178383691	0.0105288849013569	ABL1/CDK5R1/HDAC6/HSPA1A/MAPT/MET	6
BP	GO:0015695	organic cation transport	4/253	62/18870	0.00958411700109174	0.0229947663997562	0.0106662551209337	ADORA2A/ADORA3/PSEN1/SLC6A3	4
BP	GO:0001556	oocyte maturation	3/253	33/18870	0.00965855110571998	0.0230632948566664	0.0106980424412196	AURKA/EDNRA/SIRT2	3
BP	GO:0019228	neuronal action potential	3/253	33/18870	0.00965855110571998	0.0230632948566664	0.0106980424412196	GRIK2/MTNR1B/MTOR	3
BP	GO:0019934	cGMP-mediated signaling	3/253	33/18870	0.00965855110571998	0.0230632948566664	0.0106980424412196	HTR2B/HTR2C/MTNR1B	3
BP	GO:0034368	protein-lipid complex remodeling	3/253	33/18870	0.00965855110571998	0.0230632948566664	0.0106980424412196	AGTR1/MPO/NR1H4	3
BP	GO:0034369	plasma lipoprotein particle remodeling	3/253	33/18870	0.00965855110571998	0.0230632948566664	0.0106980424412196	AGTR1/MPO/NR1H4	3
BP	GO:0045648	positive regulation of erythrocyte differentiation	3/253	33/18870	0.00965855110571998	0.0230632948566664	0.0106980424412196	HIF1A/HSPA1A/MAPK14	3
BP	GO:0050891	multicellular organismal-level water homeostasis	3/253	33/18870	0.00965855110571998	0.0230632948566664	0.0106980424412196	AKR1B1/CFTR/CYP11B2	3
BP	GO:0061436	establishment of skin barrier	3/253	33/18870	0.00965855110571998	0.0230632948566664	0.0106980424412196	ALOX12/CYP26B1/MET	3
BP	GO:0072539	T-helper 17 cell differentiation	3/253	33/18870	0.00965855110571998	0.0230632948566664	0.0106980424412196	JAK1/RORA/RORC	3
BP	GO:0006612	protein targeting to membrane	6/253	135/18870	0.00978765548467333	0.0233592516182209	0.010835323693337	ADORA1/CDK5/CDK5R1/ERBB2/FYN/ITGB2	6
BP	GO:1901874	negative regulation of post-translational protein modification	5/253	97/18870	0.00987921260569737	0.0235653331791147	0.0109309158148659	ABL1/AKT1/CDK5/FYN/HSPA1A	5
BP	GO:0002090	regulation of receptor internalization	4/253	63/18870	0.0101285458978124	0.0240839044601161	0.0111714580967657	DRD2/DRD4/INSR/SYK	4
BP	GO:0010573	vascular endothelial growth factor production	4/253	63/18870	0.0101285458978124	0.0240839044601161	0.0111714580967657	CYP1B1/HIF1A/PTGS2/RORA	4
BP	GO:0051784	negative regulation of nuclear division	4/253	63/18870	0.0101285458978124	0.0240839044601161	0.0111714580967657	AURKB/CCNB1/CHEK1/PLK1	4
BP	GO:0051893	regulation of focal adhesion assembly	4/253	63/18870	0.0101285458978124	0.0240839044601161	0.0111714580967657	ABL1/KDR/PTK2/SRC	4
BP	GO:0070050	neuron cellular homeostasis	4/253	63/18870	0.0101285458978124	0.0240839044601161	0.0111714580967657	ADORA1/APP/CNR1/PSEN1	4
BP	GO:0090109	regulation of cell-substrate junction assembly	4/253	63/18870	0.0101285458978124	0.0240839044601161	0.0111714580967657	ABL1/KDR/PTK2/SRC	4
BP	GO:0002443	leukocyte mediated immunity	13/253	466/18870	0.0104678108319035	0.0248650494198739	0.011533796695139	ACE/AHR/ARG1/ELANE/F2/ICAM1/ITGB2/JAK3/NOS2/PIK3CD/PIK3CG/PTPRC/SYK	13
BP	GO:0001782	B cell homeostasis	3/253	34/18870	0.0104900285839866	0.0248650494198739	0.011533796695139	ABL1/BCL2/HIF1A	3
BP	GO:0002828	regulation of type 2 immune response	3/253	34/18870	0.0104900285839866	0.0248650494198739	0.011533796695139	ARG1/IDO1/RARA	3
BP	GO:0046825	regulation of protein export from nucleus	3/253	34/18870	0.0104900285839866	0.0248650494198739	0.011533796695139	CDK5/GSK3B/MDM2	3
BP	GO:0051450	myoblast proliferation	3/253	34/18870	0.0104900285839866	0.0248650494198739	0.011533796695139	ABL1/PPARD/SRC	3
BP	GO:1902176	negative regulation of oxidative stress-induced intrinsic apoptotic signaling pathway	3/253	34/18870	0.0104900285839866	0.0248650494198739	0.011533796695139	AKT1/FYN/HIF1A	3
BP	GO:0060070	canonical Wnt signaling pathway	10/253	316/18870	0.010532240017105	0.0249520345954975	0.0115741452709327	EDNRA/EGFR/GSK3B/LRRK2/MAPK14/PSEN1/RARG/SRC/TNKS2/VCP	10
BP	GO:0001906	cell killing	8/253	223/18870	0.0106326217372902	0.0251361491711016	0.0116595478795409	ARG1/BCL2L1/ELANE/F2/ICAM1/NOS2/PTPRC/SYK	8
BP	GO:0001885	endothelial cell development	4/253	64/18870	0.0106926277310983	0.0251361491711016	0.0116595478795409	EDNRA/ICAM1/IKBKB/MET	4
BP	GO:0032615	interleukin-12 production	4/253	64/18870	0.0106926277310983	0.0251361491711016	0.0116595478795409	IDO1/JAK3/MAPK14/SYK	4
BP	GO:0032655	regulation of interleukin-12 production	4/253	64/18870	0.0106926277310983	0.0251361491711016	0.0116595478795409	IDO1/JAK3/MAPK14/SYK	4
BP	GO:0035773	insulin secretion involved in cellular response to glucose stimulus	4/253	64/18870	0.0106926277310983	0.0251361491711016	0.0116595478795409	CFTR/HIF1A/NR1H4/RAF1	4
BP	GO:0050773	regulation of dendrite development	5/253	99/18870	0.0107319697161167	0.0251361491711016	0.0116595478795409	ABL1/ALK/CAMK2B/GSK3B/HDAC6	5
BP	GO:0001553	luteinization	2/253	12/18870	0.01081548783119	0.0251361491711016	0.0116595478795409	MMP2/PDGFRA	2
BP	GO:0006705	mineralocorticoid biosynthetic process	2/253	12/18870	0.01081548783119	0.0251361491711016	0.0116595478795409	CYP11B1/CYP11B2	2
BP	GO:0014004	microglia differentiation	2/253	12/18870	0.01081548783119	0.0251361491711016	0.0116595478795409	APP/NR3C1	2
BP	GO:0014842	regulation of skeletal muscle satellite cell proliferation	2/253	12/18870	0.01081548783119	0.0251361491711016	0.0116595478795409	JAK2/PPARD	2
BP	GO:0014854	response to inactivity	2/253	12/18870	0.01081548783119	0.0251361491711016	0.0116595478795409	DRD2/PIK3CA	2
BP	GO:0030656	regulation of vitamin metabolic process	2/253	12/18870	0.01081548783119	0.0251361491711016	0.0116595478795409	AKR1C3/CYP27B1	2
BP	GO:0032351	negative regulation of hormone metabolic process	2/253	12/18870	0.01081548783119	0.0251361491711016	0.0116595478795409	AKR1C3/CYP27B1	2
BP	GO:0033145	positive regulation of intracellular steroid hormone receptor signaling pathway	2/253	12/18870	0.01081548783119	0.0251361491711016	0.0116595478795409	AR/PARP1	2
BP	GO:0033629	negative regulation of cell adhesion mediated by integrin	2/253	12/18870	0.01081548783119	0.0251361491711016	0.0116595478795409	CYP1B1/SERPINE1	2
BP	GO:0034342	response to type III interferon	2/253	12/18870	0.01081548783119	0.0251361491711016	0.0116595478795409	JAK1/TYK2	2
BP	GO:0035112	genitalia morphogenesis	2/253	12/18870	0.01081548783119	0.0251361491711016	0.0116595478795409	AR/RBP4	2
BP	GO:0042364	water-soluble vitamin biosynthetic process	2/253	12/18870	0.01081548783119	0.0251361491711016	0.0116595478795409	AKR1A1/AKR1B1	2
BP	GO:0042416	dopamine biosynthetic process	2/253	12/18870	0.01081548783119	0.0251361491711016	0.0116595478795409	ALDH2/SLC6A3	2
BP	GO:0042754	negative regulation of circadian rhythm	2/253	12/18870	0.01081548783119	0.0251361491711016	0.0116595478795409	ADORA1/DRD2	2
BP	GO:0043312	neutrophil degranulation	2/253	12/18870	0.01081548783119	0.0251361491711016	0.0116595478795409	ITGB2/SYK	2
BP	GO:0045472	response to ether	2/253	12/18870	0.01081548783119	0.0251361491711016	0.0116595478795409	CDK4/MDM2	2
BP	GO:0048012	hepatocyte growth factor receptor signaling pathway	2/253	12/18870	0.01081548783119	0.0251361491711016	0.0116595478795409	MET/PTPN1	2
BP	GO:0048484	enteric nervous system development	2/253	12/18870	0.01081548783119	0.0251361491711016	0.0116595478795409	EDNRA/SLC6A4	2
BP	GO:0048548	regulation of pinocytosis	2/253	12/18870	0.01081548783119	0.0251361491711016	0.0116595478795409	AXL/NR1H3	2
BP	GO:0048755	branching morphogenesis of a nerve	2/253	12/18870	0.01081548783119	0.0251361491711016	0.0116595478795409	DRD2/LRRK2	2
BP	GO:0051549	positive regulation of keratinocyte migration	2/253	12/18870	0.01081548783119	0.0251361491711016	0.0116595478795409	MMP9/MTOR	2
BP	GO:0070671	response to interleukin-12	2/253	12/18870	0.01081548783119	0.0251361491711016	0.0116595478795409	JAK2/TYK2	2
BP	GO:0070672	response to interleukin-15	2/253	12/18870	0.01081548783119	0.0251361491711016	0.0116595478795409	JAK1/JAK3	2
BP	GO:0070857	regulation of bile acid biosynthetic process	2/253	12/18870	0.01081548783119	0.0251361491711016	0.0116595478795409	CES1/NR1H4	2
BP	GO:0071236	cellular response to antibiotic	2/253	12/18870	0.01081548783119	0.0251361491711016	0.0116595478795409	MDM2/PLA2G4A	2
BP	GO:0071389	cellular response to mineralocorticoid stimulus	2/253	12/18870	0.01081548783119	0.0251361491711016	0.0116595478795409	ACE/IGF1R	2
BP	GO:0072497	mesenchymal stem cell differentiation	2/253	12/18870	0.01081548783119	0.0251361491711016	0.0116595478795409	GSK3B/PDGFRA	2
BP	GO:0090312	positive regulation of protein deacetylation	2/253	12/18870	0.01081548783119	0.0251361491711016	0.0116595478795409	FNTA/HDAC6	2
BP	GO:1901503	ether biosynthetic process	2/253	12/18870	0.01081548783119	0.0251361491711016	0.0116595478795409	ALOX5/PLA2G4A	2
BP	GO:1903580	positive regulation of ATP metabolic process	2/253	12/18870	0.01081548783119	0.0251361491711016	0.0116595478795409	PPARA/VCP	2
BP	GO:2001267	regulation of cysteine-type endopeptidase activity involved in apoptotic signaling pathway	2/253	12/18870	0.01081548783119	0.0251361491711016	0.0116595478795409	JAK2/MMP9	2
BP	GO:0007098	centrosome cycle	6/253	138/18870	0.0108333800518847	0.0251518957079417	0.0116668520015436	AURKA/CDK1/CDK2/CHEK1/NEK2/PLK1	6
BP	GO:0009581	detection of external stimulus	6/253	138/18870	0.0108333800518847	0.0251518957079417	0.0116668520015436	ADORA1/BACE1/FYN/GRIK2/HTR2A/PTK2	6
BP	GO:0034766	negative regulation of monoatomic ion transmembrane transport	5/253	100/18870	0.0111766505199318	0.0259089875013787	0.0120180333998835	BCL2/DRD2/DRD3/DRD4/MMP9	5
BP	GO:0060349	bone morphogenesis	5/253	100/18870	0.0111766505199318	0.0259089875013787	0.0120180333998835	CYP26B1/MMP13/RARA/RARB/RARG	5
BP	GO:2000177	regulation of neural precursor cell proliferation	5/253	100/18870	0.0111766505199318	0.0259089875013787	0.0120180333998835	DRD2/HIF1A/LRRK2/SIRT2/SLC6A4	5
BP	GO:0060048	cardiac muscle contraction	6/253	139/18870	0.0111988888142691	0.0259472462286573	0.012035779931362	ADORA1/GRK2/HSP90AA1/MTOR/PIK3CA/PIK3CG	6
BP	GO:0009994	oocyte differentiation	4/253	65/18870	0.0112766152805362	0.0260606149869388	0.0120883666842584	AURKA/BCL2/EDNRA/SIRT2	4
BP	GO:0010812	negative regulation of cell-substrate adhesion	4/253	65/18870	0.0112766152805362	0.0260606149869388	0.0120883666842584	PIK3R1/PLG/SERPINE1/SRC	4
BP	GO:0030888	regulation of B cell proliferation	4/253	65/18870	0.0112766152805362	0.0260606149869388	0.0120883666842584	AHR/BCL2/CD38/PTPRC	4
BP	GO:1902808	positive regulation of cell cycle G1/S phase transition	4/253	65/18870	0.0112766152805362	0.0260606149869388	0.0120883666842584	AKT1/EGFR/MDM2/TERT	4
BP	GO:1905330	regulation of morphogenesis of an epithelium	4/253	65/18870	0.0112766152805362	0.0260606149869388	0.0120883666842584	ABL1/AR/ESR1/PIK3CD	4
BP	GO:0002719	negative regulation of cytokine production involved in immune response	3/253	35/18870	0.0113617479212532	0.0260709479430379	0.0120931596855871	ARG1/AXL/JAK3	3
BP	GO:0010613	positive regulation of cardiac muscle hypertrophy	3/253	35/18870	0.0113617479212532	0.0260709479430379	0.0120931596855871	PARP1/PARP2/PRKCA	3
BP	GO:0010614	negative regulation of cardiac muscle hypertrophy	3/253	35/18870	0.0113617479212532	0.0260709479430379	0.0120931596855871	G6PD/PPARA/PPARG	3
BP	GO:0030224	monocyte differentiation	3/253	35/18870	0.0113617479212532	0.0260709479430379	0.0120931596855871	CDK6/CSF1R/PPARG	3
BP	GO:0032205	negative regulation of telomere maintenance	3/253	35/18870	0.0113617479212532	0.0260709479430379	0.0120931596855871	PARP1/SRC/TNKS2	3
BP	GO:0033146	regulation of intracellular estrogen receptor signaling pathway	3/253	35/18870	0.0113617479212532	0.0260709479430379	0.0120931596855871	AR/PARP1/SRC	3
BP	GO:0034367	protein-containing complex remodeling	3/253	35/18870	0.0113617479212532	0.0260709479430379	0.0120931596855871	AGTR1/MPO/NR1H4	3
BP	GO:0036314	response to sterol	3/253	35/18870	0.0113617479212532	0.0260709479430379	0.0120931596855871	CES1/RORA/RORC	3
BP	GO:0050974	detection of mechanical stimulus involved in sensory perception	3/253	35/18870	0.0113617479212532	0.0260709479430379	0.0120931596855871	BACE1/FYN/HTR2A	3
BP	GO:0051968	positive regulation of synaptic transmission, glutamatergic	3/253	35/18870	0.0113617479212532	0.0260709479430379	0.0120931596855871	ADORA2A/HDAC6/PTGS2	3
BP	GO:0070633	transepithelial transport	3/253	35/18870	0.0113617479212532	0.0260709479430379	0.0120931596855871	ABCC1/ABCG2/CFTR	3
BP	GO:0090050	positive regulation of cell migration involved in sprouting angiogenesis	3/253	35/18870	0.0113617479212532	0.0260709479430379	0.0120931596855871	ABL1/KDR/PTGS2	3
BP	GO:0090311	regulation of protein deacetylation	3/253	35/18870	0.0113617479212532	0.0260709479430379	0.0120931596855871	FNTA/HDAC6/MAPT	3
BP	GO:1901385	regulation of voltage-gated calcium channel activity	3/253	35/18870	0.0113617479212532	0.0260709479430379	0.0120931596855871	DRD2/DRD3/DRD4	3
BP	GO:0001909	leukocyte mediated cytotoxicity	6/253	140/18870	0.0115730362651721	0.0265154375189386	0.0122993387409744	ARG1/ELANE/F2/ICAM1/NOS2/PTPRC	6
BP	GO:0008360	regulation of cell shape	6/253	140/18870	0.0115730362651721	0.0265154375189386	0.0122993387409744	CSF1R/F2/FYN/ITGB2/KDR/PTK2	6
BP	GO:0010977	negative regulation of neuron projection development	6/253	140/18870	0.0115730362651721	0.0265154375189386	0.0122993387409744	CD38/CDK5/HDAC6/LRRK2/MDM2/PSEN1	6
BP	GO:0045055	regulated exocytosis	8/253	227/18870	0.0117440918817732	0.0268937326746071	0.012474813132461	BRAF/CDK5/ITGB2/LRRK2/PIK3CD/PIK3CG/PSEN1/SYK	8
BP	GO:0015800	acidic amino acid transport	4/253	66/18870	0.0118807534583363	0.0271791756314315	0.0126072174955684	ADORA1/ADORA2A/GRM1/PSEN1	4
BP	GO:0042531	positive regulation of tyrosine phosphorylation of STAT protein	4/253	66/18870	0.0118807534583363	0.0271791756314315	0.0126072174955684	CSF1R/FLT3/FYN/JAK2	4
BP	GO:0009582	detection of abiotic stimulus	6/253	141/18870	0.0119559242550895	0.0273373204923093	0.0126805739021029	ADORA1/BACE1/FYN/GRIK2/HTR2A/PTK2	6
BP	GO:0005976	polysaccharide metabolic process	5/253	102/18870	0.012103388820406	0.0276605224304733	0.0128304929866505	AKT1/GSK3B/INSR/PYGL/PYGM	5
BP	GO:0001569	branching involved in blood vessel morphogenesis	3/253	36/18870	0.0122740270211052	0.027937611806087	0.0129590224928962	ABL1/EDNRA/KDR	3
BP	GO:0002474	antigen processing and presentation of peptide antigen via MHC class I	3/253	36/18870	0.0122740270211052	0.027937611806087	0.0129590224928962	ACE/IKBKB/LNPEP	3
BP	GO:0014742	positive regulation of muscle hypertrophy	3/253	36/18870	0.0122740270211052	0.027937611806087	0.0129590224928962	PARP1/PARP2/PRKCA	3
BP	GO:0021696	cerebellar cortex morphogenesis	3/253	36/18870	0.0122740270211052	0.027937611806087	0.0129590224928962	CDK5/MAP2K1/RORA	3
BP	GO:0033687	osteoblast proliferation	3/253	36/18870	0.0122740270211052	0.027937611806087	0.0129590224928962	ABL1/BCL2/IGF1R	3
BP	GO:0055023	positive regulation of cardiac muscle tissue growth	3/253	36/18870	0.0122740270211052	0.027937611806087	0.0129590224928962	CDK1/MAPK14/PARP2	3
BP	GO:1905332	positive regulation of morphogenesis of an epithelium	3/253	36/18870	0.0122740270211052	0.027937611806087	0.0129590224928962	ABL1/AR/PIK3CD	3
BP	GO:1905898	positive regulation of response to endoplasmic reticulum stress	3/253	36/18870	0.0122740270211052	0.027937611806087	0.0129590224928962	ERN1/PIK3R1/PTPN1	3
BP	GO:0007179	transforming growth factor beta receptor signaling pathway	8/253	229/18870	0.0123308937476534	0.0280529382645208	0.0130125173363081	FNTA/HSP90AB1/HSPA1A/PARP1/PPARA/PPARG/PTK2/SRC	8
BP	GO:0009620	response to fungus	4/253	67/18870	0.0125052792572032	0.0283675988747188	0.0131584744765779	ARG1/ELANE/MPO/SYK	4
BP	GO:0010972	negative regulation of G2/M transition of mitotic cell cycle	4/253	67/18870	0.0125052792572032	0.0283675988747188	0.0131584744765779	AURKB/CDK1/CHEK1/PLK1	4
BP	GO:0035601	protein deacylation	4/253	67/18870	0.0125052792572032	0.0283675988747188	0.0131584744765779	FNTA/HDAC6/MAPT/SIRT2	4
BP	GO:0046888	negative regulation of hormone secretion	4/253	67/18870	0.0125052792572032	0.0283675988747188	0.0131584744765779	ADORA1/DRD2/FFAR4/MTNR1B	4
BP	GO:0048645	animal organ formation	4/253	67/18870	0.0125052792572032	0.0283675988747188	0.0131584744765779	AR/MAP2K1/MAPK1/MAPK3	4
BP	GO:0006885	regulation of pH	5/253	103/18870	0.0125857482543323	0.0283675988747188	0.0131584744765779	BCL2/CFTR/LRRK2/MAPK1/MAPK3	5
BP	GO:0045639	positive regulation of myeloid cell differentiation	5/253	103/18870	0.0125857482543323	0.0283675988747188	0.0131584744765779	CCR1/HIF1A/HSPA1A/MAPK14/PRKCA	5
BP	GO:0002069	columnar/cuboidal epithelial cell maturation	2/253	13/18870	0.0126698159836037	0.0283675988747188	0.0131584744765779	HIF1A/TYMS	2
BP	GO:0014061	regulation of norepinephrine secretion	2/253	13/18870	0.0126698159836037	0.0283675988747188	0.0131584744765779	ADORA2A/ADORA3	2
BP	GO:0031392	regulation of prostaglandin biosynthetic process	2/253	13/18870	0.0126698159836037	0.0283675988747188	0.0131584744765779	FABP5/PTGS2	2
[truncated: 956 more rows]

## Sheet: KEGG
category	subcategory	ID	Description	GeneRatio	BgRatio	pvalue	p.adjust	qvalue	geneID	Count
Human Diseases	Cancer: specific types	hsa05215	Prostate cancer	30/242	98/8964	4.11407947507238e-24	1.13548593511998e-21	4.41722217323561e-22	AKT1/AR/BCL2/BRAF/CCND1/CDK2/EGFR/ERBB2/FGFR1/GSK3B/HSP90AA1/HSP90AB1/IGF1R/IKBKB/MAP2K1/MAPK1/MAPK3/MDM2/MMP3/MMP9/MTOR/PDGFRA/PDGFRB/PIK3CA/PIK3CB/PIK3CD/PIK3R1/PLAU/RAF1/SRD5A2	30
Human Diseases	Drug resistance: antineoplastic	hsa01521	EGFR tyrosine kinase inhibitor resistance	26/242	80/8964	9.06796564048413e-22	1.25137925838681e-19	4.86806576489148e-20	AKT1/AXL/BCL2/BCL2L1/BRAF/EGFR/ERBB2/GSK3B/IGF1R/JAK1/JAK2/KDR/MAP2K1/MAPK1/MAPK3/MET/MTOR/PDGFRA/PDGFRB/PIK3CA/PIK3CB/PIK3CD/PIK3R1/PRKCA/RAF1/SRC	26
Human Diseases	Cancer: specific types	hsa05223	Non-small cell lung cancer	23/242	73/8964	5.03284780952109e-19	4.6302199847594e-17	1.80122974235492e-17	AKT1/ALK/BRAF/CCND1/CDK4/CDK6/EGFR/ERBB2/JAK3/MAP2K1/MAPK1/MAPK3/MET/PIK3CA/PIK3CB/PIK3CD/PIK3R1/PRKCA/RAF1/RARB/RXRA/RXRB/RXRG	23
Human Diseases	Drug resistance: antineoplastic	hsa01522	Endocrine resistance	25/242	99/8964	5.47806401266441e-18	3.77986416873844e-16	1.47042770866255e-16	AKT1/BCL2/BRAF/CCND1/CDK4/EGFR/ERBB2/ESR1/ESR2/IGF1R/MAP2K1/MAPK1/MAPK14/MAPK3/MDM2/MMP2/MMP9/MTOR/PIK3CA/PIK3CB/PIK3CD/PIK3R1/PTK2/RAF1/SRC	25
Metabolism	Lipid metabolism	hsa00140	Steroid hormone biosynthesis	20/242	63/8964	9.28322400495947e-17	5.12433965073763e-15	1.99345020738077e-15	AKR1C1/AKR1C2/AKR1C3/AKR1C4/COMT/CYP11B1/CYP11B2/CYP17A1/CYP19A1/CYP1A2/CYP1B1/CYP3A4/HSD11B1/HSD11B2/HSD17B1/HSD17B2/HSD17B3/SRD5A1/SRD5A2/UGT2B7	20
Human Diseases	Cancer: specific types	hsa05214	Glioma	21/242	76/8964	3.73361431519838e-16	1.69421316410029e-14	6.59076059260981e-15	AKT1/BRAF/CAMK2B/CCND1/CDK4/CDK6/EGFR/IGF1R/MAP2K1/MAPK1/MAPK3/MDM2/MTOR/PDGFRA/PDGFRB/PIK3CA/PIK3CB/PIK3CD/PIK3R1/PRKCA/RAF1	21
Environmental Information Processing	Signal transduction	hsa04151	PI3K-Akt signaling pathway	42/242	362/8964	4.29691744518189e-16	1.69421316410029e-14	6.59076059260981e-15	AKT1/BCL2/BCL2L1/CCND1/CDK2/CDK4/CDK6/CSF1R/EGFR/ERBB2/FGFR1/FLT3/GSK3B/HSP90AA1/HSP90AB1/IGF1R/IKBKB/INSR/JAK1/JAK2/JAK3/KDR/MAP2K1/MAPK1/MAPK3/MCL1/MDM2/MET/MTOR/PDGFRA/PDGFRB/PIK3CA/PIK3CB/PIK3CD/PIK3CG/PIK3R1/PRKCA/PTK2/RAF1/RXRA/SYK/YWHAG	42
Human Diseases	Cancer: overview	hsa05230	Central carbon metabolism in cancer	20/242	71/8964	1.28032267306154e-15	4.41711322206232e-14	1.71832779805628e-14	AKT1/EGFR/ERBB2/FGFR1/FLT3/G6PD/HIF1A/IDH1/MAP2K1/MAPK1/MAPK3/MET/MTOR/PDGFRA/PDGFRB/PIK3CA/PIK3CB/PIK3CD/PIK3R1/RAF1	20
Human Diseases	Cancer: overview	hsa05207	Chemical carcinogenesis - receptor activation	32/242	215/8964	1.6230003603689e-15	4.97720110513129e-14	1.93621095622956e-14	AHR/AKT1/AR/BCL2/CCND1/CDC25A/CYP1A2/CYP1B1/CYP3A4/EGFR/EPHX2/ESR1/ESR2/HSP90AA1/HSP90AB1/JAK2/MAP2K1/MAPK1/MAPK3/MTOR/PIK3CA/PIK3CB/PIK3CD/PIK3R1/PPARA/PRKCA/RAF1/RXRA/RXRB/RXRG/SRC/UGT2B7	32
Human Diseases	Cancer: specific types	hsa05218	Melanoma	20/242	73/8964	2.32736208434133e-15	6.42351935278208e-14	2.4988519221349e-14	AKT1/BRAF/CCND1/CDK4/CDK6/EGFR/FGFR1/IGF1R/MAP2K1/MAPK1/MAPK3/MDM2/MET/PDGFRA/PDGFRB/PIK3CA/PIK3CB/PIK3CD/PIK3R1/RAF1	20
Organismal Systems	Nervous system	hsa04726	Serotonergic synapse	24/242	115/8964	2.85879736248031e-15	7.17298247313241e-14	2.79040508108126e-14	ALOX12/ALOX15/ALOX5/APP/BRAF/CYP2C19/CYP2C9/GABRB2/HTR2A/HTR2B/HTR2C/HTR6/HTR7/MAOA/MAOB/MAP2K1/MAPK1/MAPK3/PLA2G4A/PRKCA/PTGS1/PTGS2/RAF1/SLC6A4	24
Human Diseases	Cardiovascular disease	hsa05417	Lipid and atherosclerosis	31/242	216/8964	1.3112459746537e-14	3.01586574170351e-13	1.17322008258489e-13	AKT1/BCL2/BCL2L1/CAMK2B/CYP2A6/CYP2C9/ERN1/GSK3B/HSP90AA1/HSP90AB1/HSPA1A/ICAM1/IKBKB/JAK2/MAPK1/MAPK14/MAPK3/MMP1/MMP3/MMP9/PIK3CA/PIK3CB/PIK3CD/PIK3R1/PPARG/PRKCA/PTK2/RXRA/RXRB/RXRG/SRC	31
Human Diseases	Cancer: overview	hsa05205	Proteoglycans in cancer	30/242	204/8964	1.85720491442894e-14	3.94298889524913e-13	1.5338858402571e-13	AKT1/BRAF/CAMK2B/CCND1/CTSL/EGFR/ERBB2/ESR1/FGFR1/HIF1A/IGF1R/KDR/MAP2K1/MAPK1/MAPK14/MAPK3/MDM2/MET/MMP2/MMP9/MTOR/PIK3CA/PIK3CB/PIK3CD/PIK3R1/PLAU/PRKCA/PTK2/RAF1/SRC	30
Human Diseases	Cancer: specific types	hsa05219	Bladder cancer	15/242	41/8964	6.50126153426011e-14	1.28167727389699e-12	4.98592989845512e-13	BRAF/CCND1/CDK4/DAPK1/EGFR/ERBB2/MAP2K1/MAPK1/MAPK3/MDM2/MMP1/MMP2/MMP9/RAF1/SRC	15
Human Diseases	Cancer: specific types	hsa05212	Pancreatic cancer	19/242	77/8964	9.75877407241158e-14	1.79561442932373e-12	6.9852277570946e-13	AKT1/BCL2L1/BRAF/CCND1/CDK4/CDK6/EGFR/ERBB2/IKBKB/JAK1/MAP2K1/MAPK1/MAPK3/MTOR/PIK3CA/PIK3CB/PIK3CD/PIK3R1/RAF1	19
Human Diseases	Cancer: specific types	hsa05221	Acute myeloid leukemia	18/242	68/8964	1.18273747871065e-13	2.04022215077586e-12	7.93679097555828e-13	AKT1/BRAF/CCND1/CSF1R/FLT3/IKBKB/MAP2K1/MAPK1/MAPK3/MPO/MTOR/PIK3CA/PIK3CB/PIK3CD/PIK3R1/PPARD/RAF1/RARA	18
Environmental Information Processing	Signal transduction	hsa04012	ErbB signaling pathway	19/242	86/8964	8.45430743693838e-13	1.37258167799705e-11	5.33956259175056e-12	ABL1/AKT1/BRAF/CAMK2B/EGFR/ERBB2/GSK3B/MAP2K1/MAPK1/MAPK3/MTOR/PIK3CA/PIK3CB/PIK3CD/PIK3R1/PRKCA/PTK2/RAF1/SRC	19
Organismal Systems	Endocrine system	hsa04919	Thyroid hormone signaling pathway	22/242	122/8964	1.02138009679217e-12	1.55572641689778e-11	6.05202496276023e-12	AKT1/CCND1/ESR1/GSK3B/HIF1A/MAP2K1/MAPK1/MAPK3/MDM2/MTOR/PIK3CA/PIK3CB/PIK3CD/PIK3R1/PRKCA/RAF1/RXRA/RXRB/RXRG/SRC/THRA/THRB	22
Environmental Information Processing	Signal transduction	hsa04066	HIF-1 signaling pathway	21/242	110/8964	1.07097108409629e-12	1.55572641689778e-11	6.05202496276023e-12	AKT1/BCL2/CAMK2B/EGFR/EGLN1/EGLN3/ERBB2/HIF1A/IGF1R/INSR/MAP2K1/MAPK1/MAPK3/MTOR/NOS2/PIK3CA/PIK3CB/PIK3CD/PIK3R1/PRKCA/SERPINE1	21
Environmental Information Processing	Signal transduction	hsa04072	Phospholipase D signaling pathway	24/242	149/8964	1.18795821817629e-12	1.63938234108329e-11	6.37745990810432e-12	AGTR1/AKT1/CXCR1/EGFR/F2/FYN/GRM1/GRM5/INSR/MAP2K1/MAPK1/MAPK3/MTOR/PDGFRA/PDGFRB/PIK3CA/PIK3CB/PIK3CD/PIK3CG/PIK3R1/PLA2G4A/PRKCA/RAF1/SYK	24
Environmental Information Processing	Signal transduction	hsa04370	VEGF signaling pathway	16/242	60/8964	2.52220152568179e-12	3.3148934337532e-11	1.28954664470948e-11	AKT1/KDR/MAP2K1/MAPK1/MAPK14/MAPK3/PIK3CA/PIK3CB/PIK3CD/PIK3R1/PLA2G4A/PRKCA/PTGS2/PTK2/RAF1/SRC	16
Organismal Systems	Endocrine system	hsa04917	Prolactin signaling pathway	17/242	71/8964	3.4694160853503e-12	4.35254017980311e-11	1.69320785026665e-11	AKT1/CCND1/CYP17A1/ESR1/ESR2/GSK3B/JAK2/MAP2K1/MAPK1/MAPK14/MAPK3/PIK3CA/PIK3CB/PIK3CD/PIK3R1/RAF1/SRC	17
Human Diseases	Cancer: specific types	hsa05222	Small cell lung cancer	19/242	93/8964	3.76140066681451e-12	4.51368080017742e-11	1.75589413279213e-11	AKT1/BCL2/BCL2L1/CCND1/CDK2/CDK4/CDK6/IKBKB/NOS2/PIK3CA/PIK3CB/PIK3CD/PIK3R1/PTGS2/PTK2/RARB/RXRA/RXRB/RXRG	19
Organismal Systems	Immune system	hsa04659	Th17 cell differentiation	20/242	109/8964	8.20395239901155e-12	9.43454525886328e-11	3.67018923113675e-11	AHR/HIF1A/HSP90AA1/HSP90AB1/IKBKB/JAK1/JAK2/JAK3/LCK/MAPK1/MAPK14/MAPK3/MTOR/RARA/RORA/RORC/RXRA/RXRB/RXRG/TYK2	20
Human Diseases	Cancer: specific types	hsa05226	Gastric cancer	23/242	150/8964	1.03238875386036e-11	1.13975718426184e-10	4.43383801657924e-11	AKT1/BCL2/BRAF/CCND1/CDK2/EGFR/ERBB2/GSK3B/MAP2K1/MAPK1/MAPK3/MET/MTOR/PIK3CA/PIK3CB/PIK3CD/PIK3R1/RAF1/RARB/RXRA/RXRB/RXRG/TERT	23
Human Diseases	Infectious disease: viral	hsa05163	Human cytomegalovirus infection	28/242	226/8964	1.08520061151403e-11	1.1519821876072e-10	4.48139523783122e-11	AKT1/CCND1/CCR1/CDK4/CDK6/EGFR/GSK3B/IKBKB/JAK1/MAP2K1/MAPK1/MAPK14/MAPK3/MDM2/MTOR/PDGFRA/PIK3CA/PIK3CB/PIK3CD/PIK3R1/PRKCA/PTGER1/PTGER2/PTGER4/PTGS2/PTK2/RAF1/SRC	28
Organismal Systems	Endocrine system	hsa04914	Progesterone-mediated oocyte maturation	20/242	111/8964	1.16570804665955e-11	1.19157330243862e-10	4.63541101635162e-11	AKT1/AURKA/BRAF/CCNB1/CDC25A/CDK1/CDK2/HSP90AA1/HSP90AB1/IGF1R/MAP2K1/MAPK1/MAPK14/MAPK3/PIK3CA/PIK3CB/PIK3CD/PIK3R1/PLK1/RAF1	20
Human Diseases	Cancer: overview	hsa05208	Chemical carcinogenesis - reactive oxygen species	28/242	227/8964	1.20884248073483e-11	1.19157330243862e-10	4.63541101635162e-11	ABL1/AHR/AKR1A1/AKR1C1/AKR1C2/AKR1C3/AKR1C4/AKT1/BRAF/CYP1A2/CYP1B1/EGFR/EPHX2/HIF1A/IKBKB/MAP2K1/MAPK1/MAPK14/MAPK3/MET/PIK3CA/PIK3CB/PIK3CD/PIK3R1/PTK2/PTPN1/RAF1/SRC	28
Human Diseases	Infectious disease: viral	hsa05167	Kaposi sarcoma-associated herpesvirus infection	26/242	196/8964	1.30431627031393e-11	1.24134927795395e-10	4.82904753437463e-11	AKT1/CCND1/CCR1/CDK4/CDK6/GSK3B/HIF1A/ICAM1/IKBKB/JAK1/JAK2/MAP2K1/MAPK1/MAPK14/MAPK3/MTOR/PIK3CA/PIK3CB/PIK3CD/PIK3CG/PIK3R1/PTGS2/RAF1/SRC/SYK/TYK2	26
Environmental Information Processing	Signal transduction	hsa04015	Rap1 signaling pathway	27/242	212/8964	1.35647053879564e-11	1.24795289569199e-10	4.85473666516336e-11	ADORA2A/AKT1/BRAF/CNR1/CSF1R/DRD2/EGFR/FGFR1/IGF1R/INSR/ITGAL/ITGB2/KDR/MAP2K1/MAPK1/MAPK14/MAPK3/MET/PDGFRA/PDGFRB/PIK3CA/PIK3CB/PIK3CD/PIK3R1/PRKCA/RAF1/SRC	27
Human Diseases	Cancer: specific types	hsa05220	Chronic myeloid leukemia	17/242	77/8964	1.4220924374439e-11	1.26612100882102e-10	4.92541353545934e-11	ABL1/AKT1/BCL2L1/BRAF/CCND1/CDK4/CDK6/IKBKB/MAP2K1/MAPK1/MAPK3/MDM2/PIK3CA/PIK3CB/PIK3CD/PIK3R1/RAF1	17
Organismal Systems	Endocrine system	hsa04915	Estrogen signaling pathway	22/242	139/8964	1.55579225578297e-11	1.34187082061281e-10	5.22009243716653e-11	AKT1/BCL2/EGFR/ESR1/ESR2/GRM1/HSP90AA1/HSP90AB1/HSPA1A/MAP2K1/MAPK1/MAPK3/MMP2/MMP9/OPRM1/PIK3CA/PIK3CB/PIK3CD/PIK3R1/RAF1/RARA/SRC	22
Human Diseases	Cancer: overview	hsa05235	PD-L1 expression and PD-1 checkpoint pathway in cancer	18/242	90/8964	2.0730201907317e-11	1.73379870497561e-10	6.74475468754812e-11	AKT1/ALK/EGFR/HIF1A/IKBKB/JAK1/JAK2/LCK/MAP2K1/MAPK1/MAPK14/MAPK3/MTOR/PIK3CA/PIK3CB/PIK3CD/PIK3R1/RAF1	18
Human Diseases	Infectious disease: viral	hsa05160	Hepatitis C	23/242	159/8964	3.53421021743128e-11	2.86894711767951e-10	1.11606638445198e-10	AKT1/BRAF/CCND1/CDK2/CDK4/CDK6/EGFR/GSK3B/IKBKB/JAK1/MAP2K1/MAPK1/MAPK3/NR1H3/PIK3CA/PIK3CB/PIK3CD/PIK3R1/PPARA/RAF1/RXRA/TYK2/YWHAG	23
Environmental Information Processing	Signal transduction	hsa04068	FoxO signaling pathway	21/242	133/8964	4.82845347314607e-11	3.80758045310947e-10	1.48120978725082e-10	AKT1/BRAF/CCNB1/CCND1/CDK2/EGFR/GRM1/IGF1R/IKBKB/INSR/MAP2K1/MAPK1/MAPK14/MAPK3/MDM2/PIK3CA/PIK3CB/PIK3CD/PIK3R1/PLK1/RAF1	21
Environmental Information Processing	Signaling molecules and interaction	hsa04080	Neuroactive ligand-receptor interaction	35/242	370/8964	6.12643137950259e-11	4.69693072428532e-10	1.82718128862358e-10	ADORA1/ADORA2A/ADORA3/AGTR1/CHRM3/CNR1/CNR2/DRD2/DRD3/DRD4/EDNRA/F2/GABRA1/GABRB2/GABRG2/GRIK1/GRIK2/GRM1/GRM5/HTR2A/HTR2B/HTR2C/HTR6/HTR7/MTNR1A/MTNR1B/NR3C1/OPRD1/OPRM1/PLG/PTGER1/PTGER2/PTGER4/THRA/THRB	35
NA	NA	hsa04082	Neuroactive ligand signaling	25/242	199/8964	1.10074031338484e-10	8.21092774308692e-10	3.19418241721917e-10	ACHE/ADORA1/ADORA2A/ADORA3/CHRM3/DRD2/DRD3/DRD4/GABRA1/GABRB2/GABRG2/GRIK1/GRIK2/GRM1/GRM5/HTR2A/HTR2B/HTR2C/HTR6/HTR7/OPRD1/OPRM1/PRKCA/SLC6A3/SLC6A4	25
Human Diseases	Endocrine and metabolic disease	hsa04933	AGE-RAGE signaling pathway in diabetic complications	18/242	101/8964	1.56643952057315e-10	1.13772975704787e-09	4.42595099995737e-10	AGTR1/AKT1/BCL2/CCND1/CDK4/F3/ICAM1/JAK2/MAPK1/MAPK14/MAPK3/MMP2/PIK3CA/PIK3CB/PIK3CD/PIK3R1/PRKCA/SERPINE1	18
Organismal Systems	Immune system	hsa04664	Fc epsilon RI signaling pathway	15/242	69/8964	2.96116529207628e-10	2.09559389900783e-09	8.15219594579704e-10	AKT1/ALOX5/FYN/MAP2K1/MAPK1/MAPK14/MAPK3/PIK3CA/PIK3CB/PIK3CD/PIK3R1/PLA2G4A/PRKCA/RAF1/SYK	15
Human Diseases	Cancer: specific types	hsa05213	Endometrial cancer	14/242	59/8964	3.38829923958536e-10	2.3379264753139e-09	9.0949084852028e-10	AKT1/BRAF/CCND1/EGFR/ERBB2/GSK3B/MAP2K1/MAPK1/MAPK3/PIK3CA/PIK3CB/PIK3CD/PIK3R1/RAF1	14
Human Diseases	Cancer: specific types	hsa05224	Breast cancer	21/242	148/8964	3.79404843725918e-10	2.55404236264277e-09	9.93563390501763e-10	AKT1/BRAF/CCND1/CDK4/CDK6/EGFR/ERBB2/ESR1/ESR2/FGFR1/GSK3B/IGF1R/MAP2K1/MAPK1/MAPK3/MTOR/PIK3CA/PIK3CB/PIK3CD/PIK3R1/RAF1	21
Cellular Processes	Cellular community - eukaryotes	hsa04510	Focal adhesion	24/242	203/8964	9.39994884123678e-10	6.17710923852703e-09	2.40299444061692e-09	AKT1/BCL2/BRAF/CCND1/EGFR/ERBB2/FYN/GSK3B/IGF1R/KDR/MAP2K1/MAPK1/MAPK3/MET/PDGFRA/PDGFRB/PIK3CA/PIK3CB/PIK3CD/PIK3R1/PRKCA/PTK2/RAF1/SRC	24
Cellular Processes	Cell growth and death	hsa04218	Cellular senescence	21/242	157/8964	1.1546276790422e-09	7.41109859106156e-09	2.88303606517269e-09	AKT1/CCNB1/CCND1/CDC25A/CDK1/CDK2/CDK4/CDK6/CHEK1/MAP2K1/MAPK1/MAPK14/MAPK3/MDM2/MTOR/PIK3CA/PIK3CB/PIK3CD/PIK3R1/RAF1/SERPINE1	21
Human Diseases	Infectious disease: viral	hsa05161	Hepatitis B	21/242	163/8964	2.31883515406956e-09	1.45454205118909e-08	5.65840157213145e-09	AKT1/BCL2/BRAF/CDK2/IKBKB/JAK1/JAK2/JAK3/MAP2K1/MAPK1/MAPK14/MAPK3/MMP9/PIK3CA/PIK3CB/PIK3CD/PIK3R1/PRKCA/RAF1/SRC/TYK2	21
Cellular Processes	Cellular community - eukaryotes	hsa04540	Gap junction	16/242	92/8964	2.45994629583522e-09	1.5087670614456e-08	5.86934554795771e-09	CDK1/DRD2/EGFR/GRM1/GRM5/HTR2A/HTR2B/HTR2C/MAP2K1/MAPK1/MAPK3/PDGFRA/PDGFRB/PRKCA/RAF1/SRC	16
Organismal Systems	Nervous system	hsa04722	Neurotrophin signaling pathway	18/242	120/8964	2.88742439854623e-09	1.73245463912774e-08	6.73952605610332e-09	ABL1/AKT1/BCL2/BRAF/CAMK2B/GSK3B/IKBKB/MAP2K1/MAPK1/MAPK14/MAPK3/PIK3CA/PIK3CB/PIK3CD/PIK3R1/PSEN1/PSEN2/RAF1	18
Human Diseases	Cancer: specific types	hsa05211	Renal cell carcinoma	14/242	70/8964	3.77940069935517e-09	2.2193927511107e-08	8.63379331095694e-09	AKT1/BRAF/EGLN1/EGLN3/HIF1A/MAP2K1/MAPK1/MAPK3/MET/PIK3CA/PIK3CB/PIK3CD/PIK3R1/RAF1	14
Environmental Information Processing	Signal transduction	hsa04014	Ras signaling pathway	25/242	238/8964	4.96331498440598e-09	2.82823280449113e-08	1.10022786444735e-08	ABL1/AKT1/BCL2L1/CSF1R/EGFR/FGFR1/FLT3/HTR7/IGF1R/IKBKB/INSR/KDR/MAP2K1/MAPK1/MAPK3/MET/PDGFRA/PDGFRB/PIK3CA/PIK3CB/PIK3CD/PIK3R1/PLA2G4A/PRKCA/RAF1	25
Human Diseases	Cancer: specific types	hsa05225	Hepatocellular carcinoma	21/242	170/8964	5.02113795000237e-09	2.82823280449113e-08	1.10022786444735e-08	AKT1/BCL2L1/BRAF/CCND1/CDK4/CDK6/EGFR/GSK3B/IGF1R/MAP2K1/MAPK1/MAPK3/MET/MTOR/PIK3CA/PIK3CB/PIK3CD/PIK3R1/PRKCA/RAF1/TERT	21
NA	NA	hsa04148	Efferocytosis	20/242	157/8964	6.92155944870143e-09	3.82070081568319e-08	1.48631381845799e-08	ALOX15/ALOX5/ARG1/AXL/CAMK2B/DUSP16/HIF1A/JAK2/MAP2K1/MAPK1/MAPK14/MAPK3/NR1H3/PPARD/PPARG/PTGER2/PTGER4/PTGS2/PTK2/RXRA	20
Human Diseases	Cancer: overview	hsa05231	Choline metabolism in cancer	16/242	99/8964	7.45216638631446e-09	4.03293710318195e-08	1.56887713396094e-08	AKT1/EGFR/HIF1A/MAP2K1/MAPK1/MAPK3/MTOR/PDGFRA/PDGFRB/PIK3CA/PIK3CB/PIK3CD/PIK3R1/PLA2G4A/PRKCA/RAF1	16
Human Diseases	Cancer: specific types	hsa05210	Colorectal cancer	15/242	87/8964	8.91559167124335e-09	4.73212173319839e-08	1.84087115479114e-08	AKT1/BCL2/BRAF/CCND1/EGFR/GSK3B/MAP2K1/MAPK1/MAPK3/MTOR/PIK3CA/PIK3CB/PIK3CD/PIK3R1/RAF1	15
Organismal Systems	Immune system	hsa04062	Chemokine signaling pathway	22/242	193/8964	9.7029655684069e-09	5.0528650884534e-08	1.96564545775075e-08	AKT1/BRAF/CCR1/CXCR1/GRK2/GRK6/GSK3B/IKBKB/ITK/JAK2/JAK3/MAP2K1/MAPK1/MAPK3/PIK3CA/PIK3CB/PIK3CD/PIK3CG/PIK3R1/PTK2/RAF1/SRC	22
Organismal Systems	Endocrine system	hsa04926	Relaxin signaling pathway	18/242	130/8964	1.06830253406576e-08	5.46021295189165e-08	2.12411030165121e-08	AKT1/EGFR/MAP2K1/MAPK1/MAPK14/MAPK3/MMP1/MMP13/MMP2/MMP9/NOS2/PIK3CA/PIK3CB/PIK3CD/PIK3R1/PRKCA/RAF1/SRC	18
Human Diseases	Cancer: overview	hsa05206	MicroRNAs in cancer	28/242	312/8964	1.91775863475991e-08	9.62366151261336e-08	3.74375848316767e-08	ABCC1/ABL1/BCL2/CCND1/CDC25A/CDK6/CYP1B1/EGFR/ERBB2/IKBKB/MAP2K1/MAPK1/MAPK3/MCL1/MDM2/MET/MMP9/MTOR/PDGFRA/PDGFRB/PIK3CA/PIK3CB/PIK3CD/PIK3R1/PLAU/PRKCA/PTGS2/RAF1	28
Cellular Processes	Cell growth and death	hsa04210	Apoptosis	18/242	137/8964	2.47809321565434e-08	1.19844225763676e-07	4.66213235236269e-08	AKT1/BCL2/BCL2L1/CTSB/CTSL/ERN1/IKBKB/MAP2K1/MAPK1/MAPK3/MCL1/PARP1/PARP2/PIK3CA/PIK3CB/PIK3CD/PIK3R1/RAF1	18
Environmental Information Processing	Signal transduction	hsa04071	Sphingolipid signaling pathway	17/242	122/8964	2.51846561387435e-08	1.19844225763676e-07	4.66213235236269e-08	ABCC1/ADORA1/ADORA3/AKT1/BCL2/FYN/MAP2K1/MAPK1/MAPK14/MAPK3/OPRD1/PIK3CA/PIK3CB/PIK3CD/PIK3R1/PRKCA/RAF1	17
Organismal Systems	Immune system	hsa04660	T cell receptor signaling pathway	17/242	122/8964	2.51846561387435e-08	1.19844225763676e-07	4.66213235236269e-08	AKT1/CDK4/FYN/GSK3B/IKBKB/ITK/LCK/MAP2K1/MAPK1/MAPK14/MAPK3/PIK3CA/PIK3CB/PIK3CD/PIK3R1/PTPRC/RAF1	17
Human Diseases	Infectious disease: viral	hsa05166	Human T-cell leukemia virus 1 infection	23/242	224/8964	3.25935096061846e-08	1.52471333072999e-07	5.93137908979631e-08	AKT1/BCL2L1/CCND1/CDK2/CDK4/CHEK1/ICAM1/IKBKB/ITGAL/ITGB2/JAK1/JAK3/LCK/MAP2K1/MAPK1/MAPK3/MMP7/PIK3CA/PIK3CB/PIK3CD/PIK3R1/POLB/TERT	23
Organismal Systems	Sensory system	hsa04750	Inflammatory mediator regulation of TRP channels	15/242	99/8964	5.4643272405758e-08	2.51359053066487e-07	9.77826979892512e-08	ALOX12/CAMK2B/HTR2A/HTR2B/HTR2C/MAPK14/PIK3CA/PIK3CB/PIK3CD/PIK3R1/PLA2G4A/PRKCA/PTGER2/PTGER4/SRC	15
Organismal Systems	Nervous system	hsa04725	Cholinergic synapse	16/242	116/8964	7.60687284035064e-08	3.44179820317504e-07	1.33891463281409e-07	ACHE/AKT1/BCL2/CAMK2B/CHRM3/FYN/JAK2/MAP2K1/MAPK1/MAPK3/PIK3CA/PIK3CB/PIK3CD/PIK3CG/PIK3R1/PRKCA	16
Organismal Systems	Endocrine system	hsa03320	PPAR signaling pathway	13/242	76/8964	9.88751265094348e-08	4.40153788977484e-07	1.712268744306e-07	CYP27A1/FABP1/FABP3/FABP4/FABP5/MMP1/NR1H3/PPARA/PPARD/PPARG/RXRA/RXRB/RXRG	13
Organismal Systems	Endocrine system	hsa04913	Ovarian steroidogenesis	11/242	52/8964	1.00568942799603e-07	4.40587749407783e-07	1.71395691989298e-07	AKR1C3/ALOX5/CYP17A1/CYP19A1/CYP1B1/HSD17B1/HSD17B2/IGF1R/INSR/PLA2G4A/PTGS2	11
Human Diseases	Cardiovascular disease	hsa05415	Diabetic cardiomyopathy	21/242	205/8964	1.38509222023913e-07	5.97321019978123e-07	2.32367444842748e-07	ACE/AGTR1/AKT1/CAMK2B/CMA1/G6PD/GSK3B/GSR/INSR/MAPK14/MMP2/MMP9/MTOR/PARP1/PIK3CA/PIK3CB/PIK3CD/PIK3R1/PPARA/PRKCA/REN	21
Organismal Systems	Endocrine system	hsa04910	Insulin signaling pathway	17/242	138/8964	1.60325269916359e-07	6.80765761491001e-07	2.64828785934714e-07	AKT1/BRAF/GSK3B/IKBKB/INSR/MAP2K1/MAPK1/MAPK3/MTOR/PIK3CA/PIK3CB/PIK3CD/PIK3R1/PTPN1/PYGL/PYGM/RAF1	17
Human Diseases	Infectious disease: viral	hsa05162	Measles	17/242	139/8964	1.78318439255578e-07	7.45695291432416e-07	2.90087413143045e-07	AKT1/BCL2/BCL2L1/CCND1/CDK2/CDK4/CDK6/GSK3B/HSPA1A/IKBKB/JAK1/JAK3/PIK3CA/PIK3CB/PIK3CD/PIK3R1/TYK2	17
Human Diseases	Cardiovascular disease	hsa05418	Fluid shear stress and atherosclerosis	17/242	141/8964	2.19935436001452e-07	9.06002691588072e-07	3.52449559656687e-07	AKT1/BCL2/CTSL/HSP90AA1/HSP90AB1/ICAM1/IKBKB/KDR/MAPK14/MMP2/MMP9/PIK3CA/PIK3CB/PIK3CD/PIK3R1/PTK2/SRC	17
Organismal Systems	Development and regeneration	hsa04380	Osteoclast differentiation	17/242	143/8964	2.70220097822988e-07	1.09677569116389e-06	4.26663312352087e-07	AKT1/CSF1R/FYN/IKBKB/JAK1/LCK/MAP2K1/MAPK1/MAPK14/MAPK3/PIK3CA/PIK3CB/PIK3CD/PIK3R1/PPARG/SYK/TYK2	17
Environmental Information Processing	Signal transduction	hsa04020	Calcium signaling pathway	23/242	254/8964	3.29084565558629e-07	1.31633826223452e-06	5.12076669519148e-07	ADORA2A/AGTR1/CAMK2B/CD38/CHRM3/EDNRA/EGFR/ERBB2/FGFR1/GRM1/GRM5/HTR2A/HTR2B/HTR2C/HTR6/HTR7/KDR/MET/NOS2/PDGFRA/PDGFRB/PRKCA/PTGER1	23
Human Diseases	Cancer: specific types	hsa05216	Thyroid cancer	9/242	37/8964	4.2215128428443e-07	1.66448220660718e-06	6.47510240556569e-07	BRAF/CCND1/MAP2K1/MAPK1/MAPK3/PPARG/RXRA/RXRB/RXRG	9
Organismal Systems	Excretory system	hsa04960	Aldosterone-regulated sodium reabsorption	9/242	38/8964	5.40266357078833e-07	2.10019034582758e-06	8.17007686019881e-07	HSD11B2/INSR/MAPK1/MAPK3/PIK3CA/PIK3CB/PIK3CD/PIK3R1/PRKCA	9
Organismal Systems	Immune system	hsa04650	Natural killer cell mediated cytotoxicity	16/242	134/8964	5.77080991478835e-07	2.1830257892048e-06	8.49232000377152e-07	BRAF/FYN/ICAM1/ITGAL/ITGB2/LCK/MAP2K1/MAPK1/MAPK3/PIK3CA/PIK3CB/PIK3CD/PIK3R1/PRKCA/RAF1/SYK	16
Environmental Information Processing	Signal transduction	hsa04630	JAK-STAT signaling pathway	18/242	168/8964	5.77394502217211e-07	2.1830257892048e-06	8.49232000377152e-07	AKT1/BCL2/BCL2L1/CCND1/EGFR/JAK1/JAK2/JAK3/MCL1/MTOR/PDGFRA/PDGFRB/PIK3CA/PIK3CB/PIK3CD/PIK3R1/RAF1/TYK2	18
Human Diseases	Cancer: overview	hsa05203	Viral carcinogenesis	20/242	205/8964	6.1412015968317e-07	2.29050221719669e-06	8.91042052456377e-07	CCND1/CDK1/CDK2/CDK4/CDK6/CHEK1/HDAC6/JAK1/JAK3/MAPK1/MAPK3/MDM2/PIK3CA/PIK3CB/PIK3CD/PIK3R1/POLB/SRC/SYK/YWHAG	20
Cellular Processes	Transport and catabolism	hsa04140	Autophagy - animal	18/242	169/8964	6.30839670884623e-07	2.32148998885541e-06	9.0309679200325e-07	AKT1/BCL2/BCL2L1/CTSB/CTSL/DAPK1/ERN1/HIF1A/IGF1R/MAP2K1/MAPK1/MAPK3/MTOR/PIK3CA/PIK3CB/PIK3CD/PIK3R1/RAF1	18
Human Diseases	Neurodegenerative disease	hsa05010	Alzheimer disease	29/242	391/8964	6.55297422331157e-07	2.36815473827117e-06	9.21250127016244e-07	AKT1/APH1A/APP/BACE1/BRAF/CDK5/CDK5R1/CHRM3/ERN1/GRM5/GSK3B/IKBKB/INSR/MAP2K1/MAPK1/MAPK3/MAPT/MTOR/NCSTN/NOS2/PIK3CA/PIK3CB/PIK3CD/PIK3R1/PSEN1/PSEN2/PSENEN/PTGS2/RAF1	29
Human Diseases	Drug resistance: antineoplastic	hsa01524	Platinum drug resistance	12/242	75/8964	6.60680850894493e-07	2.36815473827117e-06	9.21250127016244e-07	AKT1/BCL2/BCL2L1/ERBB2/MAPK1/MAPK3/MDM2/PIK3CA/PIK3CB/PIK3CD/PIK3R1/TOP2A	12
Organismal Systems	Immune system	hsa04625	C-type lectin receptor signaling pathway	14/242	105/8964	7.73740261380394e-07	2.7378501556537e-06	1.06506756627261e-06	AKT1/IKBKB/MAPK1/MAPK14/MAPK3/MDM2/PIK3CA/PIK3CB/PIK3CD/PIK3R1/PTGS2/RAF1/SRC/SYK	14
Metabolism	Lipid metabolism	hsa00590	Arachidonic acid metabolism	11/242	63/8964	7.88714521937717e-07	2.75550896271911e-06	1.07193712508524e-06	AKR1C3/ALOX12/ALOX15/ALOX5/CYP2C19/CYP2C9/EPHX2/PLA2G4A/PTGES/PTGS1/PTGS2	11
Human Diseases	Infectious disease: viral	hsa05164	Influenza A	18/242	173/8964	8.92682481113719e-07	3.06140421840766e-06	1.19093527947209e-06	AKT1/CDK4/CDK6/ICAM1/IKBKB/JAK1/JAK2/MAP2K1/MAPK1/MAPK3/PIK3CA/PIK3CB/PIK3CD/PIK3R1/PLG/PRKCA/RAF1/TYK2	18
Organismal Systems	Endocrine system	hsa04935	Growth hormone synthesis, secretion and action	15/242	122/8964	8.9845558583703e-07	3.06140421840766e-06	1.19093527947209e-06	AKT1/GSK3B/JAK2/MAP2K1/MAPK1/MAPK14/MAPK3/MTOR/PIK3CA/PIK3CB/PIK3CD/PIK3R1/PRKCA/PTK2/RAF1	15
Human Diseases	Infectious disease: viral	hsa05165	Human papillomavirus infection	26/242	333/8964	9.89044899468742e-07	3.32898039333381e-06	1.29502669763558e-06	AKT1/CCND1/CDK2/CDK4/CDK6/EGFR/GSK3B/IKBKB/JAK1/MAP2K1/MAPK1/MAPK3/MDM2/MTOR/PDGFRB/PIK3CA/PIK3CB/PIK3CD/PIK3R1/PSEN1/PTGER4/PTGS2/PTK2/RAF1/TERT/TYK2	26
Organismal Systems	Endocrine system	hsa04929	GnRH secretion	11/242	65/8964	1.0930640248558e-06	3.63476711879759e-06	1.41398263202652e-06	AKT1/ESR2/MAP2K1/MAPK1/MAPK3/PIK3CA/PIK3CB/PIK3CD/PIK3R1/PRKCA/RAF1	11
Human Diseases	Infectious disease: viral	hsa05170	Human immunodeficiency virus 1 infection	20/242	213/8964	1.13029692615482e-06	3.71383275736585e-06	1.44474043192722e-06	AKT1/BCL2/BCL2L1/CCNB1/CDK1/CHEK1/IKBKB/MAP2K1/MAPK1/MAPK14/MAPK3/MTOR/PIK3CA/PIK3CB/PIK3CD/PIK3R1/PRKCA/PTK2/RAF1/WEE1	20
Human Diseases	Endocrine and metabolic disease	hsa04931	Insulin resistance	14/242	109/8964	1.22826923680161e-06	3.98826246302641e-06	1.55149798332835e-06	AKT1/GSK3B/IKBKB/INSR/MTOR/NR1H3/PIK3CA/PIK3CB/PIK3CD/PIK3R1/PPARA/PTPN1/PYGL/PYGM	14
Organismal Systems	Immune system	hsa04613	Neutrophil extracellular trap formation	19/242	196/8964	1.30693832146274e-06	4.19436019446182e-06	1.63167330219339e-06	AKT1/ELANE/HDAC6/ITGAL/ITGB2/MAP2K1/MAPK1/MAPK14/MAPK3/MPO/MTOR/PIK3CA/PIK3CB/PIK3CD/PIK3R1/PRKCA/RAF1/SRC/SYK	19
Organismal Systems	Immune system	hsa04611	Platelet activation	15/242	126/8964	1.36383956983151e-06	4.32666346291375e-06	1.68314139289551e-06	AKT1/F2/FYN/MAPK1/MAPK14/MAPK3/PIK3CA/PIK3CB/PIK3CD/PIK3CG/PIK3R1/PLA2G4A/PTGS1/SRC/SYK	15
Cellular Processes	Cellular community - eukaryotes	hsa04550	Signaling pathways regulating pluripotency of stem cells	16/242	144/8964	1.53470179133305e-06	4.8133828909991e-06	1.87248304684175e-06	AKT1/FGFR1/GSK3B/IGF1R/JAK1/JAK2/JAK3/MAP2K1/MAPK1/MAPK14/MAPK3/PIK3CA/PIK3CB/PIK3CD/PIK3R1/RAF1	16
Human Diseases	Infectious disease: parasitic	hsa05145	Toxoplasmosis	14/242	112/8964	1.71266891157275e-06	5.29294113223573e-06	2.05903888439376e-06	AKT1/ALOX5/BCL2/BCL2L1/HSPA1A/IKBKB/JAK1/JAK2/MAPK1/MAPK14/MAPK3/NOS2/PIK3CG/TYK2	14
Environmental Information Processing	Signal transduction	hsa04010	MAPK signaling pathway	24/242	300/8964	1.72595906485948e-06	5.29294113223573e-06	2.05903888439376e-06	AKT1/BRAF/CSF1R/DUSP16/EGFR/ERBB2/FGFR1/FLT3/HSPA1A/IGF1R/IKBKB/INSR/KDR/MAP2K1/MAPK1/MAPK14/MAPK3/MAPT/MET/PDGFRA/PDGFRB/PLA2G4A/PRKCA/RAF1	24
Organismal Systems	Immune system	hsa04666	Fc gamma R-mediated phagocytosis	13/242	99/8964	2.30732218692628e-06	6.99803212738079e-06	2.72234659417559e-06	AKT1/MAP2K1/MAPK1/MAPK3/PIK3CA/PIK3CB/PIK3CD/PIK3R1/PLA2G4A/PRKCA/PTPRC/RAF1/SYK	13
Organismal Systems	Endocrine system	hsa04928	Parathyroid hormone synthesis, secretion and action	14/242	115/8964	2.3611160061775e-06	7.08334801853249e-06	2.75553584244971e-06	BCL2/BRAF/CYP27B1/EGFR/FGFR1/MAP2K1/MAPK1/MAPK3/MMP13/PRKCA/RAF1/RXRA/RXRB/RXRG	14
Human Diseases	Infectious disease: viral	hsa05169	Epstein-Barr virus infection	19/242	204/8964	2.39046953069797e-06	7.09429667174882e-06	2.75979504392975e-06	AKT1/BCL2/CCND1/CDK2/CDK4/CDK6/ICAM1/IKBKB/ITGAL/JAK1/JAK3/MAPK14/MDM2/PIK3CA/PIK3CB/PIK3CD/PIK3R1/SYK/TYK2	19
Organismal Systems	Endocrine system	hsa04923	Regulation of lipolysis in adipocytes	10/242	59/8964	3.35550337358994e-06	9.85232905437046e-06	3.83271381977798e-06	ADORA1/AKT1/FABP4/INSR/PIK3CA/PIK3CB/PIK3CD/PIK3R1/PTGS1/PTGS2	10
Environmental Information Processing	Signal transduction	hsa04668	TNF signaling pathway	14/242	119/8964	3.56311029349263e-06	1.03517730631997e-05	4.02700553945982e-06	AKT1/ICAM1/IKBKB/MAP2K1/MAPK1/MAPK14/MAPK3/MMP3/MMP9/PIK3CA/PIK3CB/PIK3CD/PIK3R1/PTGS2	14
Human Diseases	Endocrine and metabolic disease	hsa04930	Type II diabetes mellitus	9/242	47/8964	3.65293798667262e-06	1.05021967116838e-05	4.08552274825227e-06	IKBKB/INSR/MAPK1/MAPK3/MTOR/PIK3CA/PIK3CB/PIK3CD/PIK3R1	9
Cellular Processes	Cell motility	hsa04810	Regulation of actin cytoskeleton	20/242	232/8964	4.26804762897107e-06	1.21441355216084e-05	4.72426324639229e-06	AKT1/BRAF/CHRM3/EGFR/F2/FGFR1/ITGAL/ITGB2/MAP2K1/MAPK1/MAPK3/PDGFRA/PDGFRB/PIK3CA/PIK3CB/PIK3CD/PIK3R1/PTK2/RAF1/SRC	20
Cellular Processes	Cell growth and death	hsa04115	p53 signaling pathway	11/242	75/8964	4.71416387366947e-06	1.32766247870691e-05	5.16481971121682e-06	BCL2/BCL2L1/CCNB1/CCND1/CDK1/CDK2/CDK4/CDK6/CHEK1/MDM2/SERPINE1	11
Environmental Information Processing	Signal transduction	hsa04150	mTOR signaling pathway	16/242	158/8964	5.23438994896219e-06	1.45928447061976e-05	5.67685034337207e-06	AKT1/BRAF/GSK3B/IGF1R/IKBKB/INSR/MAP2K1/MAPK1/MAPK3/MTOR/PIK3CA/PIK3CB/PIK3CD/PIK3R1/PRKCA/RAF1	16
Organismal Systems	Immune system	hsa04662	B cell receptor signaling pathway	12/242	91/8964	5.44362573378498e-06	1.50244070252465e-05	5.84473499837966e-06	AKT1/GSK3B/IKBKB/MAP2K1/MAPK1/MAPK3/PIK3CA/PIK3CB/PIK3CD/PIK3R1/RAF1/SYK	12
Organismal Systems	Immune system	hsa04657	IL-17 signaling pathway	12/242	95/8964	8.57159983196121e-06	2.34233817190227e-05	9.11207069161067e-06	GSK3B/HSP90AA1/HSP90AB1/IKBKB/MAPK1/MAPK14/MAPK3/MMP1/MMP13/MMP3/MMP9/PTGS2	12
Environmental Information Processing	Signal transduction	hsa04024	cAMP signaling pathway	19/242	226/8964	1.07380023882313e-05	2.90557711681553e-05	1.13031604086645e-05	ADORA1/ADORA2A/AKT1/BRAF/CAMK2B/CFTR/DRD2/EDNRA/HTR6/MAP2K1/MAPK1/MAPK3/PIK3CA/PIK3CB/PIK3CD/PIK3R1/PPARA/PTGER2/RAF1	19
Organismal Systems	Immune system	hsa04670	Leukocyte transendothelial migration	13/242	116/8964	1.36597454427027e-05	3.66028130309316e-05	1.42390805841153e-05	ICAM1/ITGAL/ITGB2/ITK/MAPK14/MMP2/MMP9/PIK3CA/PIK3CB/PIK3CD/PIK3R1/PRKCA/PTK2	13
Human Diseases	Endocrine and metabolic disease	hsa04934	Cushing syndrome	15/242	155/8964	1.79598099670565e-05	4.76625726048806e-05	1.85415042170016e-05	AGTR1/AHR/BRAF/CAMK2B/CCND1/CDK2/CDK4/CDK6/CYP11B1/CYP17A1/EGFR/GSK3B/MAP2K1/MAPK1/MAPK3	15
Human Diseases	Cancer: overview	hsa05204	Chemical carcinogenesis - DNA adducts	10/242	71/8964	1.85610455505537e-05	4.87890340185983e-05	1.89797157509421e-05	AKR1C2/CYP1A2/CYP1B1/CYP2A6/CYP2C19/CYP2C9/CYP3A4/HSD11B1/PTGS2/UGT2B7	10
[truncated: 69 more rows]
