# Supplementary material for: A blueprint of synergistic effect in Crataegus pinnatifida and obesity-related gut microbiota against obesity via systems biology concept
Source: PLoS One. 2025 Oct 1;20(10):e0332038. doi: 10.1371/journal.pone.0332038 (PMC12488023; doi:10.1371/journal.pone.0332038)
Supplement: S2 Table — (XLSX) [file pone.0332038.s002.xlsx]

## Sheet: Sheet1
id	logFC	AveExpr	t	P.Value	adj.P.Val	B
NPR3	2.71712478433353	5.59057281234224	7.67795142283937	1.04885968867789e-08	0.000244887760112514	9.2683160811681
CCDC3	2.15943495401079	9.87762141575325	6.9167688537938	8.55913274248463e-08	0.000999193156357656	7.48515071838749
C1orf198	1.44926206408955	8.14668361008868	6.38858688871554	3.8002362377161e-07	0.00295759718927318	6.20097725683425
LEPR	1.49107719844861	6.13840831731052	5.85644645338273	1.74281429653514e-06	0.0101728070488756	4.87597824299564
NQO1	1.64934874585422	7.96716214129537	5.61754019416474	3.46930692611908e-06	0.0162002756222057	4.27341858321715
PLAC9	1.63994469026111	7.72343798368573	5.54292637109487	4.30311202861573e-06	0.01674484327402	4.08450623980918
CLSTN2	2.21040390914753	6.37083188659878	5.37877580202602	6.91406232461293e-06	0.0177185918905417	3.66796152324955
EPB41L2	0.721168125306344	7.77452104575613	5.35368028074611	7.43415022617583e-06	0.0177185918905417	3.60418598224521
JUN	1.96801115264562	8.24339887952499	5.34066162673071	7.71919503590137e-06	0.0177185918905417	3.57109338243932
TMEM64	0.866313108250886	6.04041291143455	5.30989207826131	8.43712083417646e-06	0.0177185918905417	3.49285858921154
FLJ30901	1.11206385081882	3.10662321154178	5.29509843424786	8.80569618475041e-06	0.0177185918905417	3.45523460627411
MBNL2	0.62623700478607	6.82438	5.28346944992164	9.10669447860633e-06	0.0177185918905417	3.42565508370181
HSPA1A	1.5171017970207	10.0645111930862	5.2227433754948	1.08538478552776e-05	0.0194935107480785	3.27114056402465
DNAJB1	1.42231448894076	8.10910996108195	5.16945734867552	1.26607533026138e-05	0.0199747602761056	3.13549936836803
KCNJ3	0.811517186367658	2.17368382424445	5.14096908626068	1.37469941914907e-05	0.0199747602761056	3.06296564289524
DNAJB4	1.05715599021869	6.90783392644804	5.12642345551412	1.43369992148596e-05	0.0199747602761056	3.02592796181302
NFE2	-1.27267	1.98111090583393	-5.10738	1.51476733678265e-05	0.0199747602761056	2.97744314539211
CRYAB	1.49870289794869	10.3227457438837	5.10167697296895	1.5399421148274e-05	0.0199747602761056	2.96291207123626
BCAT2	-0.805821	4.73553672207019	-5.06346	1.71963667211085e-05	0.0211316194844443	2.86559578924242
COL5A1	-0.899049	6.77118703520991	-5.02271	1.93438842175033e-05	0.0225247751958029	2.76180107389933
SAMD4A	0.959666182191589	5.44458450239924	4.99373712194386	2.10307934171709e-05	0.0225247751958029	2.68803430707454
AMOT	1.32209869336764	5.54267434820541	4.9900057551665	2.12584816810646e-05	0.0225247751958029	2.67853280363494
MITF	0.976805242916575	6.51544859413479	4.97515859012788	2.21890452931071e-05	0.0225247751958029	2.64072736245475
UCHL1	1.60723056239491	5.98896697255794	4.85298936407908	3.15580771653223e-05	0.0307007494023311	2.32976774427744
HINT3	0.608759284195888	5.30411307500467	4.8351757694279	3.32194974630876e-05	0.0309358822151927	2.28445261143934
KANK4	1.3678709302967	7.36771172759912	4.82254693780958	3.44497574779428e-05	0.0309358822151927	2.25233203917049
RP11-644F5.11	0.715108376563475	4.02769120825472	4.79810509036212	3.6960893637471e-05	0.0315759497691845	2.19017944106222
SORL1	0.919747968529511	5.65478676314076	4.78968588912137	3.78673373966578e-05	0.0315759497691845	2.16877487657715
TMEM218	0.708521605441229	5.4393873733471	4.73904255064808	4.38049763242464e-05	0.0347942883688339	2.04007516797244
STX7	0.680688014841778	6.5163496439031	4.72529010132062	4.55712197807879e-05	0.0347942883688339	2.00514340781065
RGS2	1.66015313900874	8.41038903464643	4.72053927834711	4.61976588758717e-05	0.0347942883688339	1.99307798598054
LOC101928446	1.68257647161326	1.53106338061278	4.67133682195467	5.32097782490327e-05	0.0374087885576737	1.86818120676877
DUSP1	1.98428186109457	8.95251788249764	4.66871521552586	5.36116936107385e-05	0.0374087885576737	1.86152971344838
PMEPA1	1.14316443875138	8.1275525674568	4.6631448217133	5.44757071681046e-05	0.0374087885576737	1.8473977656802
LOC286189	1.03311444581513	2.13028727801927	4.64289171606986	5.77351174337179e-05	0.0375996123157004	1.79602976006517
TULP4	0.808652070421848	5.99926463286954	4.62192531400117	6.13130367386213e-05	0.0375996123157004	1.74287607408277
PLA2G2A	-2.67237	7.34785060390807	-4.60704	6.39866737688008e-05	0.0375996123157004	1.70514181101233
KLF4	1.59797957611787	7.7803723323855	4.60573070251968	6.42263148815004e-05	0.0375996123157004	1.7018369200417
JUND	1.16095138420437	7.97370139501111	4.60470171401231	6.44159882057571e-05	0.0375996123157004	1.69923
LYPD6B	1.28637371444758	2.06255382458247	4.56831139855756	7.14927504461404e-05	0.039058223154856	1.60707262510457
RGS1	2.49492217820832	4.18590317147826	4.56622014910581	7.19220533017321e-05	0.039058223154856	1.60177916063623
HOXB8	1.44268511753019	4.59843	4.56004181831157	7.32053410000365e-05	0.039058223154856	1.58614196996588
SSMEM1	1.26411702308395	3.71774334766473	4.53858355772323	7.78410029295812e-05	0.0396739913944892	1.5318515940676
LOC101929480	1.29811731993101	3.55786620312909	4.53713006561763	7.81653076985824e-05	0.0396739913944892	1.52817533514835
CSRNP1	2.26275480902586	7.17119462711417	4.51573040214039	8.30977043277667e-05	0.040164227455637	1.47406734875422
TNMD	2.85011049194758	6.16135592098984	4.51063210408288	8.43175105360235e-05	0.040164227455637	1.46118143477141
GNAL	1.03163172979806	5.02079790204822	4.49711759798201	8.76373315710118e-05	0.040164227455637	1.42703295248953
FAM171A1	0.750150896130601	7.01535932727826	4.4967381707492	8.77323796572505e-05	0.040164227455637	1.42607441327648
UBL3	0.589728985424816	7.10794956697101	4.47758147253165	9.26660653287448e-05	0.040465636240964	1.37769363559905
RHOQ	0.755648704060453	8.58505804620307	4.47095101716108	9.44368183613369e-05	0.040465636240964	1.36095492644728
EFHD1	1.19716736341011	6.21852936816473	4.46324222908244	9.65376424028233e-05	0.040465636240964	1.34149836764828
MTURN	1.20400352962676	7.65441716103318	4.45428486572736	9.90368097968798e-05	0.040465636240964	1.31889653476076
TMCC1	0.620422303226525	5.39177231407888	4.44852878389524	0.000100676434346047	0.040465636240964	1.30437588288466
SH3D19	0.831305671245328	8.11949796519485	4.44704631061188	0.000101103044162064	0.040465636240964	1.30063654960079
NR4A1	2.80833232168959	6.16070934198502	4.44307057619642	0.000102255976452667	0.040465636240964	1.29060922012388
AACS	-1.49286	6.69973721289518	-4.40471	0.000114068692176064	0.0436602594250284	1.1939331829361
SOX17	1.82490613794948	6.67194700870338	4.38698147259958	0.000119974785551086	0.0447895233513101	1.14929168047756
NR4A2	2.87740612059829	6.62372086746712	4.37756843109905	0.000123231981516946	0.0447895233513101	1.1256033159552
CECR5	-0.616924	6.30928441259383	-4.37632	0.000123671244125733	0.0447895233513101	1.12245674366486
PITX2	1.7438655105724	3.06506313591795	4.37177757716511	0.000125278992568582	0.0447895233513101	1.11103451933982
CD164	0.632572304943517	9.07518846781619	4.3591002227675	0.000129878174926756	0.044839883561729	1.07915
HLF	1.81737364550254	5.98796150940063	4.35553114977698	0.000131202773796	0.044839883561729	1.07017851670281
EGR1	2.3968832452154	9.0182361151136	4.35203123335307	0.000132514646469047	0.044839883561729	1.06138041028198
CIB2	0.906821483968177	4.10961590933269	4.33394841537436	0.000139501518394218	0.0453709316223967	1.01594318559565
TSHZ2	0.6234581114082	6.33053987847717	4.32957519705888	0.000141245077863312	0.0453709316223967	1.00495943564657
LIPF	3.96025451869971	6.22710844724379	4.32554544543735	0.000142870714123055	0.0453709316223967	0.994840070643492
APOLD1	2.16049836236488	8.97704188850136	4.31038055889133	0.000149155370540888	0.0458220998866928	0.956773673251981
FAM107B	0.745416442696952	7.99685889297845	4.29999473287974	0.000153615909718793	0.0460777419929446	0.930717508705261
ZFP36	2.19001407455703	9.79856347737616	4.29604397933452	0.000155346989522596	0.0460777419929446	0.920808813474186
FOSB	3.90793148194793	6.66099681962851	4.29477275957121	0.000155908069960709	0.0460777419929446	0.917620886579147
DDR2	0.743590528983683	8.44604669470289	4.25169985820288	0.0001761455563509	0.0514080806210101	0.809709636724322
SYNE3	1.01938179789247	4.82666351747883	4.2299554393404	0.00018732321979785	0.053279023851386	0.755313591455791
DPT	1.60928	9.17563129152974	4.22689226800744	0.000188952922623883	0.053279023851386	0.747655225006268
PTPN21	0.677329666727942	5.15196562093653	4.2248577383283	0.000190043058831683	0.053279023851386	0.742569230864482
EGR2	2.77884799940876	5.01438259050834	4.22181679119006	0.000191683998780042	0.053279023851386	0.734968284154951
HP	-3.60069	7.41395181030315	-4.20861	0.000198971653709147	0.0536222005085177	0.701980081552087
ZAK	0.616417755358692	7.96698250170927	4.20721041484861	0.000199762149381447	0.0536222005085177	0.69847481003859
TSC22D1	0.704855706453449	8.14467499078075	4.2071280985884	0.000199808610769275	0.0536222005085177	0.698269219986168
CH25H	2.41241719999664	5.83308873456993	4.20137687590381	0.00020308119784729	0.0538811341743013	0.683907251160923
CFH	-1.30326	7.84854466261094	-4.18669	0.000211677897827949	0.054713905396118	0.647256522280986
OSR2	1.27156882357373	6.13567632125338	4.17452013198001	0.000219074604673078	0.054713905396118	0.616895447312845
POPDC3	2.24368673409063	2.56062938736055	4.16713279189429	0.000223686837561218	0.054713905396118	0.598479032250991
LINC00968	2.09822951276816	5.22960254629557	4.16562231737303	0.000224641577028099	0.054713905396118	0.594714337666439
PLEKHG5	0.618288944845648	3.27601254271982	4.16240767816034	0.000226686834957085	0.054713905396118	0.586703188303377
KCNQ4	0.621564431141247	3.70633092153045	4.15711326819451	0.000230095268685854	0.054713905396118	0.573512030860897
GDF5	1.62638388207848	3.69565267190871	4.15662875332568	0.000230409693178434	0.054713905396118	0.572305034065905
DTX4	-0.658277	6.85385181230728	-4.1554	0.000231209599620729	0.054713905396118	0.56924181432385
GPLD1	0.930767664454292	4.33008033570382	4.15446381728927	0.000231819787644548	0.054713905396118	0.56691224347728
RAB30	0.623028479553907	5.42729288687236	4.15419195710653	0.000231997457350338	0.054713905396118	0.566235091764196
DAAM1	0.680507336850741	6.30486613258052	4.13772767943032	0.000243010497462785	0.0567380909476111	0.525244109701706
SYTL4	0.932988426281987	5.55531479558808	4.12368691980938	0.000252806895595721	0.0573131027058421	0.490315907944136
FOXF1	1.41711153788908	4.46411281284029	4.12364392094511	0.000252837484097213	0.0573131027058421	0.490208984223625
LOC101928955	0.75840631676659	2.92518273686129	4.10948729957129	0.000263108298216844	0.0580689179174798	0.455020171944614
BTG2	1.32572198753275	7.81191927344729	4.10877861348065	0.000263633086313725	0.0580689179174798	0.453259341587137
TGM2	-0.962429	5.23383174302137	-4.09681	0.000272651226211791	0.0594940264447935	0.423537211913597
EYA2	1.14190992410302	4.96753869013477	4.0902948870062	0.000277689154000808	0.060032281181582	0.407359044966633
ARNTL2	-0.798937	3.14041403557051	-4.06373	0.000299187492370583	0.0640865098336549	0.341474868658415
BRE-AS1	2.23732712906214	4.90669144656147	4.05193283709916	0.000309249050194462	0.0654953861892002	0.312253505046782
LOC100132735	1.43749613029744	1.82301428771829	4.04928677433539	0.000311551165311063	0.0654953861892002	0.305701569611179
APOE	-1.6107	8.11338681918516	-4.04317	0.000316933252406821	0.0654953861892002	0.290571260512075
KLF9	0.955909415135748	6.50644452236156	4.04207099152827	0.000317914717459388	0.0654953861892002	0.287839913462673
SRPX2	1.38810423615199	5.22735514943518	4.03420913758584	0.00032499308142961	0.0654953861892002	0.268388053112601
WDR54	-0.776607	5.34921063941451	-4.0301	0.000328755702334641	0.0654953861892002	0.258220241900133
PCDH9	1.31420192792365	5.77644104980125	4.02609029450117	0.000332464889991899	0.0654953861892002	0.248310350905172
SFRP1	1.37034306965901	7.21443475423788	4.02464060593165	0.000333816641961402	0.0654953861892002	0.244726383076508
NPY5R	1.46332149362444	5.07535141010819	4.01498527659826	0.0003429580478658	0.0658878481633532	0.220864547614353
ITGB1BP1	1.01742426252355	8.17014802205945	4.01093395511228	0.000346866357119443	0.0658878481633532	0.210856626686575
RHOB	1.01878365596644	6.52609328592056	4.00803315477605	0.000349691525219811	0.0658878481633532	0.203692418985372
TNFAIP2	-0.783491	6.76131032249134	-4.00492	0.000352748887288811	0.0658878481633532	0.196004479302273
SPTBN1	0.611241759653698	8.45098105160316	3.99769440034215	0.000359945202344793	0.0666984173360812	0.178169353079448
NEK7	0.586674711015217	9.29208427768327	3.99449704694129	0.000363175431173356	0.0667670863546104	0.17027958765764
GPR34	0.987339341509105	5.79303811529523	3.98392335290404	0.000374061265143293	0.0682311126450438	0.14419981594046
PDZRN3	0.661293394168644	7.35111012512573	3.97815004122091	0.000380139151360577	0.0688022395811377	0.129967780092633
ATF3	2.35468881380117	6.16366203136734	3.97256340970285	0.000386112477382237	0.0693458009378497	0.116201161664475
ARNTL	-1.04401	5.07113605612388	-3.96368	0.000395798045843623	0.0700082785936129	0.0943265477212014
NPY1R	1.83014045037179	7.81004990787961	3.94817255674392	0.000413285283643303	0.0717850303008696	0.0561580561898767
DIXDC1	0.784968368341744	5.63174574059928	3.93234268409838	0.00043191230588177	0.0736301038635956	0.0172436193411087
COL6A3	-0.778664	9.83167717056586	-3.93115	0.000433348659086613	0.0736301038635956	0.0143131340091998
GGCT	-0.849571	8.11679244974843	-3.92613	0.000439443577285603	0.0736301038635956	0.00198555321283589
NEDD4L	0.814144521739783	5.17326766888286	3.92472620996705	0.000441164656013386	0.0736301038635956	-0.00146446
SNHG1	-0.821727	7.08942293890366	-3.91847	0.000448905273008073	0.0736301038635956	-0.0168159
TMEM97	-0.890738	4.63217970837938	-3.91773	0.000449836113682852	0.0736301038635956	-0.0186441
NGFR	-1.47298	3.05090472585048	-3.91256	0.000456349267611623	0.0739919631958068	-0.0313307
SIX1	1.50025420114525	4.30274468205439	3.90944083102286	0.000460321265497282	0.0741212476333141	-0.0389787
CFB	-2.49744	6.78546951722983	-3.89747	0.00047588592926617	0.0756456405606291	-0.0683233
CAB39L	0.876013838327244	4.82578860524688	3.89232109857346	0.000482742328665684	0.0756456405606291	-0.0809456
GORAB	-0.604793	5.59432112938434	-3.89051	0.000485172866178299	0.0756456405606291	-0.085377
LOC101927843	0.774280988423153	0.637834342838207	3.88523497597162	0.000492331756805057	0.0756456405606291	-0.0983009
KLF2	1.15941741847562	8.53067481575435	3.88513544532767	0.00049246776448585	0.0756456405606291	-0.0985446
GATM	0.780456815520344	4.37835095634552	3.88046407604429	0.000498892580803705	0.0757333077827412	-0.109981
LOC101930048	1.49376179842031	4.60081578991273	3.87980718379117	0.000499802582546592	0.0757333077827412	-0.111588
ASS1	-0.603152	9.22269960152748	-3.87767	0.000502769518002608	0.0757333077827412	-0.11681
PXDC1	0.780061578396691	6.47032781407347	3.87017015593691	0.000513340635912291	0.0768299818415395	-0.135167
GREM1	1.62961765327611	5.67385538160851	3.85961918184476	0.000528573127622812	0.0781611794061372	-0.160962
CFHR2	-1.21592	4.80571680993308	-3.85938	0.000528930372887171	0.0781611794061372	-0.161558
CAMK2N1	0.787677281261514	5.16391001218382	3.83899304943902	0.000559635516892293	0.0807738802209221	-0.211328
GABARAPL1	0.725265082075484	7.20153229467059	3.83564113358122	0.000564848815668712	0.0809085285167675	-0.219505
RP11-373D23.2	1.78242800449065	5.65404927464955	3.82436063374152	0.000582743821807247	0.0829628216558269	-0.247009
MRRF	-0.640394	5.1311065719901	-3.81585	0.000596608847737188	0.0844219598604114	-0.267742
FOS	3.33148191219365	8.63499244598611	3.81116346246162	0.000604381563306983	0.0850066309644062	-0.279154
LINC00684	0.779018689892115	0.693374124350538	3.80350115943723	0.000617301702038563	0.0863039529293195	-0.297802
SH3GL1P2	0.778161701075251	4.36272472208532	3.79387181796634	0.000633920726778066	0.0872810201674469	-0.321221
MIR6778	-0.77711	6.20352016355413	-3.79367	0.000634273009202809	0.0872810201674469	-0.321711
FADS1	-1.28279	6.80146561901825	-3.79148	0.000638115888533919	0.0872810201674469	-0.327035
ANKRD40	0.689681559506933	7.06037850643118	3.78938524834021	0.000641812059456367	0.0872810201674469	-0.332126
KDR	-0.784537	6.14947691745824	-3.78844	0.000643489071452246	0.0872810201674469	-0.334426
LOC440570	-0.90419	1.30889684995489	-3.78662	0.000646719911297255	0.0872810201674469	-0.338841
STXBP6	0.648668963436927	4.42606872455586	3.78113373353485	0.000656576022975787	0.087584778851582	-0.352172
GLYCTK	-1.31171	4.33149312813384	-3.77912	0.000660224476523832	0.087584778851582	-0.357056
KRT222	1.08035809805393	4.13476624035947	3.77570122487462	0.00066647609878154	0.0879145986121548	-0.365361
RPL22L1	-0.800242	7.67565239866258	-3.76625	0.000684047161194157	0.0891301106594356	-0.388294
LOC728730	1.12092992148632	4.49071490916892	3.76542143991031	0.000685608984674475	0.0891301106594356	-0.390304
ARPC3	-0.683543	7.93554705785794	-3.76284	0.000690501953275018	0.0891301106594356	-0.39657
SHH	0.679835467078334	3.18882408332051	3.76004446796688	0.000695828585687052	0.0891301106594356	-0.403341
LOC100996668	0.721569277061984	7.29140680483489	3.75976389770362	0.000696365894646609	0.0891301106594356	-0.404021
FAM83H	-0.92263	3.5318368090168	-3.75601	0.000703590529602983	0.0891301106594356	-0.413115
PSMB8	-0.760409	6.38863765253846	-3.75491	0.000705717801804701	0.0891301106594356	-0.415775
LOC102723493	0.933942696562692	5.77127377921061	3.75464991352642	0.000706230532465119	0.0891301106594356	-0.416415
GADD45B	1.68736591000381	7.52052565286613	3.74278638616919	0.000729641208609024	0.0911486513763828	-0.445146
CES1	1.7583761831147	8.97839553443778	3.73965904815194	0.000735937160053002	0.0913971319836037	-0.452715
NDRG2	0.698206871611004	5.45753896350299	3.73395067965886	0.000747565766678092	0.092246609911457	-0.466525
ATP6V0E2	0.980539025446483	6.20929108295968	3.7318915752234	0.000751804100302727	0.092246609911457	-0.471505
ARHGEF6	0.885473746653695	8.63768841019445	3.72777867188613	0.000760339913297371	0.092246609911457	-0.481449
CEBPD	0.968846614917219	9.47755979674397	3.71980671542664	0.000777153858214896	0.0935113843979468	-0.500713
NMT2	0.787787251439279	6.08345081504109	3.71800809077773	0.000780997085728954	0.0935113843979468	-0.505058
ANGPT1	1.12392900444908	6.05675030032297	3.7115113584665	0.000795033528257689	0.0940626751571918	-0.520744
TNFRSF21	0.638228050831191	7.87458006725626	3.71029547973597	0.000797687582710467	0.0940626751571918	-0.523679
TRIM25	-0.692479	5.41411369639411	-3.70452	0.000810407578009643	0.0945467561764887	-0.53761
LOC102725271	1.42133145913141	6.23583939387845	3.70389082042916	0.000811810614360479	0.0945467561764887	-0.539133
STOX1	-1.03376	4.5005000417544	-3.6867	0.000850924380207521	0.0978688789610108	-0.580562
FKBP10	-1.15315	4.62134753646956	-3.67726	0.000873178718800238	0.0990712940149991	-0.603287
SIK1	1.74968585838919	6.31846572337468	3.67175751634395	0.000886416063254705	0.0990712940149991	-0.61653
RPS23P6	1.24243788066085	1.11807725719863	3.67028300975725	0.000889994651315056	0.0990712940149991	-0.620076
DCUN1D3	0.758475719203809	6.26674207245665	3.66832605246115	0.000894765799655275	0.0990712940149991	-0.624781
SOD3	1.01161881663248	7.10210578828279	3.66618951874303	0.000900003113538822	0.0990712940149991	-0.629918
EIF4E3	0.75546305097134	6.01577019262623	3.66532731445148	0.00090212506292607	0.0990712940149991	-0.63199
LOC101929842	2.00327748744181	5.22645073501865	3.65821943977446	0.000919804070274356	0.100353202956849	-0.649069
CRISPLD2	-0.65049	6.68635695875738	-3.65456	0.000929034720041533	0.100700931188388	-0.657855
MYOM1	0.916833401129888	5.96366980026686	3.65099670098277	0.000938113009911689	0.100773788821134	-0.666411
KCND1	1.5251565868564	3.61073883478991	3.64990004180844	0.000940923674961765	0.100773788821134	-0.669044
FHL1	0.909999721518927	9.76345718811111	3.64265361890035	0.000959702181192254	0.102152043646914	-0.686429
LOC102725451	0.973598687979162	4.35610683099066	3.64156944360801	0.000962542813188328	0.102152043646914	-0.689029
DDX39A	-0.596323	6.81460585310419	-3.63792	0.000972172105378432	0.1025911769945	-0.697786
GABARAPL1	0.650561975000665	9.45438918950991	3.63140551985197	0.000989572782987383	0.1025911769945	-0.713392
LEP	1.61219937394496	9.44086332051551	3.62901565662693	0.000996034476819638	0.1025911769945	-0.719117
FKBP11	-0.898529	6.19524821762621	-3.62712	0.00100118333058461	0.1025911769945	-0.723652
PPP1R15A	0.974089968811939	5.68440213696128	3.62578122230558	0.00100484489937982	0.1025911769945	-0.726863
MXRA7	0.587117811633467	8.86623805922073	3.62527646177306	0.00100622663747389	0.1025911769945	-0.728071
COL27A1	-0.86288	4.9519342201886	-3.61236	0.0010422244449271	0.105341369437913	-0.758983
ZNF467	-0.675676	4.28177858885464	-3.60192	0.00107220491793792	0.10790448458627	-0.78392
IL17D	1.05657767991623	4.35597120035233	3.59690642914035	0.00108691882615375	0.108757690931644	-0.795902
HP	-3.19936	6.92049046809569	-3.59429	0.00109465724554293	0.108757690931644	-0.802139
CNTNAP1	-0.717293	3.90917347251073	-3.59161	0.00110264898015738	0.109087493172519	-0.808534
ASPH	0.771305694847104	8.33136403792252	3.58805724852495	0.00111334655736677	0.109681077727424	-0.817021
C2CD4B	1.27005528246672	3.74155876294447	3.57151256704315	0.00116443537298658	0.112866617134677	-0.856453
CIART	1.11236672917767	4.04573784415758	3.56830482563429	0.001174599950024	0.112866617134677	-0.864091
TDRD5	1.24962665972201	1.21208680116006	3.56727243720974	0.0011778895726867	0.112866617134677	-0.866548
ZNF259P1	-1.06556	1.71345230612974	-3.56679	0.00117943267831814	0.112866617134677	-0.867699
COPZ2	0.706978749729555	6.95571306948456	3.56525147691667	0.0011843550281821	0.112866617134677	-0.871358
RP11-391M1.4	0.588658501339005	5.91774722371243	3.56153950695389	0.00119631993709768	0.113046177964167	-0.88019
HPSE	-0.916405	3.40199907727921	-3.55834	0.00120673692354913	0.113046177964167	-0.887807
2025-03-02	0.657133069529356	7.08081785008594	3.55781334449276	0.00120844818059731	0.113046177964167	-0.889052
DCHS2	0.632068711283531	1.7949627717664	3.55659580756565	0.00121243684930692	0.113046177964167	-0.891948
BCL2	0.596191360700223	5.95918591813673	3.55643811647612	0.00121295437827435	0.113046177964167	-0.892322
HIST1H1D	-0.926992	2.61886700504264	-3.55336	0.0012230931489908	0.113299023870773	-0.899635
VLDLR	1.21125389188289	7.4747880825789	3.55196821470677	0.00122771342467472	0.113299023870773	-0.902948
BHLHE41	0.75092185239459	6.16711309199943	3.54607221001303	0.00124744716851015	0.113941711355413	-0.916955
TIGD5	-0.703307	3.90869146985378	-3.54408	0.00125419821048231	0.113941711355413	-0.921696
LOC100653086	1.5337837076318	5.28813199169569	3.52644701277986	0.0013153662130385	0.118119885930858	-0.963516
NOX4	0.911314243679119	4.16130282975795	3.52401727671276	0.00132401970179243	0.118441425277585	-0.969274
EGR3	2.17783808861654	7.02931085195482	3.51883290363994	0.00134266812239458	0.119475378372701	-0.981554
PER3	1.03387327624171	4.93989990293253	3.5165584180796	0.0013509294111013	0.119475378372701	-0.986939
CBS	-1.08189	3.7582187130302	-3.51469	0.00135776426271213	0.119626717003029	-0.99137
MIR6883	1.38708144696234	6.27897386585986	3.50945549963097	0.00137704567922315	0.120869407964294	-1.00375
NEXN	0.820863554257815	6.51539646207597	3.50074148722922	0.00140975227542359	0.122360208649034	-1.02435
STS	0.684302931561723	5.57147522563421	3.48777437573858	0.00145981461791249	0.125656276660326	-1.05498
LARP6	0.655964513838868	6.80541871844723	3.48674206129545	0.00146387301917118	0.125656276660326	-1.05741
PDIA4	-0.680575	6.92601988873568	-3.47952	0.00149256983217628	0.127184381173911	-1.07445
TOB2	0.601081904317706	7.04360678135907	3.47720172054331	0.00150189849902645	0.127203135891092	-1.07991
TSC22D3	0.930694071276652	8.14981607548466	3.47598730101453	0.00150680673128343	0.127203135891092	-1.08277
MKRN7P	0.736972416297838	1.71708192885258	3.4702959651261	0.00153001595015476	0.128031650154564	-1.09618
DMTN	0.948617827569167	4.43174054483354	3.46818089384206	0.0015387287804068	0.128031650154564	-1.10116
NKD2	-1.12247	3.92626932077137	-3.46788	0.00153996942760972	0.128031650154564	-1.10187
C10orf54	-0.659466	6.73122047239261	-3.46759	0.00154118522709582	0.128031650154564	-1.10256
PPP1R14A	1.14696908811171	7.01366057770494	3.45980593126912	0.00157370089734798	0.129375945603101	-1.12087
DHCR7	-0.632662	5.02587969999486	-3.45627	0.00158870001235366	0.129695691917599	-1.12919
GRB14	1.23420978328362	4.61812283670859	3.45434957880626	0.00159689653522071	0.129809479320851	-1.13371
FASTKD1	-0.670053	6.44452032693004	-3.45334	0.00160121338206293	0.129809479320851	-1.13607
MSRB3	0.60222250175122	6.84456630790574	3.4498044554342	0.0016164697580224	0.130592857821131	-1.14439
GINS1	-1.16503	3.44376691061855	-3.44704	0.00162849204900965	0.130659905018135	-1.15088
LMO3	1.27624579802338	5.14769580543146	3.4408143114251	0.00165586843837413	0.131056184204662	-1.1655
RNF150	0.888050790724416	6.63592497142063	3.44021051146681	0.00165854745701343	0.131056184204662	-1.16692
JUNB	1.73969067796253	9.41594324990956	3.43954684030213	0.00166149693869196	0.131056184204662	-1.16848
EPDR1	0.817317995839226	6.94599242325169	3.43490134674495	0.00168228436843606	0.131805286692098	-1.17937
MYOZ1	1.44575864648623	4.47857563455111	3.42875610363142	0.00171016808896783	0.132697776435137	-1.19378
SSPN	1.01688523709684	7.24417581033435	3.42833605637379	0.00171209020141972	0.132697776435137	-1.19477
MUC1	-1.14884	4.63227433528575	-3.42258	0.00173861694791255	0.132697776435137	-1.20824
COBLL1	0.755362617328033	6.57548124866084	3.42092176299491	0.00174636207437592	0.132697776435137	-1.21214
AKR1C1	1.27921192091439	6.1306277656039	3.42075473476449	0.00174714170560696	0.132697776435137	-1.21253
COLQ	1.10641897329729	3.40513218747462	3.41873628278287	0.00175658969481928	0.132697776435137	-1.21725
SCARNA17	0.870870298891054	4.55812565509303	3.41732163474567	0.00176324069638866	0.132697776435137	-1.22057
TMEM30B	0.775512374167285	4.03268434469782	3.41571715950449	0.00177081352305337	0.132697776435137	-1.22432
C8orf4	0.902564882094006	7.42109517386157	3.41540967285622	0.00177226837465418	0.132697776435137	-1.22504
HCAR1	0.981316750125576	2.38481591335814	3.41521112474959	0.00177320840255751	0.132697776435137	-1.22551
BZW2	-0.59809	7.36179327806621	-3.41492	0.00177460601484016	0.132697776435137	-1.2262
SPRR2C	-0.637039	0.605661788102222	-3.41486	0.00177488616937315	0.132697776435137	-1.22633
CTCFL	-0.608789	2.35619049596544	-3.4143	0.00177755157086863	0.132697776435137	-1.22765
TANC2	-0.627856	3.67647329584729	-3.41401	0.00177892770362335	0.132697776435137	-1.22833
NR1D2	1.04443951663907	5.59619966821875	3.40849247710032	0.00180530237965332	0.133060273372226	-1.24122
ELOVL6	-1.73137	4.8887468895768	-3.40705	0.00181228229108993	0.133060273372226	-1.2446
ALDH1A1	1.19731888989756	8.4627938039975	3.40537792723603	0.00182036911948443	0.13323504138471	-1.2485
SGPP2	-0.978475	2.00446783623167	-3.39982	0.00184757570444982	0.133387883702426	-1.2615
DAAM2	0.736714850948593	6.40111907771168	3.3985883109135	0.0018536347370418	0.133387883702426	-1.26436
HSPB2	0.768729503262625	7.20916057974798	3.39796140685469	0.00185673557492241	0.133387883702426	-1.26583
GEM	0.979867947579052	7.25185213443375	3.39540924226006	0.00186941087395163	0.133563882578373	-1.27179
ALAD	0.660101293928855	6.59280494199459	3.39244503535125	0.00188423708665476	0.133563882578373	-1.27871
RSPO3	0.82599289778368	8.6401766866398	3.39152398281722	0.00188886694945774	0.133563882578373	-1.28085
GH1	-0.70115	2.86733749777068	-3.38976	0.00189777405332603	0.133563882578373	-1.28497
LOC101928009	0.657865489085997	1.54602476214569	3.38875664737707	0.00190284346988434	0.133563882578373	-1.28731
COX7A1	0.726682398518346	9.82523402623813	3.38830677504949	0.00190512494540291	0.133563882578373	-1.28836
LGR6	-0.710931	3.83229804428538	-3.3863	0.00191534997901609	0.133563882578373	-1.29305
AREG	2.17951376170843	3.71191809591555	3.3860928198709	0.00191639115400698	0.133563882578373	-1.29352
TPBG	-1.08915	6.34019776921195	-3.38427	0.00192570739699116	0.133813739002826	-1.29777
LOC284454	1.29519759814682	7.32135035977633	3.38021920043328	0.00194659175527247	0.134585975417791	-1.30721
CXCR4	1.40043539006834	5.35292821184588	3.37929513961084	0.0019513845057215	0.134585975417791	-1.30937
CPED1	0.862430329844562	7.7904122761482	3.37399910654571	0.00197907263752164	0.135109321464489	-1.3217
RNU2-22P	-0.810645	1.38752496350235	-3.36359	0.00203459857498574	0.137284269374063	-1.34592
SLC39A8	-1.5744	5.00312287993969	-3.36089	0.00204923155248173	0.137284269374063	-1.35219
HBEGF	1.26743666709243	5.4598723379759	3.36030371772796	0.00205243559773121	0.137284269374063	-1.35356
TMEM163	-0.876945	3.84898825517341	-3.35929	0.00205797045917946	0.137284269374063	-1.35592
VCAN	-0.975947	6.02105322579609	-3.35721	0.00206938273861082	0.137314188589561	-1.36076
PRSS22	-0.767582	3.67179095989009	-3.35414	0.00208627769954395	0.137631498872927	-1.36787
AK021537	-0.748308	4.81539477075713	-3.35406	0.00208675477989619	0.137631498872927	-1.36807
GPR183	1.17472908158416	4.73485667011992	3.34772475328704	0.00212211513529973	0.138907270958238	-1.38277
LOC550113	-0.629424	2.32831588898418	-3.34451	0.00214027952009549	0.138907270958238	-1.39023
ARL4C	0.914851363412427	4.70435646162597	3.34159708710486	0.00215687617991331	0.138907270958238	-1.39699
BNIPL	-1.025	1.76010460599331	-3.34008	0.00216556403921362	0.138907270958238	-1.4005
FAM107A	1.29297993223277	6.68181571916086	3.3375027611502	0.00218040651241962	0.138907270958238	-1.40648
FCGR1A	-1.87483	3.40134517616772	-3.33639	0.00218686874495066	0.138907270958238	-1.40907
PPP1R1B	-1.56272	4.83571587315607	-3.336	0.00218908978958735	0.138907270958238	-1.40996
CYR61	1.98286214819884	7.97623461230762	3.3349263653925	0.00219533934313817	0.138907270958238	-1.41245
GRASP	1.15988864684795	6.7294440476635	3.33173922949172	0.00221394791343753	0.139706096980918	-1.41983
GSTM5	0.884600809756416	6.76719971668707	3.32383792271169	0.00226073609299244	0.141891576073085	-1.43812
PGC	1.05427163310952	3.11223892453781	3.32123043198153	0.00227638372153088	0.142490635738077	-1.44415
ALDH4A1	1.02367972145639	6.15026243222657	3.31198510251836	0.00233270691332124	0.145237442699265	-1.46552
ARHGAP22-IT1	0.69310389357519	4.44203291964649	3.31048302459328	0.00234198299945139	0.145320934239059	-1.46899
CA3	-2.34362	6.53111654662074	-3.30754	0.00236023249960711	0.145430736317647	-1.47577
ITGB6	0.750536264994631	1.88151008129404	3.30746517599022	0.00236072678877798	0.145430736317647	-1.47596
TRDN	1.16296764804929	1.86942407197647	3.30092274172833	0.00240185694894269	0.145938699839526	-1.49105
RGS7BP	1.22515671102446	3.8427699103807	3.29601443231497	0.0024331640657136	0.145938699839526	-1.50237
LMNB2	-0.73158	3.49563224396568	-3.29501	0.00243963647127437	0.145938699839526	-1.50469
LINC01343	-0.875066	2.11279367869805	-3.29424	0.00244456411713733	0.145938699839526	-1.50645
FJX1	-1.33565	3.65341662377294	-3.29292	0.00245309199629403	0.145938699839526	-1.5095
TUSC3	-0.733959	4.78296581085267	-3.29291	0.0024531884354145	0.145938699839526	-1.50953
RFPL3	0.712719717961111	3.73908945857261	3.29234861774253	0.00245680085345489	0.145938699839526	-1.51082
NKAPL	0.780429111232317	3.92609550667119	3.29187801282245	0.00245985115795144	0.145938699839526	-1.5119
HEMGN	0.836668950570965	1.42923604523275	3.29047266522865	0.00246898177302607	0.145938699839526	-1.51514
SNCG	0.918017187740984	4.87683021809774	3.28839134910364	0.00248256388724851	0.146370963736056	-1.51993
THRB	0.625328166910758	6.18437324480994	3.28365861121817	0.00251371549901088	0.146584516556817	-1.53082
HSD11B1	1.52304911276369	6.14442009260345	3.28337084140414	0.00251562167450205	0.146584516556817	-1.53149
C11orf63	0.596094191007033	3.86999372324014	3.2832692089524	0.00251629521458806	0.146584516556817	-1.53172
TMEM182	0.707234938532438	2.95785604119058	3.28264254227035	0.00252045208813442	0.146584516556817	-1.53316
AP4M1	-0.94838	4.06835553089231	-3.28025	0.00253641188491324	0.146584516556817	-1.53867
EPPK1	-0.851864	2.49085398515449	-3.2764	0.00256224149173755	0.147711640368119	-1.54752
DQ599616	-1.39192	2.89264538233993	-3.27509	0.00257105342940265	0.147854570122396	-1.55052
CXCL2	2.07559638041451	6.25713226448626	3.27161182079852	0.00259470829344971	0.148793223258386	-1.55852
C3	-1.04554	10.6167229677691	-3.27008	0.00260517179137153	0.148793223258386	-1.56204
SIDT1	0.795295535732496	3.57279676379427	3.26908176131396	0.00261203309152951	0.148793223258386	-1.56433
LEFTY1	1.51971810343148	4.72348880570633	3.26690710410071	0.00262701271678173	0.148793223258386	-1.56933
C4A	-2.13639	7.31034516036912	-3.26147	0.00266483880139857	0.150038131240496	-1.58181
LINC01315	0.682993471598722	3.59697	3.2604109066891	0.0026722516989841	0.150038131240496	-1.58423
ITGB5	0.592327279724151	7.42616	3.25875789451599	0.00268388162322577	0.150271626232795	-1.58802
RASD1	1.38572625835227	8.42405328627302	3.25644502754341	0.00270023536432778	0.15082558680939	-1.59333
SAA3P	1.54694884822417	3.67286411816305	3.25040236852801	0.00274341289745596	0.152580716319449	-1.60717
C16orf78	0.650692914986789	1.62702992051972	3.24975135766476	0.00274810389274759	0.152580716319449	-1.60866
ZNF883	0.979004701045692	3.12760248536558	3.24840941527586	0.00275779776798044	0.152580716319449	-1.61174
AFF3	0.656873590054312	2.86682889612968	3.24321382245626	0.00279563895420125	0.154053250863166	-1.62363
CSN1S1	-2.01393	2.72849608443581	-3.24295	0.00279760914707823	0.154053250863166	-1.62425
CCDC125	0.805218179021751	3.10974818428188	3.24023234606669	0.00281757779059042	0.154728069292128	-1.63045
RXRG	0.849927811565314	2.60877917238478	3.23948295557132	0.00282311793380361	0.154728069292128	-1.63217
PPP1R36	0.688845516367089	4.16924136966931	3.23419948594226	0.00286247463082184	0.155669179798768	-1.64425
RP11-341N2.1	-0.819293	1.71013257560487	-3.23411	0.00286313042253389	0.155669179798768	-1.64444
LOC101927263	1.01149402488309	4.05513683867634	3.23234284999306	0.0028764289281124	0.155821026945634	-1.64849
SYN3	0.673798814956627	2.25122244183423	3.23002277517855	0.00289395782758365	0.156407702218572	-1.65379
ASPA	0.804540629004785	6.09148680170431	3.22705455846213	0.00291653259452976	0.156540696590991	-1.66057
NR1D1	1.27839440321476	4.16878087890664	3.22361467922329	0.00294290519492614	0.157367721646229	-1.66842
TMEM158	-1.67342	3.78151020546529	-3.22249	0.00295155485543721	0.157367721646229	-1.67098
COL24A1	1.00339980053792	2.07417970519182	3.2199359177965	0.00297136142445887	0.157367721646229	-1.67681
ITGA8	1.30826185651897	4.89296307191005	3.2191470840847	0.00297749741757062	0.157367721646229	-1.67861
SH3BGRL2	0.647844800890375	6.38955034557502	3.21874497517952	0.00298062990510333	0.157367721646229	-1.67953
TMEM56	0.801961846789832	4.74212766403282	3.21518720869482	0.00300848296780097	0.157367721646229	-1.68764
WISP1	-0.986415	3.18393562878547	-3.21471	0.00301226563814747	0.157367721646229	-1.68873
C10orf10	1.15648109163948	8.67642764242525	3.21438353470253	0.00301480912240168	0.157367721646229	-1.68947
DCDC2	0.678713911050499	1.09680824303203	3.21407476818558	0.003017242969461	0.157367721646229	-1.69017
PHLDA1	0.886174993259486	5.39271236488904	3.21378075797025	0.00301956224505356	0.157367721646229	-1.69084
ITSN1	0.63728586019874	6.7995108056239	3.21151149484178	0.00303752053915634	0.157651303973917	-1.69601
PLAC1	0.826496448797456	3.47453765767748	3.21138707764612	0.00303850808584302	0.157651303973917	-1.69629
SCD	-1.56498	8.91759560531087	-3.21013	0.0030485139514405	0.157705556332955	-1.69916
FASN	-1.30967	7.07982850763525	-3.20956	0.00305306285174301	0.157705556332955	-1.70046
RP1-149C7.1	0.674226644253778	1.06229756095014	3.19931825389797	0.00313577459513279	0.160852482504469	-1.72376
MYRFL	0.834002153566821	1.53385706057679	3.19601785584695	0.00316288698745676	0.160852482504469	-1.73127
MPPED2	0.74770266740952	3.97223688026515	3.19601193733432	0.00316293580780765	0.160852482504469	-1.73128
ABCG1	-0.798789	4.22849252766258	-3.19592	0.00316367805939448	0.160852482504469	-1.73148
SERPINB12	0.790614831892076	1.88152456088847	3.19554537222064	0.00316678665307262	0.160852482504469	-1.73234
EPYC	0.949298990505742	2.55182325351998	3.19091515212282	0.00320524607997602	0.161138290344425	-1.74286
PCOLCE	-0.645949	7.29425302833018	-3.18858	0.00322478393517132	0.161138290344425	-1.74815
AIG1	0.674142699056086	6.17218938736223	3.18857880907541	0.00322482100765804	0.161138290344425	-1.74816
LOC100130232	-2.11838	4.39416508358955	-3.18737	0.00323499050118891	0.161138290344425	-1.75091
CCDC85C	-0.764756	4.50841557065305	-3.18731	0.00323547244966648	0.161138290344425	-1.75104
COL1A1	-0.876589	9.40473273877563	-3.18647	0.00324262940654284	0.161138290344425	-1.75296
TEF	0.724762449269545	5.59965414740383	3.18461115476218	0.00325832547500373	0.161356509184835	-1.75717
TARP	-0.84642	3.95442706811121	-3.18418	0.0032619612958387	0.161356509184835	-1.75814
LIMCH1	0.883875773742342	7.11829923715645	3.17119465045137	0.00337409764327529	0.165151144115009	-1.78758
STC1	1.37621366052011	4.81044203608631	3.16837217031182	0.00339894766610576	0.165151144115009	-1.79397
ADM	0.782588288764099	9.12952568321229	3.16798904361496	0.00340233426072122	0.165151144115009	-1.79484
SFRP4	1.50625083125778	5.95850831129953	3.16656813149366	0.00341492233229772	0.165417212475163	-1.79805
PLA2G3	0.795426959262561	1.33962807129276	3.16577306202304	0.00342198533602467	0.165417212475163	-1.79985
TMEM159	0.851665501860555	5.80772396538868	3.15455662201499	0.00352312290746671	0.168763166132143	-1.82521
BHMT2	1.05386649952696	5.57624574467798	3.15410094498566	0.00352729134354322	0.168763166132143	-1.82624
FCGBP	-1.36871	4.38415198987072	-3.1524	0.00354286401848648	0.168763166132143	-1.83007
AGPAT5	-0.783717	4.91123179726047	-3.15192	0.00354732977699227	0.168763166132143	-1.83117
DNMT1	-0.670033	6.33504611701091	-3.14871	0.0035769315505997	0.16933817677857	-1.8384
ADAMTS3	-1.17323	4.16747947730048	-3.14733	0.00358975114169651	0.16933817677857	-1.84152
TMEM45A	-0.6004	6.98890460969306	-3.14729	0.00359013181023609	0.16933817677857	-1.84161
APOL1	-0.90026	6.09685983836811	-3.13131	0.00374186605270985	0.175080337873085	-1.87762
ITIH5	0.914797881349852	8.15917641691886	3.12541438253074	0.00379938037502451	0.176709029872654	-1.89089
DRAM1	-0.685458	6.45563299432534	-3.12358	0.00381747870122771	0.177197798640685	-1.89502
LRRN3	1.08401470776655	5.41323237495877	3.12126592571923	0.00384034450489199	0.177905483135354	-1.90022
MIR6716	0.615342507551059	6.8202817678253	3.11429742183645	0.00391010293594732	0.180158321984775	-1.91587
HSPB8	0.82607742773386	6.62766176302992	3.11313077852836	0.0039218988427456	0.180158321984775	-1.91849
NTRK2	0.965329751955858	6.14484285224632	3.10943153497273	0.00395952608604461	0.180750874099811	-1.92679
MFAP4	1.51133700669613	6.66208302664917	3.10902333186522	0.00396369914078736	0.180750874099811	-1.9277
THBS1	1.20826628416664	6.31478084934087	3.10658019616594	0.00398876286169455	0.181206673873393	-1.93318
C1R	-0.712257	9.27531163614324	-3.10654	0.00398921665114458	0.181206673873393	-1.93328
LOC284865	-1.11176	2.49003031325253	-3.1056	0.00399885217989602	0.181291651837306	-1.93538
APOC1	-1.60981	6.33843239100396	-3.09967	0.00406047260719364	0.183377235511998	-1.94867
DGKI	1.20396026283705	2.04389150473876	3.09923287528986	0.00406504919290528	0.183377235511998	-1.94965
RP11-548M13.1	0.767767836713543	4.21662317785908	3.09541572685954	0.0041052277393393	0.183377235511998	-1.95819
PGRMC2	0.626594223362867	7.91604124559437	3.09397241626145	0.00412051787071423	0.183377235511998	-1.96142
SPIDR	0.706961817055636	5.56649676773161	3.09394268101688	0.00412083344808791	0.183377235511998	-1.96149
CUTC	0.59235200904817	6.62408811755892	3.09315861112936	0.00412916300292234	0.183377235511998	-1.96324
HERC2P2	-0.679013	8.29575134675721	-3.09246	0.00413659410263325	0.183377235511998	-1.96481
TLCD2	0.750414524794115	6.97397866723801	3.09075089739461	0.0041548414538663	0.183377235511998	-1.96863
SUSD1	-0.812049	3.94804094001457	-3.08997	0.00416322800155688	0.183377235511998	-1.97038
ISM1	1.00938778274767	4.14577747954175	3.08996086105466	0.0041633002713256	0.183377235511998	-1.9704
IL1RAP	-0.790849	3.49874697351766	-3.08945	0.00416882951827801	0.183377235511998	-1.97155
ACTL9	0.735315497660064	1.39937638898222	3.08721413749835	0.00419283663005488	0.183377235511998	-1.97654
AK024119	-0.704898	3.12918082715179	-3.08296	0.00423898000973447	0.183989590690378	-1.98604
FGF14-AS2	0.680295794627661	5.21129099620724	3.08183885734618	0.00425121573936256	0.183989590690378	-1.98855
FNDC1	-1.8235	3.62045	-3.08074	0.00426325032394613	0.183989590690378	-1.991
CETP	-2.14124	2.88374711981794	-3.07872	0.00428541106076288	0.184264783511403	-1.9955
EHBP1	0.713455677844053	7.68450523077517	3.0754576031961	0.00432152298549224	0.185135630578482	-2.00279
KRT6A	-0.930894	1.30175106177776	-3.0735	0.0043432823387516	0.18558793324938	-2.00715
DYRK4	-0.594104	5.37605304374369	-3.07237	0.00435592716381104	0.18558793324938	-2.00968
LINC00504	0.647651654753304	3.19123919858151	3.06989415689526	0.00438371959825797	0.185755145517472	-2.0152
C19orf48	-0.6597	3.87287141706192	-3.06414	0.00444889531842513	0.188175376620634	-2.02801
PALMD	0.773525345895882	7.85192631968833	3.0601804283817	0.00449435679668869	0.188930728552011	-2.03683
NID2	-0.695133	7.33531748693621	-3.05977	0.00449912134122487	0.188930728552011	-2.03775
NFIX	0.67231227898246	6.1813154840846	3.05227893066543	0.00458630251094473	0.191371473390128	-2.0544
CDC7	-1.05162	4.03877810941222	-3.05186	0.00459122656538058	0.191371473390128	-2.05533
C11orf94	0.693794332014339	3.72601805688987	3.05175245460798	0.00459249184288338	0.191371473390128	-2.05557
PSG4	0.626895664842677	3.18413407522213	3.04965043905065	0.00461728252177311	0.191371473390128	-2.06024
HCG11	0.7159804008265	3.83711481852561	3.04918270319197	0.00462281612951998	0.191371473390128	-2.06128
PEG3	0.818715559639936	6.41439890719441	3.04680781056801	0.00465100978800866	0.192197834567126	-2.06656
LOC101930052	-1.57668	5.03593913961963	-3.0422	0.00470619796201699	0.193807361186202	-2.07679
HSPB6	0.758214517725045	7.7373805684159	3.04216818970444	0.00470656046738806	0.193807361186202	-2.07686
ENPP7	0.876255653620339	2.13143605860856	3.0402421872756	0.00472980501322141	0.19407994279208	-2.08113
SESN1	0.600178632471148	6.86321337797811	3.03803624586658	0.00475656181489975	0.194835447814525	-2.08602
EGFL6	-2.88456	6.06234959406854	-3.03671	0.00477270189928152	0.195154192547154	-2.08896
AK093256	0.710006856678728	2.86710171117802	3.03098364193745	0.0048430718996815	0.197340388680216	-2.10165
LINC00263	-0.715472	5.64371966186175	-3.0265	0.00489884816609463	0.198918794751265	-2.11158
MARCKSL1	-0.715916	7.35183762202482	-3.02316	0.00494084265766531	0.199626129014581	-2.11898
RP11-524D16__A.3	1.27019047969285	3.32551447672554	3.02307005406878	0.00494191804738856	0.199626129014581	-2.11916
EBF2	0.631936693710373	6.62396196446473	3.01668194587092	0.00502310102150268	0.200714320091016	-2.13329
CHST15	-0.658495	5.73381105500219	-3.01616	0.00502983430339275	0.200714320091016	-2.13445
LXN	-0.935902	7.17448973532004	-3.01594	0.00503256607514889	0.200714320091016	-2.13492
SDPR	0.875338321471477	8.02706496185364	3.01593360193638	0.00503269354898278	0.200714320091016	-2.13494
C3orf22	0.689120458670206	1.32453284719803	3.01554899870884	0.00503763027125816	0.200714320091016	-2.13579
SH3BGR	1.05226607706933	5.13879146502826	3.01334293397144	0.00506603577764662	0.200818002269089	-2.14066
CATX-1	0.609104619630464	1.89373212482773	3.0080037545317	0.00513541262308035	0.201820513190223	-2.15244
TIMP1	-1.4774	9.7663235059899	-3.00491	0.00517608870762617	0.201820513190223	-2.15928
QRFPR	0.951623751186153	1.84015715297554	3.00328793591187	0.00519743675962685	0.201820513190223	-2.16284
BC042590	-0.616737	2.71477151594899	-3.00288	0.00520287310653298	0.201820513190223	-2.16375
TMEM37	0.657427231497404	6.61870034496193	3.0024005994085	0.00520918631070055	0.201820513190223	-2.1648
TMOD2	0.837776218987243	5.17726792224795	2.99997905804191	0.005241378883421	0.201940122392927	-2.17013
SLC25A25	1.21747641838411	5.86778964857048	2.99503323948177	0.00530771569968291	0.203819040302402	-2.18103
APC2	-0.875458	4.67196037509558	-2.9938	0.00532443716586311	0.203819040302402	-2.18375
ABCA1	-0.650227	6.49588977953777	-2.99319	0.00533261462743605	0.203819040302402	-2.18508
LNPEP	0.60253818108016	6.8822988188665	2.99220629918121	0.00534598860120889	0.203951212191217	-2.18725
LINC01354	1.0372380989575	3.43582220229147	2.98988586322853	0.00537759907963327	0.204488897901104	-2.19235
ERRFI1	1.13302908163433	8.41073595086454	2.98478531368889	0.00544770456519863	0.205813925870967	-2.20356
RP11-410L14.2	0.622024753666723	5.67485689667294	2.98013435117777	0.0055123831891823	0.206315513729425	-2.21378
RP11-17A4.3	1.26235374465816	3.71150676080632	2.97980692140093	0.00551696384238802	0.206315513729425	-2.2145
EDEM2	-0.678446	5.30985027658036	-2.97939	0.00552283690598298	0.206315513729425	-2.21542
GPR65	-1.09146	3.57751488889967	-2.97544	0.00557840796817787	0.207066246806068	-2.22408
ADAMTS5	0.642829648104011	7.51871940385172	2.9741919508332	0.00559607790735615	0.207121180599779	-2.22682
DNAJA4	0.614719664920501	5.11152855075997	2.97249380113996	0.00562021498608027	0.207121180599779	-2.23054
IL6	2.52356237453384	6.5872872494067	2.97146589310248	0.00563487318501864	0.207121180599779	-2.23279
TNC	-1.34126	3.60467857203355	-2.97097	0.00564198521764003	0.207121180599779	-2.23388
HIST1H2AC	-0.732501	6.82293471903743	-2.96767	0.00568934858285825	0.208345428097748	-2.24112
TTK	-1.24349	1.67384854466987	-2.9674	0.00569318070611458	0.208345428097748	-2.2417
SLC2A5	-0.866144	3.74719403772422	-2.96203	0.00577105857071535	0.209976315189691	-2.25345
MIF	-0.653388	8.82748257673979	-2.95848	0.00582324751559477	0.210897795101119	-2.26123
IL4I1	-0.682963	2.96809115115626	-2.95546	0.00586778834413317	0.210897795101119	-2.26782
SYNDIG1L	1.33146273737414	3.9694186806534	2.95387618095961	0.00589137322410751	0.210968990853469	-2.27129
CYB5R2	-0.733461	4.32977969724057	-2.95187	0.00592131199716778	0.211069912228814	-2.27567
NOVA1	0.752778293133376	4.69482639536905	2.94389728921788	0.00604175080517005	0.213469226871844	-2.29308
RASSF7	-0.631261	5.07766096982149	-2.94378	0.00604347948270896	0.213469226871844	-2.29332
VEGFB	0.680950740390096	6.79546641600351	2.93470848341363	0.00618341921314536	0.216437118951172	-2.3131
CRB2	-1.25897	2.19108574159644	-2.93266	0.00621546092483757	0.216859832498531	-2.31757
PER2	0.88691620632774	5.89684068745581	2.93168169904728	0.00623076674468368	0.216859832498531	-2.31969
CHADL	0.610984878039637	4.54367976756972	2.92990707799126	0.00625868566796912	0.216859832498531	-2.32355
LRRC16A	-0.783892	3.28141304939269	-2.92049	0.00640890285465505	0.217410397819389	-2.34404
PTPRS	0.610939343496878	6.95778925349448	2.92041719915225	0.00640999658430393	0.217410397819389	-2.34418
GRIN2C	0.618795308659743	3.62256865051988	2.92026630300629	0.00641243016309512	0.217410397819389	-2.34451
ACACA	-0.85905	6.4485584334163	-2.9197	0.00642154787340229	0.217410397819389	-2.34574
FGF10	1.16495	2.96040514575994	2.91637327799287	0.00647551682480921	0.217410397819389	-2.35296
LONRF1	0.700698756487846	6.4970717917421	2.91603858070368	0.00648096782946268	0.217410397819389	-2.35369
ACLY	-0.884171	7.41594222642431	-2.91442	0.00650738731020238	0.217983470471457	-2.3572
TUBG2	0.605010489406631	5.71505505766035	2.90971370112001	0.00658479361524588	0.218478167259535	-2.36741
APITD1	-0.643507	3.99944150783026	-2.90956	0.00658728615278509	0.218478167259535	-2.36773
AK056098	0.730641390928211	1.99508262119972	2.90954056706426	0.00658765760453626	0.218478167259535	-2.36778
HOXA11	-1.21958	1.91101222294234	-2.90656	0.00663715367046163	0.218591946508741	-2.37424
TNS1	0.714444747278234	9.05010005765531	2.90575684791544	0.00665054182294732	0.218591946508741	-2.37598
RBPMS2	0.677025955841882	6.96016994565178	2.90408290855979	0.0066785421830436	0.218591946508741	-2.37961
ANKRD65	0.775377891673712	3.5699884707711	2.90398786524725	0.00668013532012348	0.218591946508741	-2.37981
MPZ	0.810629899180233	4.10160939751574	2.90135055201852	0.00672448556540376	0.218591946508741	-2.38552
SOCS3	1.66154220438009	6.59207743112627	2.9013472601413	0.00672454109594959	0.218591946508741	-2.38553
DHCR24	-0.775558	7.19526	-2.90093	0.00673152345125	0.218591946508741	-2.38643
UBE2QL1	1.06823202418958	3.87038898739741	2.90022640118707	0.00674347394547974	0.218675874554251	-2.38796
MYH6	0.605893315332051	1.93930985182715	2.89503787026327	0.0068317711065483	0.219996200577746	-2.39918
LPIN1	-0.915201	7.22488141437371	-2.89491	0.00683403865375555	0.219996200577746	-2.39946
C8orf34	1.13028564058569	4.18180220874742	2.89448625807886	0.00684122204718453	0.219996200577746	-2.40037
MAGEA11	0.604504363672654	0.845900143384766	2.88836801245684	0.0069468763263628	0.221908618055383	-2.41359
SLC9A3R1	-0.735503	5.45072549661941	-2.88788	0.006955447746754	0.221908618055383	-2.41465
CEBPA-AS1	0.599904047680352	4.77802285911437	2.88641757442723	0.00698087939401148	0.221908618055383	-2.4178
PCDHA2	-0.632204	1.51903085103145	-2.88572	0.00699303364210392	0.221908618055383	-2.4193
SMAD7	0.828398115420178	5.61968874172073	2.88479709047034	0.00700924922770527	0.221908618055383	-2.42129
MYH13	-0.907726	2.13928162063453	-2.88252	0.0070493641927465	0.221908618055383	-2.42621
MST1	-1.88882	5.26890329337995	-2.88134	0.00707008031792958	0.221908618055383	-2.42874
CA12	-0.944109	4.69485196537645	-2.87981	0.00709717689886267	0.221908618055383	-2.43204
TSKU	0.99159039829102	7.9448604852213	2.87911696252086	0.00710955004570679	0.221908618055383	-2.43354
FAM65C	-0.830416	5.61944730806241	-2.87821	0.00712560269981196	0.221908618055383	-2.43549
AVPI1	0.738530125330267	7.41307337696474	2.87746077527393	0.00713904856066013	0.221908618055383	-2.43711
FUT5	0.899540371659986	3.0442871266298	2.87737540994803	0.00714057212594373	0.221908618055383	-2.43729
MUC16	-2.20211	3.43665	-2.877	0.00714730515580125	0.221908618055383	-2.43811
GSC	1.16060250467778	1.70735241128581	2.87504988434048	0.00718219496844903	0.22201470455874	-2.4423
RP11-477N3.1	0.642623395837972	3.59518884268009	2.87459253885813	0.00719040745305355	0.22201470455874	-2.44329
RASA3	0.671138841470573	6.58331298214859	2.87415532349762	0.00719826671881814	0.22201470455874	-2.44423
HRCT1	1.15779957615273	6.10056512294279	2.87191372385135	0.00723868813195713	0.222052515529566	-2.44906
NRCAM	-0.78677	2.85694813810915	-2.86907	0.00729030519920355	0.222052515529566	-2.45518
LOC101928916	-0.741019	9.35110331270207	-2.86864	0.00729815956379751	0.222052515529566	-2.45611
CD69	1.41557766126461	3.71986010845349	2.86827089633082	0.00730483253269747	0.222052515529566	-2.45689
FCGR1B	-1.5946	3.95408843475829	-2.86613	0.00734391001242602	0.222052515529566	-2.46149
TEAD4	-0.665037	4.0763442846382	-2.86291	0.00740321761754321	0.222052515529566	-2.46842
PCOLCE2	0.677914840721286	9.72214049673262	2.86210144451059	0.00741815141202297	0.222052515529566	-2.47015
AC005537.2	0.622800462243851	0.87565122242372	2.86196972257665	0.00742058876198354	0.222052515529566	-2.47044
GSTT2	-1.18382	3.28635886059837	-2.85881	0.00747932503256709	0.222738878648439	-2.47723
PATE2	0.92009397870635	3.56867525967465	2.85743748647309	0.0075049119440132	0.222932168026489	-2.48017
TSPAN32	0.648897417477253	3.66283502351614	2.85612233538403	0.0075295485957042	0.223163451990192	-2.48299
SYCP1	0.643517380896125	2.45722529225597	2.85600159109162	0.00753181429536884	0.223163451990192	-2.48325
MST1R	-0.900253	3.1660907007751	-2.8553	0.00754507094448435	0.223209419651112	-2.48476
HIST1H4PS1	0.962867752667267	1.66098821651277	2.85054087751379	0.00763495350206221	0.224631846805674	-2.49496
AC008088.4	-0.832691	3.85474485833101	-2.84903	0.00766368277114688	0.224631846805674	-2.49819
G6PD	-0.645636	4.39600031761883	-2.84856	0.00767270947476409	0.224631846805674	-2.49921
CTGF	1.15675649767691	7.3475267295921	2.84830405178061	0.00767758325128182	0.224631846805674	-2.49975
SULF2	-0.751195	7.13293966130818	-2.84736	0.00769573566298771	0.224867501375517	-2.50179
HOXA7	0.633356247124495	5.69631891834926	2.84448913293523	0.00775080454858611	0.225362122790023	-2.50792
HOXB-AS3	0.764125895007454	4.14755018532967	2.84384814671026	0.00776317140205283	0.225440952605882	-2.5093
FAM78A	-0.782173	4.1678685867988	-2.83896	0.0078580049612326	0.227346592112588	-2.51974
LGI1	1.53073365739441	1.22928131091023	2.83787575632413	0.00787929318898084	0.227680368040006	-2.52207
MYO16	1.06275597668117	3.53684116380595	2.83285329869152	0.00797820501963338	0.228839227025062	-2.53281
OLFML2B	-1.00154	5.44292065464741	-2.83229	0.0079893066190692	0.22887647968347	-2.534
FCN3	-1.30373	5.0509747470497	-2.83029	0.00802914658966202	0.229453160377953	-2.53828
RP11-21L23.2	0.708989274115489	4.77467860285242	2.82718487096072	0.00809123730469706	0.230664479352951	-2.54491
NEDD9	0.825275935858673	5.75153504830771	2.82360747011642	0.00816334428528374	0.231332030326372	-2.55254
LINC01405	-0.705514	1.22641	-2.82321	0.00817149223636902	0.231332030326372	-2.55339
CHI3L2	-1.55284	4.01650342012646	-2.82308	0.00817410163693921	0.231332030326372	-2.55367
MMD	0.681263471364391	9.52466479118606	2.82176802227301	0.00820065479171902	0.231702325857134	-2.55646
EPSTI1	-0.788859	5.18145257277908	-2.82103	0.0082155983536511	0.231702325857134	-2.55802
KDELC1	-0.88975	4.10719578868718	-2.82048	0.0082268814517545	0.231702325857134	-2.5592
CD1D	-0.777978	3.40146355008541	-2.81837	0.0082700146802698	0.232305562820671	-2.5637
DTL	-1.06068	3.04399963010432	-2.81705	0.00829713938046278	0.232305562820671	-2.56651
RP11-50B3.4	-0.716429	2.87047704971155	-2.81524	0.00833434578179863	0.232736005294169	-2.57036
C5AR1	0.87558299599744	5.73999614730922	2.81382742838483	0.00836356024301261	0.232906827947856	-2.57337
EFNA3	-0.826683	2.91949	-2.81355	0.00836940331712572	0.232906827947856	-2.57397
NEK5	-1.25256	2.87540436962757	-2.81236	0.00839403762196772	0.232974583709788	-2.57649
LOC644656	-1.13094	3.30767387332885	-2.81222	0.00839690159762688	0.232974583709788	-2.57679
FDXR	-0.722371	3.56479222501648	-2.81121	0.00841794447132729	0.232974583709788	-2.57894
LOC102725408	1.00612117886302	1.95861191823621	2.80958111778202	0.00845191523488688	0.232974583709788	-2.5824
NEIL2	0.589187603665057	5.50869938780252	2.8093359614745	0.00845704292717458	0.232974583709788	-2.58292
ADRB1	1.0669218204939	5.89946205162301	2.80911613653665	0.00846164326648535	0.232974583709788	-2.58339
EPB41L1	0.628337489752457	4.67162807781484	2.80524423319507	0.00854305698374978	0.233290402873205	-2.59162
CRIP3	0.741471888584309	2.60228135922706	2.80301734970677	0.0085902129634234	0.233835440915502	-2.59634
WDFY3-AS2	0.613902312359934	4.02069781338239	2.8005742342379	0.00864222819675699	0.234353941855845	-2.60153
TSTD1	1.33613080356154	6.92009840485724	2.79838413774398	0.00868910707871834	0.235007201434174	-2.60618
REC8	-1.3325	5.11987960503601	-2.79661	0.00872717113580744	0.235290983462855	-2.60993
ACSM5	0.908703560054396	6.11349970005678	2.7959320096159	0.00874187720922537	0.235388613566713	-2.61138
FANCI	-0.624348	3.89040333847268	-2.79542	0.00875300014167212	0.235388613566713	-2.61247
LOC100996724	0.66016930636477	4.74020432170718	2.7931118898755	0.00880293745715238	0.235689930321911	-2.61735
LOC100130938	0.75889083086415	2.53628931590382	2.79296557402325	0.00880611630486661	0.235689930321911	-2.61766
KRT18	-2.03986	7.01388092075959	-2.79292	0.0088071589148207	0.235689930321911	-2.61777
LOC100507073	-2.19849	4.55649561202358	-2.79162	0.00883539800804273	0.235689930321911	-2.62052
FIGF	1.14465438770623	4.9199570870415	2.79116570189008	0.00884530819988513	0.235689930321911	-2.62148
FZD10	-1.61801	2.96584932505874	-2.79081	0.0088530096321876	0.235689930321911	-2.62222
PODXL	-0.93593	8.28309592380728	-2.78576	0.00896389532443489	0.237558488121346	-2.63291
RP11-114H24.6	0.673547171922181	2.00715312574076	2.78489519887758	0.00898312594261695	0.237798213728141	-2.63475
SNAP91	0.859017081066739	1.10842172008395	2.78138967971731	0.00906104575323391	0.23850878945491	-2.64216
LINC00310	1.22442830952633	3.56892426685537	2.77853293391261	0.00912501183792727	0.239252706941589	-2.6482
TLN2	0.676905300341816	6.1353944756308	2.7781528152776	0.00913355493152508	0.239252706941589	-2.649
HES1	0.868079734696179	5.85131857146046	2.77654537300974	0.0091697646506562	0.239252706941589	-2.6524
RMI1	-0.796021	4.57950545773945	-2.77648	0.0091712854511188	0.239252706941589	-2.65254
FGFR2	0.742244893154756	3.38200928439573	2.7751840273221	0.00920053566320121	0.239339661275457	-2.65527
RP11-352B15.2	0.727671196204311	1.3411610593696	2.77455943945078	0.0092146857463931	0.239339661275457	-2.65659
TRNP1	-0.906828	3.99048139311427	-2.77417	0.00922356020196026	0.239339661275457	-2.65742
TEX43	-0.630715	1.44157044094135	-2.77407	0.00922587352869246	0.239339661275457	-2.65763
FOXD3-AS1	0.936477377589461	1.82735091121224	2.76688261473612	0.00939027475449694	0.240564405217066	-2.67278
HK3	-1.29996	3.23944751328639	-2.76415	0.0094535873932816	0.24092193806177	-2.67855
CARD9	-0.883306	3.40353007836218	-2.76277	0.00948554364050447	0.24092193806177	-2.68144
FAM57A	-0.67576	4.71864680231456	-2.76248	0.00949249004988272	0.24092193806177	-2.68207
RP11-468E2.5	-0.903644	3.31683230602622	-2.762	0.00950355940358447	0.24092193806177	-2.68307
BMPER	0.810962561780054	5.21599053005953	2.75711597848595	0.00961818385347845	0.242511184245156	-2.69335
PIR	0.667540654645462	6.37990374900277	2.75529977154216	0.00966113159876162	0.243069073887809	-2.69717
RP11-439E19.10	0.607634158426483	1.45230686999223	2.75349793624977	0.00970391642602918	0.243403740313203	-2.70095
TAP1	-0.707059	6.90825536266654	-2.75255	0.00972655857941659	0.243403740313203	-2.70295
GRAMD1B	-0.800653	3.19791427858345	-2.75052	0.00977504741713234	0.243881953207163	-2.70721
RP13-638C3.2	0.650160036188696	3.85887924416554	2.75043699182438	0.00977700480563237	0.243881953207163	-2.70738
CFH	-0.736274	7.26266224362477	-2.74837	0.00982665481788805	0.244153682248241	-2.71172
KCNH3	0.796326639774718	3.94619331047269	2.7482697103778	0.00982906499054202	0.244153682248241	-2.71193
PCED1B	1.17704931044429	4.91376470201918	2.74767585315637	0.00984337511670311	0.244153682248241	-2.71318
LTF	-1.155	4.47861714625419	-2.7469	0.00986206344796317	0.244153682248241	-2.71481
LINC00173	-1.01184	4.42276634409255	-2.74539	0.0098985930922687	0.244153682248241	-2.71797
SOX9	-0.783269	4.27713520626229	-2.74512	0.00990514249622008	0.244153682248241	-2.71854
BARX1	0.620455733045269	3.72048432509471	2.74504602941048	0.0099069798187287	0.244153682248241	-2.7187
RP11-279O17.1	-0.788797	1.75881344111409	-2.74466	0.00991635464653308	0.244153682248241	-2.71951
SCUBE2	0.983610999781249	5.66337766448948	2.7427176784409	0.00996361307976658	0.24431846389539	-2.72358
VCAM1	-0.944731	7.51395070641355	-2.73922	0.0100493696945166	0.245175218001643	-2.73092
FGF9	-1.93633	6.2471098118217	-2.73564	0.0101377112175297	0.245227976140621	-2.73842
OR1F1	-0.827869	3.77293023597376	-2.7353	0.0101460606883604	0.245227976140621	-2.73912
RP11-27I1.6	-0.822471	2.82471488403654	-2.73318	0.0101986835110353	0.24599056055336	-2.74355
HIST2H2BE	-0.64145	5.87349702309043	-2.73143	0.0102424005193796	0.246535636419047	-2.74722
SESTD1	0.610226792710458	7.33365062791019	2.72693063489323	0.0103556467782835	0.248471846610731	-2.75663
PDPN	-0.927974	4.33625338018365	-2.72654	0.0103654093969013	0.248471846610731	-2.75744
FDXACB1	-0.673817	2.6545296517571	-2.7247	0.0104121398321581	0.248852302615916	-2.76129
CTD-2325A15.5	0.88894762278986	3.73501376330879	2.72449233913008	0.0104174631009532	0.248852302615916	-2.76172
LOC286190	0.795972873563767	1.10142117843083	2.72293800367656	0.0104570483730138	0.248879883193807	-2.76497
CREB3L4	-0.600481	4.48323908360793	-2.72172	0.0104882025975891	0.249005739230962	-2.76752
LOC100240728	0.870469330333901	2.14232209810179	2.71857862305944	0.010568820843953	0.249005739230962	-2.77407
IL4R	-0.715245	6.1281305663503	-2.71846	0.0105717542996467	0.249005739230962	-2.77431
GAFA2	0.590486197053344	3.0199734218359	2.71758763686154	0.0105943840960858	0.249005739230962	-2.77613
MYZAP	0.657004343996601	8.34850196228762	2.71709392758972	0.0106071411973978	0.249005739230962	-2.77716
KIAA0895L	-0.597629	4.99715648593279	-2.71679	0.0106150612925953	0.249005739230962	-2.7778
MYOC	1.48161862171389	5.27098158856916	2.71499385942869	0.0106615655753256	0.249005739230962	-2.78154
SYNM	0.821569749887058	7.85477239365545	2.71472030174692	0.0106686740882241	0.249005739230962	-2.78211
CACNB3	-0.652083	4.86544353013187	-2.71404	0.0106863007841967	0.249005739230962	-2.78352
XXbac-B476C20.9	0.680520625131219	1.35246037895873	2.7098870681591	0.0107949981216804	0.250787677756213	-2.79218
NABP1	-0.861149	6.05169261721583	-2.7087	0.0108262186425491	0.25126297501614	-2.79465
MAMDC4	-0.614344	3.17238120037093	-2.70743	0.0108596483429734	0.251671265421085	-2.79729
GLYAT	1.19730391556523	5.26066791291286	2.70609580722103	0.0108950620527791	0.251758312412616	-2.80007
PPFIBP2	0.692206179727052	6.25083145179563	2.7059029805137	0.0109001743971073	0.251758312412616	-2.80047
SYNPO	0.606248178630944	6.82401052361999	2.70585391287665	0.0109014756659737	0.251758312412616	-2.80057
RTP4	-0.886085	4.0259551568793	-2.70481	0.0109292103439066	0.251900496653042	-2.80275
FOXP4	0.722395779917018	4.33279976800061	2.70335578450239	0.0109679172405592	0.25193891163786	-2.80577
CSF3R	-0.736959	3.86804777248114	-2.70261	0.0109877432942425	0.25193891163786	-2.80731
CREM	0.687095574509009	5.42111901411787	2.70237379257348	0.0109941379008127	0.25193891163786	-2.80781
PELI2	0.634049654093547	4.25138169433616	2.70211713493346	0.0110010006580429	0.25193891163786	-2.80834
GYS1	-0.58967	6.26900001146214	-2.7003	0.0110495736473004	0.25193891163786	-2.81211
NNAT	1.39383560434106	5.30864846618745	2.6969626306488	0.0111396737405325	0.252759088915407	-2.81905
NOP2	-0.610808	4.92984021616084	-2.69336	0.0112374626463659	0.25424071643276	-2.82652
TAAR3	0.677687589142372	1.02754652049018	2.69220040647387	0.0112692372666638	0.254462429112249	-2.82893
BCL7A	0.622911247269452	4.38010585065274	2.68596019786952	0.0114411340551531	0.256378183499224	-2.84187
PROCR	-1.00416	7.84461159796732	-2.68532	0.01145887912377	0.256378183499224	-2.84319
LOC102725454	0.923685807956317	2.23539336838048	2.68514077849574	0.0114638865672944	0.256378183499224	-2.84356
PPP1R13L	-0.79536	4.78286869939161	-2.68341	0.0115122013460132	0.256989302636061	-2.84716
RRM2	-1.37872	3.25983618604009	-2.6812	0.0115738708660235	0.257849939866334	-2.85172
UBE2L6	-0.59553	7.87949278268652	-2.67909	0.0116332373673234	0.258925477647537	-2.85609
CITED2	0.607991432711549	6.35003944223767	2.67363654465882	0.0117877937938364	0.260626334752359	-2.86736
ADAMTSL3	0.718358732949088	5.57296281211314	2.67213815171071	0.0118306022615671	0.261078356902712	-2.87045
MAP1B	0.62539196193632	7.57521411055495	2.67097655205163	0.0118638880278885	0.26110998196249	-2.87285
AQP9	-1.48148	4.4850585245768	-2.67053	0.0118767689242832	0.26110998196249	-2.87377
NAIP	-0.603494	4.96805990200027	-2.66973	0.0118996452140099	0.261366807579214	-2.87542
LOC100996643	-0.778338	4.77174644460152	-2.66879	0.011926862365276	0.261718404609459	-2.87737
UPK3B	-2.08589	6.10199182690754	-2.6655	0.0120219032091129	0.261941392411488	-2.88414
FSTL3	0.610835431201457	5.95526618780768	2.66418838771529	0.0120601496979648	0.261941392411488	-2.88685
C19orf80	-1.66447	3.4266239767556	-2.66334	0.0120848963947215	0.261941392411488	-2.8886
PRRG3	0.604725094835439	3.47453810659514	2.66283677299706	0.0120995862332067	0.261941392411488	-2.88964
GRAMD1C	-1.10662	3.02482363290958	-2.66203	0.0121232127282802	0.261941392411488	-2.8913
DUSP5	1.31124217960148	5.58187948616407	2.66194679051713	0.0121256189092704	0.261941392411488	-2.89147
HIST1H1C	-0.657041	6.33255747203366	-2.6613	0.0121446266445465	0.261941392411488	-2.89281
TRMT13	-0.657088	5.62270758861564	-2.66128	0.0121450611510726	0.261941392411488	-2.89284
LOC101929512	-0.609364	1.60962384118422	-2.6592	0.0122062804070455	0.261941392411488	-2.89712
HIST1H2BD	-0.725394	4.99058196985723	-2.65695	0.0122726662597164	0.262561289932342	-2.90175
NEGR1	0.759832082166181	5.7683988196313	2.65674370690849	0.0122788567400642	0.262561289932342	-2.90218
ALDH5A1	0.766928106663269	5.75219607466868	2.65630309590724	0.0122919155440264	0.262561289932342	-2.90309
PKM	-0.644482	3.57234459601926	-2.65556	0.0123138860919957	0.262561289932342	-2.90461
RP1-305G21.1	0.649333511727287	1.03776062567166	2.64560021964654	0.0126131132999187	0.266032662272006	-2.92508
CCDC85A	0.587145999833678	5.55878151104268	2.64499155552899	0.0126316114984207	0.266175871177912	-2.92633
IRGM	1.2487562173338	3.53118434204701	2.64062031205847	0.0127652010188057	0.266954660440577	-2.93529
MMRN1	-1.43281	3.49869040543935	-2.64004	0.0127829069030566	0.266954660440577	-2.93648
KLK7	-1.99153	5.66263919894168	-2.6375	0.0128612230936636	0.266971313560605	-2.94168
RNF180	0.749744985151979	3.88438706501484	2.63711823392866	0.0128731718718829	0.266971313560605	-2.94247
GML	-0.796888	1.27469620020442	-2.63691	0.0128796192224164	0.266971313560605	-2.9429
APOD	0.588173420815572	8.63883376113912	2.63689837573928	0.0128799783746262	0.266971313560605	-2.94292
LOC90784	-0.907308	3.05961024093516	-2.63668	0.0128866142874251	0.266971313560605	-2.94336
INHBB	1.07089	7.74963496817902	2.63462281146375	0.0129506228792376	0.267843811761484	-2.94758
RP11-285J16.1	-0.900512	3.53237383365447	-2.63409	0.0129671492421943	0.267843811761484	-2.94867
HHEX	-0.675555	4.62590415428526	-2.63352	0.0129849598725563	0.267843811761484	-2.94984
HIST1H2AL	0.793549946197224	3.44462084070802	2.6334847447525	0.0129860885263834	0.267843811761484	-2.94991
HSD17B6	-2.208	4.33295957974121	-2.63025	0.0130874749497421	0.269117597504281	-2.95653
CPXM1	-0.981486	6.13358427345732	-2.62943	0.0131131744364545	0.269117597504281	-2.9582
LOC284023	-0.892816	5.21524031506375	-2.62924	0.013119183775639	0.269117597504281	-2.95859
CYP4F2	-0.640405	1.8515524947765	-2.62821	0.0131514959737725	0.269235503307222	-2.96069
ESM1	-1.00097	2.38422847356164	-2.62794	0.0131600593242013	0.269235503307222	-2.96124
TRIM47	-0.638304	4.80877483352173	-2.62594	0.0132233887934011	0.269877344010777	-2.96533
LINC01010	-0.725445	1.34962	-2.62528	0.0132444125726127	0.270070344755773	-2.96668
LOC100287704	1.14643588043563	2.57148594555506	2.6243048323985	0.0132754708875372	0.270311579255705	-2.96868
ZFAND5	0.653467019780083	8.29088311813612	2.62379827076459	0.0132916120551426	0.270311579255705	-2.96971
GRIK1-AS1	0.809550429096527	1.60590952991934	2.62283241460391	0.0133224386417908	0.270311579255705	-2.97168
RASSF4	-0.615834	5.62814570344621	-2.62273	0.0133257078860423	0.270311579255705	-2.97189
ELMOD3	0.837025092614187	6.16238654170922	2.61922189514972	0.0134382604685787	0.271460977681736	-2.97905
LOC101927095	0.597660963198917	1.84872676870987	2.61783246948212	0.013483079737666	0.271788527327387	-2.98189
ITPRIP	0.609684301744843	5.85673496791631	2.61684782725042	0.013514925485142	0.271788527327387	-2.98389
CXCL10	-1.15417	4.19974781270951	-2.61446	0.0135925744909002	0.27294666962006	-2.98877
TTYH1	1.09557696888596	2.25615276785803	2.61108167669305	0.0137028189252173	0.273447364329893	-2.99564
TTPA	0.759596609806091	1.88867794679804	2.60919448033933	0.0137648374947621	0.274450406343045	-2.99948
MAPT	0.745635269671151	4.6622677700701	2.60514675456568	0.0138987339658706	0.27641195965515	-3.00772
IQCA1	-0.974452	3.26835722761559	-2.60421	0.0139300472471117	0.276632805336546	-3.00963
RAP1GAP2	-0.767652	3.57594518104645	-2.60072	0.0140466613196756	0.276731450038714	-3.01672
HIGD1B	0.629758245044115	4.74564885339628	2.60042836644117	0.0140563358565035	0.276731450038714	-3.0173
COL3A1	-0.734167	10.2326894883213	-2.59963	0.0140832396808153	0.276731450038714	-3.01893
RP11-803D5.4	-0.687506	3.75693731197409	-2.59933	0.0140932389564212	0.276731450038714	-3.01953
LRRN4	-2.75489	5.97655018006969	-2.59836	0.0141259841387932	0.276731450038714	-3.02151
LOC283075	0.710297925203418	3.40071394382836	2.59771136909813	0.0141478361512061	0.276884893929891	-3.02282
APOL5	0.745297776436006	0.711691098789776	2.59569823432028	0.0142159872959164	0.277352009862741	-3.0269
CRTAM	-0.769701	1.93597084916045	-2.59499	0.0142398852279219	0.277352009862741	-3.02833
NAT2	0.654086656214179	1.68913619592419	2.59468943155677	0.0142502525636427	0.277352009862741	-3.02895
DUXAP10	0.765197399536809	1.48790323405994	2.59284744868398	0.0143130148766725	0.277531310742847	-3.03268
LOC100506076	-1.07387	4.45905042547671	-2.5924	0.0143284364402503	0.277531310742847	-3.0336
RHOBTB3	0.606835245754823	8.2528856954458	2.59237926724751	0.0143290080014287	0.277531310742847	-3.03363
LPCAT3	-0.927743	3.27112794265713	-2.59184	0.0143472799411777	0.277531310742847	-3.03472
WDR86	0.70275492580084	5.10514144082646	2.58847726224058	0.0144629446884558	0.279305899574909	-3.04154
NME9	-0.646342	2.26655645519731	-2.58702	0.0145133500574558	0.280047683587998	-3.04449
KRT2	0.976876706160773	1.87743187106305	2.58400423430308	0.0146179043016459	0.28109964092273	-3.05059
LOC100507065	0.646900930157214	5.09661	2.5823450749197	0.01467577161641	0.281653032310651	-3.05395
TTYH3	-0.800607	4.19691224089254	-2.57991	0.0147611527367858	0.282494585326618	-3.05887
TLR2	-0.976566	4.8199263941417	-2.57832	0.0148170948136071	0.282848030004394	-3.06209
STIL	-0.596718	3.40334458630288	-2.57777	0.0148363482712774	0.282848030004394	-3.06319
FASTKD3	-0.592218	5.67514783437558	-2.5757	0.0149097468947011	0.283643880683287	-3.06738
CDRT1	-0.869582	3.18366179892608	-2.57127	0.0150673897829127	0.284852968948538	-3.07631
TUSC5	0.858287665127671	8.52918871821431	2.56968555008578	0.0151243173361668	0.285466904741166	-3.07951
LOC729680	0.807228500012327	3.55606417659463	2.56835228503853	0.0151722860496184	0.285745984911649	-3.08219
PRUNE2	-0.856249	4.3020294782718	-2.56676	0.0152296450710539	0.286528407025758	-3.0854
CSF2RB	-1.00789	4.64961655317281	-2.56179	0.0154105135256686	0.287548894070603	-3.09541
SAA1	1.13628436554453	10.111734087346	2.56089858934018	0.0154430534388127	0.287696254483292	-3.0972
PDK4	0.777050527299323	8.85453332495574	2.56065693402818	0.0154519060785527	0.287696254483292	-3.09769
FAXDC2	0.638801247975265	6.84575205936071	2.5598850995813	0.0154802122984024	0.287993622902868	-3.09924
PPP1R1A	0.725719338051489	9.40820969399612	2.5566315209949	0.0156000602292177	0.289700854447402	-3.10578
PDE4DIP	0.595328835277043	3.82739043989239	2.55638426031839	0.0156092031392338	0.289700854447402	-3.10628
SERPINA1	-0.787272	3.01309654658052	-2.55549	0.0156423865487637	0.289855905667092	-3.10808
C11orf96	1.21513348449288	9.17036854322278	2.55392791273283	0.0157002996770664	0.290238002264565	-3.11121
C1QTNF3	0.858589573375896	4.74292710053618	2.54924738954319	0.0158752401197236	0.291703713940968	-3.1206
ZNF792	-0.755797	2.62781545447876	-2.54913	0.0158795365949533	0.291703713940968	-3.12083
CXADR	-1.75809	4.59119855382866	-2.54808	0.0159190017633734	0.292083242916572	-3.12294
CFD	0.669457560192409	11.4285986448746	2.54690693635544	0.0159633894735494	0.292083242916572	-3.1253
HMGB3P1	-0.79826	3.61026009792727	-2.54683	0.0159661406425309	0.292083242916572	-3.12544
KCND2	0.945929530074587	3.61931139302356	2.54669401740734	0.0159714310539995	0.292083242916572	-3.12572
BAG3	0.631116495783664	8.16382767136074	2.5456	0.0160127870024504	0.292083242916572	-3.12791
MARCO	-1.91705	5.19364802185408	-2.54289	0.0161157070357716	0.292937656404715	-3.13334
CTD-2547L24.4	0.675101384613379	1.16098522759824	2.54101153403596	0.0161874322111052	0.293891265369273	-3.13711
KRT1	0.629211807227758	2.71300223043457	2.5384327921613	0.0162863393397839	0.294473936326181	-3.14227
TNFSF14	-0.964766	3.8098028892912	-2.53797	0.0163043398647234	0.294473936326181	-3.1432
LINC00685	-0.799346	3.78517227149793	-2.53748	0.0163229127654311	0.294473936326181	-3.14417
POLE2	-0.845063	3.10400168190789	-2.53626	0.0163702724473878	0.294473936326181	-3.14662
RP11-476D10.1	0.615029921944913	0.676448125062666	2.53270247948033	0.0165081192187537	0.294587074352673	-3.15372
RP3-388M5.9	-0.587909	2.40495089624769	-2.53181	0.0165428686208578	0.294587074352673	-3.1555
NUSAP1	-1.12897	3.62379458259286	-2.53054	0.0165926083454761	0.294587074352673	-3.15804
KRTAP10-12	-0.87569	2.9718087854814	-2.52992	0.0166169595692614	0.294587074352673	-3.15928
LHCGR	1.41805231444808	3.78546654763762	2.52947387968655	0.0166342963006011	0.294587074352673	-3.16017
MYO1A	-0.714531	2.63042944728284	-2.52921	0.0166446338561915	0.294587074352673	-3.16069
IER2	0.848027326891636	9.02147213285461	2.52825620714219	0.0166821142216678	0.294587074352673	-3.1626
EPHA2	-0.632639	5.48772041110433	-2.52805	0.0166902600037558	0.294587074352673	-3.16301
ZNF57	-0.604724	3.75090799484802	-2.52581	0.0167784282770103	0.294587074352673	-3.16747
FAM13A	0.653058205687134	7.96962451657246	2.52575039958979	0.0167809152342408	0.294587074352673	-3.1676
ECM2	0.762071770116759	8.36190248680059	2.52457886438367	0.0168272918701295	0.294957665603442	-3.16993
AGAP2-AS1	-0.642005	1.96309605012262	-2.52322	0.0168812866666699	0.295445025650215	-3.17264
SPINK2	-0.948569	1.86003223186913	-2.52094	0.0169719182618878	0.295967695444196	-3.17717
RGS22	0.75512969409854	4.45602744014751	2.52031493008935	0.0169970818642799	0.295967695444196	-3.17843
PALLD	0.619473545716724	7.88970085848537	2.5184568729815	0.0170715613533264	0.296347073960941	-3.18213
LOC101929726	1.10634759687862	5.37617775190849	2.51759538316286	0.0171061955351851	0.296362639851132	-3.18384
SOX2-OT	0.672747662191594	1.26884338735989	2.51730269330899	0.0171179771379455	0.296362639851132	-3.18442
DHDDS	0.623658415141501	6.23287470311056	2.51535548304998	0.0171965479776804	0.296971155460712	-3.1883
DPYS	-1.66598	4.13986637059391	-2.51442	0.017234356820259	0.297028902989645	-3.19015
MLPH	0.716710520556108	5.97073203831215	2.51401624256927	0.0172507791868236	0.297028902989645	-3.19096
NAT8L	0.751595961555502	6.52187197991674	2.51262360285945	0.0173073394026555	0.297783169029625	-3.19373
OSMR	-0.725402	6.42251480181298	-2.51228	0.0173212450432854	0.297802967062317	-3.19441
ABRACL	-0.64547	5.39713890620775	-2.5081	0.0174923001016014	0.299739137851568	-3.20271
IGHG1	-0.985106	4.34252951392949	-2.50702	0.0175365625451963	0.299739137851568	-3.20485
GATA5	-2.06166	4.37276621516464	-2.50451	0.0176404551793819	0.301074084450445	-3.20984
LBP	-0.823685	4.54930241065044	-2.50278	0.0177119079852694	0.301840862544826	-3.21326
C6orf132	-0.770762	2.86978973837632	-2.50098	0.0177867687770065	0.302686208021537	-3.21682
CCNA2	-0.647823	3.81271792557113	-2.49749	0.0179329943603295	0.304181942572849	-3.22374
SLC30A1	-0.661778	5.07824679795307	-2.49607	0.0179927979461769	0.304434358499037	-3.22656
CD300LF	-0.832126	2.12521620461218	-2.48619	0.0184138363730547	0.308633346473856	-3.24609
C2	-0.968805	5.7970028637891	-2.48434	0.0184935718350776	0.309525865105204	-3.24974
CXorf22	0.660417039645549	1.31756811464623	2.48403194714073	0.0185068574476129	0.309525865105204	-3.25034
AL132709.8	-1.08541	2.69631207662773	-2.48013	0.0186762709710015	0.311466839022102	-3.25803
FCGR3B	-1.10663	4.57757181577269	-2.47932	0.0187117426078197	0.311676899985409	-3.25963
EMR1	-0.642651	3.06808047261809	-2.47923	0.0187155650924937	0.311676899985409	-3.25981
TRANK1	-0.671719	5.24275782376747	-2.47667	0.0188277858641956	0.31332226967729	-3.26485
CTD-2269F5.1	1.64238992496026	2.85832527640684	2.47615050396473	0.0188506644217783	0.31347956760661	-3.26587
ZWINT	-1.17447	4.36464796280738	-2.47527	0.0188896292514462	0.313838433016472	-3.26762
MYL9	0.708977273623915	6.45692678222836	2.47101396829805	0.0190778720389093	0.314798682926631	-3.27598
SDSL	-0.918351	2.48135977348926	-2.47075	0.0190895217163965	0.314798682926631	-3.2765
KIF20A	-1.58195	2.39684855095808	-2.4707	0.0190917823806797	0.314798682926631	-3.2766
PTGIS	-1.06138	7.33949810254507	-2.47004	0.0191213949992007	0.314972018918634	-3.2779
MYC	1.03745506536154	8.64123217111547	2.46915907830215	0.0191605351694673	0.314972018918634	-3.27963
SLC39A14	-0.876956	5.57003653406338	-2.46799	0.0192129054727395	0.314972018918634	-3.28193
TTC36	-1.26627	2.10753341339036	-2.46741	0.0192388412580392	0.314972018918634	-3.28307
UHRF1	-0.980499	3.40973981573874	-2.46724	0.0192465332420236	0.314972018918634	-3.2834
POLN	0.684388375770757	4.11363848384838	2.46714445539132	0.0192506883243486	0.314972018918634	-3.28358
RP1-93H18.6	-1.02915	3.93314884917007	-2.46519	0.0193386584365604	0.315735314258529	-3.28743
URB2	-0.745953	4.00749682307163	-2.46406	0.0193896346412377	0.315770104152287	-3.28965
PRG4	-1.69358	4.0600577447814	-2.46385	0.0193988797866773	0.315770104152287	-3.29005
FAM216A	-0.683547	5.03440068448081	-2.46366	0.0194076623033464	0.315770104152287	-3.29043
RORC	-0.661109	3.77409842432342	-2.46206	0.0194800717764299	0.316417052016011	-3.29357
NLRC5	-0.608833	6.48918433682675	-2.4604	0.0195554662579345	0.317070157076566	-3.29683
TMEM191A	-0.623469	2.28014604529096	-2.45619	0.0197479421656522	0.31908301292986	-3.30508
CXCL1	-2.08224	6.78767714933288	-2.45487	0.0198083564913444	0.319616798451907	-3.30765
LDLRAD4	0.691230540997503	4.41472841177684	2.45396637279547	0.0198500428145298	0.320068231791189	-3.30942
MC1R	-0.636519	3.40821190774338	-2.45337	0.019877759521414	0.320197050622924	-3.3106
LOC101930114	1.04623949582689	7.83180662109262	2.44910781011021	0.0200752893790337	0.321870598609642	-3.31893
ZBTB16	1.19642916265065	7.64372408250267	2.44613857219918	0.0202140936485728	0.322432586251073	-3.32473
FADS2	-0.60055	4.99115757399859	-2.44447	0.0202923446084621	0.322432586251073	-3.32798
MAFF	1.12026407364548	7.32506011238126	2.44442409479649	0.0202946401039171	0.322432586251073	-3.32808
LOC100506885	-0.588381	1.57744561716702	-2.44403	0.020313333441579	0.322432586251073	-3.32885
CCDC64	-1.09043	4.13181256409244	-2.44148	0.0204338181399218	0.323450024359928	-3.33383
LOC101930415	0.729613875167317	6.36504774977318	2.44021009432644	0.0204938628177838	0.323695600317443	-3.3363
HSPH1	0.709326637679863	6.79199640175279	2.4397182546256	0.0205172313189445	0.323695600317443	-3.33726
SEL1L3	-0.645684	4.51456706952814	-2.43585	0.020701831745108	0.325705099450661	-3.34479
EMILIN1	-1.05718	4.00315258304026	-2.43358	0.0208109509543882	0.326437980111878	-3.34922
C12orf79	-0.653909	1.22654001444829	-2.43353	0.0208131740628703	0.326437980111878	-3.34931
PAPPA	-0.660896	4.53250826445529	-2.4323	0.0208725320528517	0.326437980111878	-3.3517
SMPD3	-1.49967	3.78687552625924	-2.43222	0.0208763919331018	0.326437980111878	-3.35186
SCO1	-0.772762	4.79304722895355	-2.43026	0.0209715735553057	0.327083700313479	-3.35568
GUCY2F	0.701514962380475	1.42376865243327	2.42905565071449	0.0210298598882045	0.327245019506795	-3.35802
SEMA4B	-0.709703	4.33068178099633	-2.42544	0.0212061473028615	0.327894786243185	-3.36504
CARNS1	-2.01699	4.37240135602318	-2.42393	0.0212804718557374	0.328817537368067	-3.36798
CCDC144CP	0.66321401406058	0.957893616938796	2.42121613440881	0.0214141924726369	0.329424878236274	-3.37324
KRT8	-1.55474	10.3863512973392	-2.42114	0.0214179786346866	0.329424878236274	-3.37339
PIK3R1	0.607058436206192	8.13843848311429	2.41979922060089	0.0214843367807941	0.329841223133492	-3.37599
ISLR	0.739381019647001	6.88956269569354	2.41902349851985	0.0215228276279621	0.329841223133492	-3.3775
STK36	-0.663488	4.68091358989825	-2.41873	0.0215373945831313	0.329841223133492	-3.37806
ELFN1	-0.781315	4.25450390447195	-2.41831	0.0215580652090846	0.329841223133492	-3.37887
FCN1	-0.832611	4.31200397815681	-2.41726	0.0216103763225981	0.33020881307593	-3.38091
MCTP2	-1.17588	3.92738291449305	-2.41592	0.0216774914955674	0.330801353881377	-3.38351
EGFEM1P	0.904372335207479	3.23241021017025	2.41373143879217	0.0217870991338715	0.330959785671849	-3.38775
SAT1	0.690873747543221	2.28445294704621	2.41297052174769	0.021825339695215	0.331279565270766	-3.38922
TENM1	0.710562341354551	3.62391431792892	2.41005679022122	0.0219723383551604	0.332095281750169	-3.39486
RHOXF1	0.768915235609108	4.10762741418119	2.40981092532652	0.0219847835147206	0.332095281750169	-3.39534
OTOR	0.848016892513064	2.18542487872448	2.40893642069492	0.0220291011733788	0.332095281750169	-3.39703
KIAA1804	-0.922571	2.90189106641421	-2.40549	0.0222045048182725	0.332957433113979	-3.40369
NBPF4	0.652367414901853	2.93621346408845	2.40522531672389	0.0222180778135849	0.332957433113979	-3.4042
TMEM2	-0.87299	5.83622879241129	-2.40459	0.0222504838372127	0.333015574763616	-3.40542
TCF21	0.724921029150455	5.36108613972882	2.40356346955356	0.0223031802010431	0.333590423660444	-3.40741
RP4-730D4.1	0.895230937384718	2.46344957659793	2.40089401356054	0.0224405035821315	0.334052648393825	-3.41256
CAND1.11	0.648052880529993	2.08953237640117	2.40006117224906	0.0224835043493587	0.334052648393825	-3.41417
CHTF18	-0.621903	4.25564299694359	-2.39836	0.0225714019679953	0.334052648393825	-3.41744
PDZD2	0.640066637107939	6.95017246069477	2.39796958663865	0.0225918269568068	0.334052648393825	-3.4182
FAM149A	0.765899805667443	5.0182286980286	2.39679763856636	0.0226527293506518	0.334052648393825	-3.42046
CYP2B6	0.770194554337834	2.42395256142446	2.39632247243813	0.0226774647808897	0.334052648393825	-3.42137
RPS16P5	0.905730265157247	6.99284201337349	2.39439034095262	0.0227782980679282	0.334482832257853	-3.4251
LOC728445	0.717485387365307	2.62620445115811	2.39391054873051	0.0228034004505724	0.334640976568174	-3.42602
H2BFM	0.731331856644532	1.71095421957363	2.39225829729368	0.0228900378550824	0.33514138655704	-3.4292
GABBR1	-1.13556	2.93614377745019	-2.39105	0.0229533835822532	0.33536064695989	-3.43152
PFAS	-0.761093	5.14813380449301	-2.39079	0.0229673494298811	0.33536064695989	-3.43203
LMNB1	-0.894115	3.63245992042717	-2.38976	0.0230214244559459	0.335520735454074	-3.434
CEP55	-1.23095	1.83251613541395	-2.38823	0.023102306004981	0.336104856961538	-3.43694
PF4	1.11774502734069	3.32207969221978	2.38721984383555	0.0231560870524818	0.336104856961538	-3.43889
KRT19	-1.84277	4.94614046148724	-2.38706	0.0231646703321984	0.336104856961538	-3.4392
FRZB	0.607263567774164	4.40337250613173	2.38587159206651	0.023227755397968	0.336104856961538	-3.44148
ESRRG	0.836270475456252	3.65441276152261	2.38547933700803	0.0232486441662191	0.336104856961538	-3.44223
SLC7A7	-0.658561	5.35044252034255	-2.38054	0.0235130852338025	0.338612455715452	-3.45171
ELK2AP	-0.599431	4.14247600628289	-2.37726	0.023690065407564	0.340223728066751	-3.458
CXCL6	-2.01748	4.18909720730242	-2.37718	0.0236944922030544	0.340223728066751	-3.45815
GADD45A	0.804336897350135	6.91395918044988	2.37615581248179	0.0237502070427708	0.340418235956056	-3.46012
NXPH3	0.891170587865072	4.34338962939646	2.37124187528193	0.0240184942646191	0.342987036140873	-3.46953
ZNF704	0.619211948084755	5.9253289450643	2.37015647147897	0.0240781243395966	0.343030986591955	-3.47161
LOC101928333	0.676132629380544	1.25819159252441	2.36958	0.0241097245587373	0.343030986591955	-3.4727
RFC4	-0.636774	5.60971003922915	-2.36891	0.0241467795859431	0.343243024582296	-3.47399
mir-223	-1.11296	1.82819944767991	-2.36573	0.0243224619847598	0.344374746662883	-3.48006
NOD2	-0.915318	3.13002176022398	-2.3636	0.0244409544135415	0.34521923995606	-3.48413
LOC102723886	-0.654175	3.07459641064653	-2.36227	0.0245156574313028	0.345647083155832	-3.48668
KCTD14	-0.824935	4.05212564087051	-2.36073	0.0246015696172387	0.345966934596021	-3.48961
RP11-164P12.4	-0.790623	1.58449871153763	-2.35988	0.0246492928822187	0.345966934596021	-3.49123
LOC642620	0.680919192551928	2.30565147885509	2.35859712996086	0.0247215668848419	0.345966934596021	-3.49368
TFF2	0.602490458029982	1.56615038620193	2.35856262318071	0.0247235108277767	0.345966934596021	-3.49374
LOC100507336	0.649023301470048	4.29564729750848	2.35826409495976	0.0247403342380648	0.345966934596021	-3.49431
WIF1	1.5663625034361	4.32795594000875	2.35816726544043	0.0247457932489016	0.345966934596021	-3.4945
PABPC1L	-0.597639	3.90203204298705	-2.35693	0.024815591719757	0.346113760736491	-3.49685
ABCC6	0.88313629420421	6.29346300510857	2.35384658415767	0.0249904981651711	0.34748483238154	-3.50273
FAM26F	-0.883155	4.24264005935603	-2.35304	0.0250366918964995	0.347743416061553	-3.50427
BC042366	0.749900101868449	1.37335291938517	2.3511069146418	0.0251467966013851	0.348443565014326	-3.50794
ITFG2	-0.633884	4.47934613628007	-2.34769	0.0253432203476133	0.349712475576876	-3.51445
FMO2	0.808982245905696	8.16673649205723	2.34606454654201	0.0254367837469303	0.350796235631027	-3.51753
RP11-138I17.1	0.621663982540761	1.42605237937648	2.34456087408524	0.0255238451355371	0.351374254849363	-3.52038
PTX3	-1.37314	5.32487240378405	-2.34319	0.0256032427816805	0.352113679129169	-3.52298
MOCOS	-0.812463	3.51215039811437	-2.34146	0.0257041384703208	0.352348681726333	-3.52626
KRT8P17	-0.759619	2.48823909827118	-2.33877	0.0258614186137945	0.353727241824765	-3.53136
SNORA21	-0.723341	3.91292224359942	-2.33676	0.0259800496360613	0.354221117470107	-3.53518
EZH2	-0.806231	3.14653022695747	-2.33446	0.0261157766078927	0.354922950908609	-3.53953
RP11-403N16.3	0.59955169968257	3.30376135869614	2.3331765562478	0.0261918002401449	0.355331872171356	-3.54196
LOC101927342	0.672814598201407	1.23149059338619	2.33028052516043	0.0263642268811831	0.356137882460519	-3.54744
LOC101929607	0.82468320774796	5.05532390530724	2.3290199032758	0.0264396035201696	0.356442711255217	-3.54982
CLEC3B	0.847386268615422	9.25762	2.32487476254464	0.0266888321885715	0.358121180424578	-3.55765
EVA1A	-0.617846	2.86630825509999	-2.32363	0.0267640623978861	0.358300018826419	-3.56
ADH1C	0.955632447934441	7.64555583794418	2.32313222397291	0.026794236460122	0.358300018826419	-3.56094
MFI2	-0.596965	4.02856860704061	-2.32123	0.0269097429541112	0.358452404614368	-3.56453
RP11-846E15.4	-0.715341	4.49552598504847	-2.31922	0.027032407743714	0.359836177879268	-3.56832
FXYD1	0.741914010403354	5.79541426593811	2.31763534948947	0.0271292090228475	0.360918958555808	-3.5713
KCNT2	-1.22236	4.8229231969771	-2.31715	0.0271589038240836	0.361108249706552	-3.57222
SLC2A3	1.18735905692502	6.1089969124826	2.3159438389036	0.0272330469597404	0.361820101153774	-3.57449
MICB	-0.596845	4.4406075957342	-2.31534	0.0272705040210821	0.361820101153774	-3.57564
CECR5-AS1	0.653523653149733	1.35959509381287	2.31403518444501	0.0273506462938854	0.361820101153774	-3.57808
SPP2	-0.906832	3.01768685061959	-2.31316	0.0274044872259322	0.361820101153774	-3.57972
MAGEL2	0.672532986152474	3.20184711520264	2.3126167727615	0.0274383370983464	0.361820101153774	-3.58075
DUSP4	-0.897518	5.56312272525876	-2.31037	0.0275775990529764	0.361980206311316	-3.58497
RP4-676L2.1	0.586076772309946	0.862800382483937	2.31030053424954	0.0275820809471395	0.361980206311316	-3.58511
TMEM61	0.677832471745724	1.29493237368616	2.30821966154256	0.0277117981690774	0.362356845082456	-3.58902
DEFB104A	1.31021984724318	2.11332205029374	2.30530846309174	0.0278942012377825	0.36354132590502	-3.59448
BTC	0.615676167658666	2.78665231138654	2.30517745381369	0.0279024351559789	0.36354132590502	-3.59473
P2RX7	-0.706344	4.2331404730226	-2.3046	0.0279385331721634	0.363715697348902	-3.59581
NR4A3	1.92627496262576	4.48457731034051	2.30267073492677	0.0280604056341514	0.36434632942386	-3.59943
CFI	-0.956406	7.02816757605467	-2.30238	0.0280787884601855	0.36434632942386	-3.59998
LOC100996756	1.07056356144195	3.07635132369049	2.3014719605464	0.0281362361153488	0.364399305343798	-3.60168
LY75	-0.868804	3.92664003609531	-2.30117	0.0281550658292198	0.364399305343798	-3.60224
ANGPT2	-0.611758	4.09172109679495	-2.30012	0.0282218828978615	0.364399305343798	-3.60421
CCL4	0.867533956921814	4.93571173556306	2.30003687398475	0.0282272582580081	0.364399305343798	-3.60437
TPO	0.817723243225819	2.89605451438458	2.29982887826966	0.0282404726813711	0.364399305343798	-3.60476
FILIP1L	0.671532980163222	6.84436777058582	2.2984986384208	0.0283251179056897	0.364773774330967	-3.60725
SDF2L1	-0.815009	5.02219616329956	-2.29667	0.0284420449673854	0.365137910074796	-3.61068
PTTG3P	-0.906651	1.9893453024606	-2.29505	0.0285453229092689	0.365384916780029	-3.6137
RARRES3	-0.747183	7.19972607630493	-2.29318	0.028666140562178	0.365983771912595	-3.61721
ERICH3-AS1	0.698076277164101	1.28615876854815	2.29308303842952	0.0286720901521508	0.365983771912595	-3.61739
ATXN7L2	-0.667287	2.60672167663691	-2.29204	0.0287390612332334	0.365983771912595	-3.61933
RP11-1275H24.2	-0.773019	1.36907052312948	-2.29188	0.0287493761915169	0.365983771912595	-3.61963
PGM5-AS1	0.992358424467545	6.60356585679756	2.28905872061237	0.0289324032194468	0.36652943590214	-3.62491
CDH3	-2.66772	7.27772971112496	-2.28707	0.0290618668626356	0.367179294458215	-3.62862
PPBP	1.28025292391946	4.08909685327222	2.28628656912901	0.0291129579222396	0.367211567355976	-3.63008
FAT3	-0.705413	3.66592760001804	-2.28529	0.0291783889618472	0.367211567355976	-3.63195
CLDN1	-2.03214	6.20606	-2.28366	0.0292848362112206	0.367801159687777	-3.63498
AKIP1	-0.746838	4.32988077703692	-2.28228	0.0293759427139649	0.368098302720143	-3.63756
SECTM1	-0.706812	6.28818318761301	-2.28141	0.0294327253684304	0.368098302720143	-3.63917
SNCB	-0.770678	1.14971947001746	-2.28068	0.0294809432013202	0.368098302720143	-3.64053
CBLN2	-1.4149	2.23487906551436	-2.28011	0.0295188839079821	0.368117556677649	-3.6416
AQP3	-0.58734	5.0938449302738	-2.27949	0.0295598301409986	0.368117556677649	-3.64275
FAM222A-AS1	0.593532874887773	2.25351059581479	2.27788243117272	0.0296665587279017	0.368967419570455	-3.64575
GLOD5	0.662666778282968	1.79074243169693	2.27608643308122	0.029786088699619	0.369328517768829	-3.64909
CCR1	-0.805092	5.58758029740989	-2.27484	0.029869056699026	0.369676629454388	-3.6514
HEPACAM	0.741956588058039	6.54265817841986	2.27410390723135	0.029918536418906	0.369676629454388	-3.65277
LOC102724356	-0.701787	6.03556952896088	-2.27401	0.0299249969876988	0.369676629454388	-3.65295
MAGED4	-0.647369	4.47863798447616	-2.27257	0.0300215998978626	0.370109261622329	-3.65563
DGAT2	-0.854543	9.01273633891734	-2.2673	0.0303768782563041	0.372612858344493	-3.6654
IGLL5	-1.03798	3.20489004119841	-2.26424	0.0305855508866635	0.373489247961203	-3.67109
PLEKHA6	0.871383359278325	3.82104740305593	2.26233239598504	0.0307159447842304	0.374571369243542	-3.67462
Igk	-0.705481	2.14658828392052	-2.26224	0.0307222962181507	0.374571369243542	-3.67479
AGPAT9	-1.12988	6.28504300060226	-2.25799	0.0310147278258207	0.377348548867776	-3.68266
LCN2	0.591876951200044	3.65045529025696	2.25767555529944	0.0310366453069415	0.377418538867953	-3.68324
GCK	-0.988859	1.47413210826466	-2.2569	0.0310900535622539	0.37787119759058	-3.68467
ATP9A	0.629058170785535	7.64436405830691	2.25615675688561	0.0311418891109959	0.377978384186141	-3.68605
TAS1R1	0.805670317281006	3.40719351305141	2.25607678996736	0.0311474392313746	0.377978384186141	-3.6862
CLDN15	-1.11813	6.89581836862694	-2.25096	0.0315044545336345	0.378700081977358	-3.69565
TM4SF1	-0.819267	8.48618307070913	-2.25058	0.0315312128539937	0.378700081977358	-3.69636
FLJ35934	-0.752876	3.42883839263685	-2.24836	0.0316873942829108	0.379403734214052	-3.70045
GNRHR2	0.598694293347411	1.66905421526707	2.24654219358518	0.0318155990901722	0.37996450514442	-3.7038
SLC2A14	1.17755225651793	5.09844549367445	2.24438872486085	0.031968280013213	0.380044647140594	-3.70777
ATP1B2	0.619845138867072	4.23736032069757	2.2417732786386	0.0321545999875663	0.380044647140594	-3.71259
FN1	-0.91614	8.46852947537503	-2.24059	0.0322394453386706	0.380553239978728	-3.71477
RGSL1	0.890807948498127	2.40034180177443	2.23994648790476	0.0322853152941906	0.380702496975213	-3.71595
MRAP2	0.610842472770748	3.09488528280585	2.23788459569902	0.0324334261794334	0.381354790161144	-3.71974
OR5V1	-0.633391	1.20485091500004	-2.23674	0.0325161662728809	0.381403971349976	-3.72185
LOC100505718	-0.684917	2.69573049876769	-2.23252	0.0328213939310011	0.382946281627542	-3.72959
LOC101060510	-0.759682	5.26459912923114	-2.23244	0.0328276100389926	0.382946281627542	-3.72974
PLIN4	0.907637280189453	9.52483994331808	2.23232548593353	0.0328357944686981	0.382946281627542	-3.72995
SLC24A3	0.666815281167173	6.87223164121774	2.23076070949674	0.0329498578625068	0.383697397193919	-3.73282
TCEAL2	-1.23888	4.02501929967247	-2.22962	0.03303299209972	0.384282162204416	-3.73491
P2RX4	-0.724841	4.21101344014773	-2.22586	0.0333090414067494	0.386089746105338	-3.74179
HSPA2	-0.69484	5.33224509134877	-2.22439	0.0334176773531033	0.386446721565258	-3.74449
CETN1	-0.600606	1.97504570690048	-2.22079	0.033684945567178	0.388191564216423	-3.75108
ADAMTS1	0.931326197123227	8.28551464273946	2.2184294787546	0.0338612420530698	0.388814449599058	-3.7554
GPR133	-1.40969	6.01949652170632	-2.21809	0.0338862950535648	0.388814449599058	-3.75601
TRAF5	-0.620246	5.8184943428083	-2.21779	0.0339090629772018	0.388843153015618	-3.75656
STAR	-0.831944	1.65901141702064	-2.21758	0.0339246831716984	0.388843153015618	-3.75694
LRP2	-1.69167	4.01423294958001	-2.21376	0.0342120103347947	0.389851920851817	-3.76392
KIAA1522	-0.970914	3.83501404108931	-2.21223	0.0343279330831806	0.389851920851817	-3.76671
TF	-1.20975	6.62698893541612	-2.21127	0.0344005679959759	0.389851920851817	-3.76846
AMMECR1	-0.627191	4.39326	-2.20983	0.0345102863168637	0.389851920851817	-3.77109
TGM1	-1.9067	5.87915393417316	-2.20913	0.0345637089328106	0.389851920851817	-3.77237
KCNK5	-0.876884	3.88619934539502	-2.20675	0.0347452279225303	0.391177954513905	-3.7767
ZNF155	-0.656827	2.04942208612671	-2.2064	0.0347723590360764	0.391260259650271	-3.77734
NTNG2	0.786048875382686	2.10534451387039	2.20413901684483	0.0349456331171459	0.391699307411326	-3.78145
ACTA2	0.709647310051889	4.2218165404804	2.20046567485389	0.0352293479428652	0.393181078283947	-3.78812
RYR2	-0.671147	2.78759453420486	-2.19773	0.0354422849825117	0.394234058529128	-3.7931
ROR2	-1.13812	2.92426783038113	-2.19762	0.0354508784483079	0.394234058529128	-3.7933
HBD	1.54915933062696	6.31415305989877	2.19663092247652	0.0355277255829426	0.394249684843415	-3.79509
DNM1P46	-0.604836	2.29827517090544	-2.19387	0.0357438107015405	0.394958112758906	-3.80009
GATA6	-0.952452	5.93263627127929	-2.19168	0.0359166299159626	0.396117843777938	-3.80407
LINC00263	-0.861155	2.91710924507605	-2.19029	0.0360260970540929	0.396575819905215	-3.80658
NUBP2	-0.586701	5.97120258301103	-2.18873	0.036149328826814	0.397298494048432	-3.8094
CDKN1A	1.00973683931403	7.89562698285034	2.18764099199381	0.036236094991191	0.39740760335376	-3.81137
KDM5D	-0.636381	2.16142996217001	-2.18698	0.0362888902839737	0.39740760335376	-3.81257
CTB-102L5.7	0.758453470489551	2.01339550877507	2.18545884922409	0.0364099304581975	0.397463116005241	-3.81532
GFPT2	-0.827273	6.88660918731085	-2.18543	0.0364120099526811	0.397463116005241	-3.81537
LY9	-0.597057	3.65987611330321	-2.18427	0.0365048811802978	0.397535431808579	-3.81747
PID1	0.589480263606927	6.20257829296971	2.18088507837794	0.0367767076622434	0.398046189743639	-3.82358
PTK7	-0.840649	4.21836754826815	-2.18086	0.0367787231777011	0.398046189743639	-3.82363
LOC101060321	-0.850561	6.06670788394403	-2.18081	0.0367825595891144	0.398046189743639	-3.82371
ABCA8	0.618819904416217	8.13321724479766	2.18069128138976	0.0367923210941035	0.398046189743639	-3.82393
LINC00479	0.653786771650345	2.86558297386609	2.17546006037718	0.0372160204452234	0.39992145290741	-3.83336
CCL21	-1.67796	5.62784528519963	-2.17451	0.0372937499575834	0.399969900785328	-3.83508
B3GNT7	-0.692726	3.74585832704072	-2.17037	0.0376320848372044	0.401260542442105	-3.84252
CCL18	-1.30433	3.87034172910453	-2.16962	0.0376941807276148	0.40149805275016	-3.84388
SLPI	-1.29109	7.61212428417734	-2.16884	0.0377584486181124	0.401785828672916	-3.84528
KCNH8	0.594884096548349	1.26393663457957	2.16705322184292	0.0379060491072941	0.40192117827298	-3.84849
WNK4	-0.767862	2.37269000320213	-2.16513	0.0380651901318218	0.402760781220472	-3.85194
RP11-465I4.3	0.693312416647731	3.87662938037877	2.15981927597475	0.0385089108735127	0.404089043597578	-3.86147
KRT19P2	-0.635108	1.7047904901332	-2.15899	0.0385784218274567	0.404089043597578	-3.86296
RP11-112J3.16	-0.728912	2.2011601047516	-2.15797	0.0386644020353064	0.404249145076092	-3.86479
SLC16A1	-0.684613	5.84714299231919	-2.15744	0.0387086508139026	0.404249145076092	-3.86573
LOC100288152	-0.963514	5.06500513616526	-2.15392	0.0390065401622003	0.40529659789343	-3.87203
MLST8	-0.649063	4.88711520159685	-2.15373	0.0390229035491019	0.40529659789343	-3.87237
LOC100130741	0.688139579621171	2.36602760169286	2.15325788329413	0.0390630931344375	0.405353377112377	-3.87322
KHDC1	-0.888278	3.27585931924194	-2.15084	0.0392693525809911	0.406009381021401	-3.87755
CENPF	-0.651818	2.63143802324126	-2.14929	0.0394015902127923	0.406696873690661	-3.88031
LINC01257	0.683994285586845	0.817982088651636	2.14793906896446	0.0395175230956256	0.407195059114539	-3.88273
PP12708	0.868247738866727	1.45807137815845	2.14775497876209	0.0395333352873847	0.407195059114539	-3.88305
CORO1A	-0.635855	4.26591664695263	-2.14314	0.0399317606167375	0.408915239859468	-3.89129
TIPARP	0.72084428385737	7.7183947645235	2.14061531209302	0.0401509451295644	0.409734863004143	-3.89578
OR2AD1P	-0.618441	2.89659161965616	-2.14013	0.0401934928080457	0.409734863004143	-3.89665
KIAA1244	-0.665601	3.31584085437176	-2.13957	0.0402416772575654	0.409734863004143	-3.89764
NUBPL	0.779694001611596	4.49934422941438	2.13859017588943	0.0403276818221484	0.409734863004143	-3.89939
ABCA9	0.798566312254279	6.48026563271249	2.13590525117904	0.0405630649117936	0.410552773242046	-3.90417
CKMT1A	1.06944191125925	4.69563000647061	2.13575541657793	0.0405762365572225	0.410552773242046	-3.90443
IL18R1	-0.735261	3.39871081835592	-2.1343	0.0407041910710013	0.411028905848003	-3.90702
ZNF541	0.934549883482026	3.85064648233148	2.13084671567262	0.0410098564808285	0.411367477000748	-3.91315
C20orf197	0.58839336981629	1.79366508311344	2.13056848020611	0.0410345577323429	0.411367477000748	-3.91365
SERPINH1	-0.62398	7.6424405958253	-2.12931	0.0411468068440997	0.411962112433979	-3.91589
SELE	1.69939128052141	4.39124852320827	2.12748883737839	0.0413088464376166	0.413128870403983	-3.91911
IRF1	-0.714052	5.82063749208271	-2.12596	0.0414459240234955	0.413361569457742	-3.92182
SGOL2	-1.11129	6.1692359949451	-2.1166	0.0422921148992978	0.418196716898429	-3.93838
C6	-1.0695	6.02837223633742	-2.11548	0.0423935808004566	0.418699375858316	-3.94035
FIBIN	0.668347694801962	5.13783970741154	2.11375412850125	0.0425520368330499	0.41924329712607	-3.9434
RIMBP2	-0.601121	2.56774921025402	-2.10827	0.0430574493173534	0.42301783827653	-3.95307
BGN	-0.593424	6.20029454264199	-2.10553	0.0433119026507955	0.423415466236674	-3.95789
PRKAR2B	0.615373226117743	10.5953802215934	2.1052634474717	0.0433370489522305	0.423415466236674	-3.95836
HSPB7	0.838734521577565	6.37094367315389	2.10398689457749	0.0434561759162157	0.423415466236674	-3.96061
RP11-173M1.8	-0.652757	3.99855506632139	-2.10249	0.0435964871009493	0.423415466236674	-3.96324
ZDHHC8P1	-0.781411	2.63145537945298	-2.10199	0.0436433718089835	0.42369457172397	-3.96412
TCRDV2	-0.957844	6.29719148150603	-2.0999	0.0438395943080874	0.425069288997187	-3.96779
ILDR2	-1.12548	2.65933750201641	-2.0985	0.0439711448532881	0.425759524526599	-3.97024
CGN	-1.70309	3.93320740673483	-2.09361	0.0444352800419652	0.427630113078922	-3.97882
CCNB1	-0.855694	2.85767790031398	-2.09277	0.0445152913836176	0.427630113078922	-3.98029
RP11-736K20.5	0.775998279815361	6.08255837492225	2.09039764358644	0.0447423910937178	0.427946124250964	-3.98445
PWAR5	-0.593147	1.39402356725569	-2.09028	0.0447534366986072	0.427946124250964	-3.98465
HMMR	-0.814739	2.60723345894955	-2.09006	0.0447743869205282	0.427946124250964	-3.98503
TYMS	-0.737634	4.38454558363525	-2.08925	0.0448526648004333	0.428310845709823	-3.98646
CLDN16	-0.696831	2.6799	-2.08597	0.0451685115007811	0.429487009464726	-3.99219
FAM153A	-1.71062	6.15371035132423	-2.08586	0.0451795835390253	0.429487009464726	-3.99239
FRMD1	0.973506884887629	3.09184011616947	2.0847270589322	0.0452889848630888	0.429617140245967	-3.99436
BC070490	-0.667519	3.78906693145187	-2.08337	0.0454208430988938	0.430149936698065	-3.99674
TMEM254-AS1	0.636896300179159	2.99407380879445	2.07649604422644	0.0460928744453317	0.431506187870732	-4.00872
IFIT1	0.616906811627874	7.03283010453661	2.07598545424533	0.0461431539996397	0.431803751336107	-4.00961
PHLDA2	-0.741109	3.97542639907434	-2.07467	0.0462724406593689	0.431995810354391	-4.01189
CYS1	1.19641550358537	5.05679208172096	2.07465199589749	0.0462746925516675	0.431995810354391	-4.01193
DFFB	-0.749019	3.73857912862377	-2.07362	0.0463767850930243	0.432430183047895	-4.01373
FLRT2	-0.856219	6.35900922627999	-2.06628	0.0471082781071002	0.435163703012946	-4.02648
CTSW	0.629542626360565	1.38598491173677	2.06572	0.0471643476224355	0.43542632988874	-4.02745
SIGLEC16	-0.611497	2.29117942028043	-2.06415	0.0473224155886697	0.436023582937751	-4.03018
ANGPTL4	0.697127878560432	6.49005821494372	2.06306167904738	0.0474320183778639	0.436688787494624	-4.03206
ANKRD35	0.638810738414854	5.40315961440071	2.06036526427591	0.0477048926964889	0.438164372414486	-4.03673
MYRF	-1.94453	5.94153913719128	-2.05608	0.0481416675920176	0.43992628373324	-4.04415
HLA-DQA1	-0.824435	5.10093673945654	-2.0555	0.0482005344084543	0.439947645570207	-4.04514
SMTNL2	-1.86453	6.3343928495948	-2.0539	0.0483643995148269	0.44061737812499	-4.04791
HEXA-AS1	0.657557197694617	0.864855833186912	2.05251983018755	0.0485067219470046	0.44101776827683	-4.0503
LOC100129935	-0.729404	2.51478197758505	-2.05248	0.0485109887693905	0.44101776827683	-4.05037
GTSE1-AS1	-0.695977	1.70164342301088	-2.05234	0.0485255545101583	0.44101776827683	-4.05061
LOC101927314	0.696425127722376	2.57111588544213	2.05106573655245	0.0486566311872136	0.441323811639266	-4.05281
MDFI	0.702815521721472	5.21351091517433	2.04981523837054	0.0487858767003878	0.441493274883975	-4.05496
CSPG4	-0.646468	4.96046132461853	-2.04754	0.0490213155574655	0.442081759612091	-4.05888
ALDOC	-1.0587	5.30558049310926	-2.04586	0.0491969799543542	0.44281075095384	-4.06179
GPR18	-0.599755	2.07256824579919	-2.04498	0.0492881066086829	0.443386222085904	-4.06329
PLLP	-1.0051	4.84124285755034	-2.04418	0.0493723309318098	0.443534121814504	-4.06468
PCDHB5	-0.738486	3.7925558088801	-2.0438	0.0494115209741536	0.443540761297003	-4.06532
PRKCZ	-0.839439	3.72342257350763	-2.04303	0.0494928950667247	0.443933966199726	-4.06666
FMO3	0.742353641203487	4.18400367895716	2.04083860729736	0.0497225555381874	0.444968273938521	-4.07042
RP11-332H18.4	0.714302499371495	3.29592001326582	2.04002450226144	0.0498082811525316	0.445145298126056	-4.07182
TMEM151A	-0.945174	1.8998490175335	-2.03882	0.0499348643212754	0.44550218271805	-4.07388
