# Supplementary material for: A blueprint of synergistic effect in Crataegus pinnatifida and obesity-related gut microbiota against obesity via systems biology concept
Source: PLoS One. 2025 Oct 1;20(10):e0332038. doi: 10.1371/journal.pone.0332038 (PMC12488023; doi:10.1371/journal.pone.0332038)
Supplement: S3 Table — (XLSX) [file pone.0332038.s003.xlsx]

## Sheet: GO
ONTOLOGY	ID	Description	GeneRatio	BgRatio	pvalue	p.adjust	qvalue	geneID	Count
BP	GO:0061448	connective tissue development	35/713	285/18870	8.5988462976465e-10	4.29856326419349e-06	3.28204386055434e-06	BGN/CBS/CHADL/COL1A1/COL27A1/COL3A1/COL5A1/DGAT2/EBF2/EGR1/EPYC/FGF9/FRZB/GDF5/GPLD1/GREM1/HOXA11/LEP/OSR2/OTOR/PGRMC2/RORC/SERPINH1/SLC25A25/SLC39A14/SMAD7/SMPD3/SORL1/SOX9/STC1/SULF2/TIMP1/TSKU/TYMS/ZBTB16	35
BP	GO:0060326	cell chemotaxis	37/713	325/18870	2.37518680767871e-09	5.93677942579294e-06	4.53285650770685e-06	C5AR1/CCL18/CCL21/CCL4/CCR1/CH25H/CORO1A/CSF3R/CXADR/CXCL1/CXCL10/CXCL2/CXCL6/CXCR4/DUSP1/EGR3/EPHA2/GPR18/GPR183/GREM1/HBEGF/IL6/KDR/LBP/MIF/NEDD9/NOD2/NR4A1/P2RX4/PF4/PLEKHG5/PPBP/THBS1/TNFSF14/TPBG/VCAM1/VEGFB	37
BP	GO:0006959	humoral immune response	31/713	258/18870	1.33924228005826e-08	2.23162405267041e-05	1.70389210789166e-05	BCL2/C1R/C2/C3/C6/CFB/CFD/CFH/CFHR2/CFI/CXCL1/CXCL10/CXCL2/CXCL6/FCN1/FCN3/GATA6/GPR183/IGHG1/IL6/KLK7/KRT1/KRT6A/LTF/NOD2/PF4/PGC/PPBP/SLPI/TF/TNFRSF21	31
BP	GO:0051216	cartilage development	27/713	207/18870	2.04456598040842e-08	2.55519633401542e-05	1.95094638025288e-05	BGN/CBS/CHADL/COL1A1/COL27A1/COL3A1/EPYC/FGF9/FRZB/GDF5/GPLD1/GREM1/HOXA11/LEP/OSR2/OTOR/SERPINH1/SLC39A14/SMAD7/SMPD3/SOX9/STC1/SULF2/TIMP1/TSKU/TYMS/ZBTB16	27
BP	GO:0060348	bone development	27/713	215/18870	4.5837337593413e-08	4.20294446058418e-05	3.20903688402485e-05	BGN/CBS/CITED2/COL1A1/COL27A1/COL3A1/DDR2/EPYC/FGFR2/GH1/GREM1/HOXA11/KDR/LEP/LTF/MYOC/OSR2/PITX2/SERPINH1/SFRP4/SMPD3/SOX9/STC1/SULF2/TGM2/TSKU/ZBTB16	27
BP	GO:0050900	leukocyte migration	39/713	396/18870	5.04454226115325e-08	4.20294446058418e-05	3.20903688402485e-05	APOD/C5AR1/CCL18/CCL21/CCL4/CCR1/CH25H/CORO1A/CRTAM/CSF3R/CXADR/CXCL1/CXCL10/CXCL2/CXCL6/CXCR4/DUSP1/EMILIN1/GPR18/GPR183/GREM1/HOXA7/IL6/LBP/LEP/MIF/NEDD9/NOD2/P2RX4/PF4/PIK3R1/PPBP/ROR2/SELE/SMPD3/THBS1/TNFSF14/VCAM1/VEGFB	39
BP	GO:0007517	muscle organ development	36/713	354/18870	7.41463271472813e-08	4.27820021783605e-05	3.26649624448543e-05	ASS1/ATF3/BCL2/BTG2/CD164/CENPF/CITED2/CNTNAP1/COL3A1/COL6A3/CRYAB/CXCL10/EGR1/EGR2/EGR3/FGFR2/FHL1/FOS/GSC/HBEGF/HLF/LRP2/MAFF/MYH6/MYOM1/MYOZ1/NR1D2/NR4A1/POPDC3/RYR2/SHH/SIX1/SMAD7/TCF21/TEAD4/TMEM182	36
BP	GO:0045229	external encapsulating structure organization	34/713	323/18870	7.44614865789253e-08	4.27820021783605e-05	3.26649624448543e-05	ADAMTS1/ADAMTS3/ADAMTS5/ADAMTSL3/CHADL/COL1A1/COL24A1/COL27A1/COL3A1/COL5A1/COLQ/CRISPLD2/DDR2/DPT/ECM2/EGFL6/EMILIN1/FKBP10/FOXF1/GREM1/IL6/ITGA8/KLK7/MFAP4/NID2/OLFML2B/PDPN/PTX3/SERPINH1/SLC39A8/SMPD3/SOX9/SULF2/TGM1	34
BP	GO:0006935	chemotaxis	43/713	468/18870	7.70230085227534e-08	4.27820021783605e-05	3.26649624448543e-05	AMOT/ANGPT1/ANGPT2/C5AR1/CCL18/CCL21/CCL4/CCR1/CH25H/CORO1A/CSF3R/CXADR/CXCL1/CXCL10/CXCL2/CXCL6/CXCR4/DUSP1/EGR3/EPHA2/FGF10/GPR18/GPR183/GREM1/HBEGF/IL6/KDR/LBP/LGR6/MIF/NEDD9/NOD2/NR4A1/P2RX4/PF4/PLEKHG5/PPBP/SEMA4B/THBS1/TNFSF14/TPBG/VCAM1/VEGFB	43
BP	GO:0042330	taxis	43/713	470/18870	8.6894644885044e-08	4.34386329780335e-05	3.31663139319126e-05	AMOT/ANGPT1/ANGPT2/C5AR1/CCL18/CCL21/CCL4/CCR1/CH25H/CORO1A/CSF3R/CXADR/CXCL1/CXCL10/CXCL2/CXCL6/CXCR4/DUSP1/EGR3/EPHA2/FGF10/GPR18/GPR183/GREM1/HBEGF/IL6/KDR/LBP/LGR6/MIF/NEDD9/NOD2/NR4A1/P2RX4/PF4/PLEKHG5/PPBP/SEMA4B/THBS1/TNFSF14/TPBG/VCAM1/VEGFB	43
BP	GO:0030595	leukocyte chemotaxis	28/713	240/18870	1.26146008577312e-07	5.73276269889074e-05	4.37708542680701e-05	C5AR1/CCL18/CCL21/CCL4/CCR1/CH25H/CORO1A/CSF3R/CXADR/CXCL1/CXCL10/CXCL2/CXCL6/CXCR4/DUSP1/GPR18/GPR183/GREM1/IL6/LBP/MIF/NEDD9/NOD2/PF4/PPBP/THBS1/TNFSF14/VEGFB	28
BP	GO:0048705	skeletal system morphogenesis	27/713	230/18870	1.86193932988801e-07	6.71766724354264e-05	5.12908085303074e-05	CBS/CITED2/COL1A1/COL27A1/COL3A1/CSRNP1/FGFR2/GREM1/GSC/HOXA11/HOXA7/HOXB8/LTF/MDFI/OSR2/OTOR/P2RX7/SERPINH1/SFRP1/SFRP4/SIX1/SMPD3/SOX9/STC1/TIPARP/TSKU/ZFAND5	27
BP	GO:0060537	muscle tissue development	40/713	433/18870	1.90896001057629e-07	6.71766724354264e-05	5.12908085303074e-05	ATF3/BCL2/BTG2/CENPF/CITED2/CNTNAP1/COL3A1/CXADR/EGR1/EGR2/EYA2/FGF9/FGFR2/FOS/G6PD/GATA5/GATA6/GREM1/HLF/ITGA8/LRP2/MAFF/MYH6/MYOM1/MYOZ1/NOX4/NR1D2/NR4A1/POPDC3/PPP1R13L/RGS2/RYR2/SHH/SIK1/SIX1/SMAD7/SOX9/TCF21/TIPARP/ZFAND5	40
BP	GO:0070371	ERK1 and ERK2 cascade	34/713	336/18870	1.92347832641049e-07	6.71766724354264e-05	5.12908085303074e-05	ANGPT1/APOE/ATF3/BMPER/C5AR1/CCL18/CCL21/CCL4/CCR1/DUSP4/DUSP5/EMILIN1/EPHA2/FGF10/FGFR2/FN1/GPR183/ITGB1BP1/KDR/LMO3/MARCO/MIF/MTURN/MYC/NDRG2/NOD2/NOX4/NPY5R/PLA2G2A/PRKCZ/SOX9/TF/TPBG/WNK4	34
BP	GO:0030198	extracellular matrix organization	33/713	321/18870	2.01570331372554e-07	6.71766724354264e-05	5.12908085303074e-05	ADAMTS1/ADAMTS3/ADAMTS5/ADAMTSL3/CHADL/COL1A1/COL24A1/COL27A1/COL3A1/COL5A1/COLQ/CRISPLD2/DDR2/DPT/ECM2/EGFL6/EMILIN1/FKBP10/FOXF1/GREM1/IL6/ITGA8/KLK7/MFAP4/NID2/OLFML2B/PDPN/PTX3/SERPINH1/SLC39A8/SMPD3/SOX9/SULF2	33
BP	GO:0043062	extracellular structure organization	33/713	322/18870	2.16702612185036e-07	6.73591523897463e-05	5.14301358303703e-05	ADAMTS1/ADAMTS3/ADAMTS5/ADAMTSL3/CHADL/COL1A1/COL24A1/COL27A1/COL3A1/COL5A1/COLQ/CRISPLD2/DDR2/DPT/ECM2/EGFL6/EMILIN1/FKBP10/FOXF1/GREM1/IL6/ITGA8/KLK7/MFAP4/NID2/OLFML2B/PDPN/PTX3/SERPINH1/SLC39A8/SMPD3/SOX9/SULF2	33
BP	GO:0048568	embryonic organ development	41/713	453/18870	2.32513299131452e-07	6.73591523897463e-05	5.14301358303703e-05	ADM/CITED2/COL27A1/CRB2/EPHA2/FGF10/FGF9/FGFR2/FOXF1/FRZB/GSC/HES1/HOXA11/HOXA7/HOXB8/ITGA8/JUNB/KCNQ4/KDR/KRT19/KRT8/MDFI/OSR2/PHLDA2/PITX2/PPP1R13L/PTK7/RBPMS2/RSPO3/RYR2/SHH/SIX1/SOCS3/SOX17/SOX9/STIL/STOX1/TCF21/TEAD4/TPO/TTPA	41
BP	GO:0072001	renal system development	33/713	324/18870	2.50195943387775e-07	6.73591523897463e-05	5.14301358303703e-05	ADAMTS1/ANGPT1/ANGPT2/ASS1/BCL2/BMPER/CENPF/DCHS2/EGR1/EZH2/FGF10/FGFR2/FOXF1/GREM1/HES1/HOXA11/ITGA8/LRP2/MYC/OSR2/PODXL/PTK7/SFRP1/SHH/SIX1/SMAD7/SOX17/SOX9/SULF2/TCF21/TIPARP/WNK4/ZBTB16	33
BP	GO:0031589	cell-substrate adhesion	35/713	356/18870	2.56015982277491e-07	6.73591523897463e-05	5.14301358303703e-05	ANGPT1/ANGPT2/APOD/ATP1B2/BCL2/CCL21/COL1A1/COL3A1/CORO1A/DMTN/ECM2/EGFL6/EMILIN1/EPDR1/FAM107A/FN1/FOXF1/GREM1/HOXA7/HPSE/ITGA8/ITGB1BP1/ITGB5/KDR/LIMCH1/MYOC/NEDD9/NID2/PDPN/PIK3R1/PRKCZ/SFRP1/THBS1/TTYH1/VCAM1	35
BP	GO:0070482	response to oxygen levels	34/713	343/18870	3.13139933826021e-07	7.8269326459814e-05	5.97602842133239e-05	ADM/ALAD/ANGPT2/ANGPTL4/AQP3/BCL2/CBS/CCNA2/CDKN1A/CITED2/COL1A1/CRYAB/CXCR4/DDR2/EGR1/FGFR2/FOS/GATA6/KCND2/LEP/MLST8/MYC/NR4A2/PDPN/PTGIS/RYR2/SFRP1/SOD3/STC1/STOX1/THBS1/TLR2/VCAM1/VEGFB	34
BP	GO:0001666	response to hypoxia	31/713	298/18870	3.63280066150764e-07	8.52317190540506e-05	6.50762180415004e-05	ADM/ALAD/ANGPT2/ANGPTL4/AQP3/BCL2/CBS/CCNA2/CITED2/CRYAB/CXCR4/DDR2/EGR1/FGFR2/FOS/GATA6/KCND2/LEP/MLST8/MYC/NR4A2/PTGIS/RYR2/SFRP1/SOD3/STC1/STOX1/THBS1/TLR2/VCAM1/VEGFB	31
BP	GO:0001822	kidney development	32/713	314/18870	3.75094582754373e-07	8.52317190540506e-05	6.50762180415004e-05	ADAMTS1/ANGPT1/ANGPT2/ASS1/BCL2/BMPER/CENPF/DCHS2/EGR1/EZH2/FGF10/FGFR2/GREM1/HES1/HOXA11/ITGA8/LRP2/MYC/OSR2/PODXL/PTK7/SFRP1/SHH/SIX1/SMAD7/SOX17/SOX9/SULF2/TCF21/TIPARP/WNK4/ZBTB16	32
BP	GO:0051897	positive regulation of phosphatidylinositol 3-kinase/protein kinase B signal transduction	22/713	171/18870	5.26751905195435e-07	0.000110167472443035	8.41151925287044e-05	ANGPT1/CCL21/DDR2/FN1/GH1/HBEGF/HPSE/ITGB1BP1/KDR/LEP/LRP2/MC1R/MST1R/MYOC/NOX4/NTRK2/P2RX4/ROR2/SOX9/STOX1/THBS1/TPBG	22
BP	GO:1901888	regulation of cell junction assembly	25/713	213/18870	5.28909649656498e-07	0.000110167472443035	8.41151925287044e-05	APOD/CBLN2/CLDN1/CLSTN2/COLQ/DMTN/EPHA2/FAM107A/GREM1/IL1RAP/ITGB1BP1/KDR/LIMCH1/LRRN3/MYOC/NEGR1/NTNG2/NTRK2/PTPRS/SFRP1/SIX1/SRPX2/THBS1/TLR2/TPBG	25
BP	GO:0003401	axis elongation	9/713	29/18870	7.57575368951727e-07	0.000151484770775587	0.000115661822645009	AREG/FGF10/FGFR2/PTK7/SFRP1/SHH/SIX1/SOX9/TNC	9
BP	GO:0045444	fat cell differentiation	27/713	248/18870	8.44947238013392e-07	0.000162457355493421	0.000124039622875974	ADRB1/C1QTNF3/CCDC3/CEBPD/EBF2/EGR2/FGF10/FRZB/HES1/IL6/INHBB/KLF4/LEP/LMO3/NR4A1/NR4A2/NR4A3/PER2/PSMB8/RGS2/RORC/SFRP1/SIX1/TMEM64/WIF1/ZBTB16/ZFP36	27
BP	GO:0006956	complement activation	13/713	67/18870	1.10696489961869e-06	0.000204952501229402	0.00015648556436715	C1R/C2/C3/C6/CFB/CFD/CFH/CFHR2/CFI/FCN1/FCN3/IGHG1/KRT1	13
BP	GO:0036293	response to decreased oxygen levels	31/713	315/18870	1.20986417287929e-06	0.000216003964293699	0.000164923589881966	ADM/ALAD/ANGPT2/ANGPTL4/AQP3/BCL2/CBS/CCNA2/CITED2/CRYAB/CXCR4/DDR2/EGR1/FGFR2/FOS/GATA6/KCND2/LEP/MLST8/MYC/NR4A2/PTGIS/RYR2/SFRP1/SOD3/STC1/STOX1/THBS1/TLR2/VCAM1/VEGFB	31
BP	GO:0045765	regulation of angiogenesis	33/713	349/18870	1.34841579677813e-06	0.000232438985106685	0.00017747207546706	ADAMTS1/ADM/AMOT/ANGPT2/ANGPTL4/BMPER/C3/C5AR1/CXCL10/CXCR4/EFNA3/EMILIN1/EPHA2/GADD45A/GATA6/GREM1/HHEX/HSPB6/IL6/ISM1/KDR/KLF2/KLF4/KRT1/LEP/PF4/PKM/PTGIS/RHOB/SFRP1/THBS1/TNMD/VEGFB	33
BP	GO:0001823	mesonephros development	16/713	103/18870	1.53028759928571e-06	0.000254996923627642	0.000194695538070526	BCL2/BMPER/FGF10/FGFR2/GREM1/HES1/HOXA11/MYC/OSR2/SFRP1/SHH/SIX1/SMAD7/SOX9/TCF21/ZBTB16	16
BP	GO:0002062	chondrocyte differentiation	17/713	116/18870	1.67323670407766e-06	0.00026982291237691	0.000206015493683721	CHADL/COL27A1/COL3A1/FGF9/GDF5/GPLD1/GREM1/HOXA11/OSR2/SERPINH1/SLC39A14/SMAD7/SMPD3/SOX9/SULF2/TSKU/ZBTB16	17
BP	GO:1901342	regulation of vasculature development	33/713	354/18870	1.84509623132804e-06	0.000287025899786239	0.00021915033798863	ADAMTS1/ADM/AMOT/ANGPT2/ANGPTL4/BMPER/C3/C5AR1/CXCL10/CXCR4/EFNA3/EMILIN1/EPHA2/GADD45A/GATA6/GREM1/HHEX/HSPB6/IL6/ISM1/KDR/KLF2/KLF4/KRT1/LEP/PF4/PKM/PTGIS/RHOB/SFRP1/THBS1/TNMD/VEGFB	33
BP	GO:0030111	regulation of Wnt signaling pathway	32/713	338/18870	1.89474988856689e-06	0.000287025899786239	0.00021915033798863	APC2/APOE/BARX1/CDH3/COL1A1/DAAM2/DCDC2/DIXDC1/EGR1/FGF10/FGF9/FGFR2/FRZB/GREM1/GSC/HHEX/LGR6/MDFI/NKD2/PTK7/RSPO3/SFRP1/SFRP4/SHH/SOX17/SOX9/SULF2/TLR2/TMEM64/TPBG/TSKU/WIF1	32
BP	GO:0016055	Wnt signaling pathway	39/713	459/18870	2.20625073479304e-06	0.00032438374774207	0.000247673844097819	APC2/APOE/BARX1/CDH3/COL1A1/DAAM1/DAAM2/DCDC2/DIXDC1/EGR1/FGF10/FGF9/FGFR2/FRZB/FZD10/GREM1/GSC/HHEX/KLF4/LGR6/MDFI/MITF/MYOC/NDRG2/NKD2/NR4A2/PTK7/RSPO3/SFRP1/SFRP4/SHH/SOX17/SOX9/SULF2/TLR2/TMEM64/TPBG/TSKU/WIF1	39
BP	GO:0031667	response to nutrient levels	41/713	495/18870	2.30985828787452e-06	0.000329576451574247	0.000251638583170997	ABCA1/ADM/ADRB1/ALAD/APOE/AQP3/ASS1/ATF3/BCL2/C2/CBS/CDKN1A/COL1A1/CXCL10/FAM107A/FOS/G6PD/GABARAPL1/GH1/INHBB/ITFG2/LEP/MAP1B/MLST8/MYH13/NOD2/NQO1/PDK4/RMI1/SESN1/SFRP1/SLC16A1/SLC25A25/SORL1/STC1/TNC/TRIM25/TYMS/VCAM1/WNK4/ZFP36	41
BP	GO:0002053	positive regulation of mesenchymal cell proliferation	8/713	25/18870	2.44044622242991e-06	0.000329576451574247	0.000251638583170997	FGF9/FGFR2/FOXF1/KDR/MYC/SHH/SIX1/SOX9	8
BP	GO:0198738	cell-cell signaling by wnt	39/713	461/18870	2.45164123244037e-06	0.000329576451574247	0.000251638583170997	APC2/APOE/BARX1/CDH3/COL1A1/DAAM1/DAAM2/DCDC2/DIXDC1/EGR1/FGF10/FGF9/FGFR2/FRZB/FZD10/GREM1/GSC/HHEX/KLF4/LGR6/MDFI/MITF/MYOC/NDRG2/NKD2/NR4A2/PTK7/RSPO3/SFRP1/SFRP4/SHH/SOX17/SOX9/SULF2/TLR2/TMEM64/TPBG/TSKU/WIF1	39
BP	GO:0001503	ossification	38/713	444/18870	2.50528208838196e-06	0.000329576451574247	0.000251638583170997	AREG/BCL2/CBS/CCR1/CEBPD/COL1A1/DDR2/EGR2/EPHA2/FASN/FGF9/FGFR2/FSTL3/GDF5/GPLD1/GREM1/HEMGN/IL6/JUNB/JUND/LEP/LTF/MYOC/OSR2/P2RX7/ROR2/SFRP1/SHH/SLC24A3/SMAD7/SMPD3/SOX9/STC1/TMEM64/TNC/TOB2/VCAN/ZBTB16	38
BP	GO:0055123	digestive system development	19/713	146/18870	2.61378645445336e-06	0.000335033807328521	0.00025580538957754	ASS1/BARX1/BCL2/CDKN1A/COL3A1/FGF10/FGF9/FGFR2/FOXF1/GATA5/GATA6/HES1/RBPMS2/SFRP1/SHH/SOX17/SOX9/TCF21/TYMS	19
BP	GO:0048565	digestive tract development	18/713	134/18870	3.01814862872574e-06	0.000377193124874999	0.000287994919151566	ASS1/BCL2/CDKN1A/COL3A1/FGF10/FGF9/FGFR2/FOXF1/GATA5/GATA6/HES1/RBPMS2/SFRP1/SHH/SOX17/SOX9/TCF21/TYMS	18
BP	GO:0048545	response to steroid hormone	31/713	330/18870	3.21835491215338e-06	0.000389298803871946	0.000297237860801566	ADM/ALAD/AREG/ASS1/BCL2/CDKN1A/CLDN1/COL1A1/CSN1S1/ESRRG/FAM107A/FIBIN/FOS/FOSB/IL6/KDM5D/KLF9/LMO3/NR4A3/PAPPA/PGRMC2/PMEPA1/RHOXF1/RXRG/SFRP1/STC1/TCF21/THBS1/TLR2/TYMS/ZFP36	31
BP	GO:0010810	regulation of cell-substrate adhesion	24/713	220/18870	3.28825298107302e-06	0.000389298803871946	0.000297237860801566	ANGPT2/APOD/BCL2/CCL21/COL1A1/DMTN/ECM2/EGFL6/EMILIN1/FAM107A/FN1/FOXF1/GREM1/HOXA7/ITGB1BP1/KDR/LIMCH1/MYOC/NEDD9/PDPN/PIK3R1/PRKCZ/SFRP1/THBS1	24
BP	GO:0060351	cartilage development involved in endochondral bone morphogenesis	9/713	34/18870	3.34863944118697e-06	0.000389298803871946	0.000297237860801566	CBS/COL1A1/COL27A1/HOXA11/SERPINH1/SMPD3/SOX9/STC1/TSKU	9
BP	GO:0031099	regeneration	22/713	191/18870	3.44416824449531e-06	0.000391304478505274	0.000298769235754546	ADM/ANGPT2/APOD/BCL2/CCNA2/CDKN1A/CLDN1/EPPK1/EZH2/FGF10/IL6/KLF4/LGR6/LPIN1/MAP1B/MYOZ1/NR4A3/PTPRS/SULF2/TMEM182/TNC/TYMS	22
BP	GO:0060602	branch elongation of an epithelium	7/713	19/18870	3.61542082547237e-06	0.000401633082367475	0.000306655342997961	AREG/FGF10/FGFR2/SHH/SIX1/SOX9/TNC	7
BP	GO:0042692	muscle cell differentiation	36/713	419/18870	4.21026300613743e-06	0.000457545755819152	0.000349345850349069	ADAMTS5/ADM/BCL2/BHLHE41/CNTNAP1/CXADR/CXCL10/DNMT1/EZH2/FGF10/FGF9/FGFR2/FOXF1/G6PD/GATA6/GREM1/HES1/IL4R/ITGA8/KRT19/KRT8/MYH6/MYL9/MYOZ1/NOX4/POPDC3/RBPMS2/RGS2/SHH/SIK1/SIX1/SOX9/TMEM182/TMOD2/TNFSF14/UCHL1	36
BP	GO:0007160	cell-matrix adhesion	25/713	239/18870	4.40492897136916e-06	0.000468515743146265	0.000357721667417348	APOD/BCL2/CCL21/COL3A1/DMTN/ECM2/EMILIN1/EPDR1/FAM107A/FN1/GREM1/HOXA7/HPSE/ITGA8/ITGB1BP1/ITGB5/KDR/LIMCH1/MYOC/NID2/PIK3R1/PRKCZ/SFRP1/THBS1/VCAM1	25
BP	GO:0051145	smooth muscle cell differentiation	13/713	76/18870	4.87383079191759e-06	0.000504455794902335	0.000385162656176681	ADM/DNMT1/FGF10/FGF9/FGFR2/FOXF1/GATA6/HES1/ITGA8/RBPMS2/SHH/SIX1/SOX9	13
BP	GO:0030199	collagen fibril organization	12/713	65/18870	4.94465572118712e-06	0.000504455794902335	0.000385162656176681	ADAMTS3/CHADL/COL1A1/COL27A1/COL3A1/COL5A1/DDR2/DPT/EMILIN1/FKBP10/GREM1/SERPINH1	12
BP	GO:0060349	bone morphogenesis	15/713	100/18870	5.0537449832739e-06	0.000505273423427725	0.000385786932828446	CBS/CITED2/COL1A1/COL27A1/COL3A1/FGFR2/HOXA11/LTF/OSR2/SERPINH1/SFRP4/SMPD3/SOX9/STC1/TSKU	15
BP	GO:0097529	myeloid leukocyte migration	25/713	242/18870	5.49938440823344e-06	0.000539047503073706	0.000411574156124963	C5AR1/CCL18/CCL21/CCL4/CCR1/CSF3R/CXADR/CXCL1/CXCL10/CXCL2/CXCL6/DUSP1/EMILIN1/GREM1/IL6/LBP/MIF/NOD2/P2RX4/PF4/PIK3R1/PPBP/ROR2/THBS1/VEGFB	25
BP	GO:0033687	osteoblast proliferation	9/713	36/18870	5.61660507304586e-06	0.000539950168464544	0.000412263360219925	BCL2/FGFR2/GREM1/HPSE/JUNB/LTF/NPR3/OSR2/SFRP1	9
BP	GO:0016125	sterol metabolic process	19/713	154/18870	5.80301022304187e-06	0.000547344303867666	0.000417908938803373	ABCA1/ABCG1/ACLY/APOC1/APOE/APOL1/CETP/CH25H/CYB5R2/DHCR24/DHCR7/FAXDC2/FDXR/G6PD/LEP/LPCAT3/STAR/TSKU/VLDLR	19
BP	GO:0051384	response to glucocorticoid	17/713	127/18870	5.92941719600831e-06	0.000548910306719362	0.000419104615062888	ADM/ALAD/AREG/ASS1/BCL2/CDKN1A/CLDN1/FAM107A/FIBIN/FOS/FOSB/IL6/KLF9/PAPPA/STC1/TYMS/ZFP36	17
BP	GO:0001667	ameboidal-type cell migration	40/713	497/18870	6.1419722556458e-06	0.000558249441926788	0.000426235242085582	AMOT/ANGPT1/ANGPT2/APOE/BMPER/CORO1A/CRB2/DAAM2/DDR2/DMTN/DNAJA4/EGR3/EPHA2/EPPK1/FGF10/FN1/GADD45A/GPLD1/GREM1/HBEGF/ITGB1BP1/KDR/KLF4/KRT2/NR4A1/P2RX4/PITX2/PLEKHG5/RHOB/SEMA4B/SHH/SOX17/SOX9/SRPX2/STC1/THBS1/TIMP1/TNS1/TPBG/ZFAND5	40
BP	GO:0007584	response to nutrient	19/713	155/18870	6.38446370951262e-06	0.000563254321794714	0.000430056573594221	ABCA1/ALAD/AQP3/ASS1/C2/CBS/COL1A1/CXCL10/LEP/MAP1B/NOD2/NQO1/SFRP1/SLC16A1/STC1/TNC/TRIM25/TYMS/VCAM1	19
BP	GO:0050673	epithelial cell proliferation	39/713	480/18870	6.42238374520878e-06	0.000563254321794714	0.000430056573594221	APOE/AREG/BMPER/C5AR1/CDH3/CDKN1A/CLDN1/EGR3/EPHA2/EPPK1/FGF10/FGF9/FGFR2/GDF5/HES1/IL6/ITGB1BP1/KDR/KLF9/KRT2/LEP/MYC/NGFR/NOD2/NR4A1/NR4A3/OSR2/SFRP1/SGPP2/SHH/SIX1/SOX9/SULF2/TGM1/THBS1/TNMD/UHRF1/VEGFB/ZFP36	39
BP	GO:0002685	regulation of leukocyte migration	24/713	230/18870	7.10425506240294e-06	0.000612313294085384	0.00046751413532256	APOD/C5AR1/CCL21/CCL4/CCR1/CORO1A/CXCL10/DUSP1/EMILIN1/GPR18/GREM1/HOXA7/IL6/LBP/MIF/NEDD9/NOD2/P2RX4/PIK3R1/SELE/SMPD3/THBS1/TNFSF14/VEGFB	24
BP	GO:0044321	response to leptin	7/713	21/18870	7.80912135320057e-06	0.000661657587197451	0.000505189545525518	CCNA2/GCK/INHBB/LEP/LRP2/NR4A3/PID1	7
BP	GO:0007162	negative regulation of cell adhesion	29/713	312/18870	8.15669432011984e-06	0.000674992598273007	0.000515371108187516	ANGPT1/ANGPT2/APOD/ASS1/CCL21/CD164/COL1A1/CRTAM/DMTN/DUSP1/FAM107A/HOXA7/IL4I1/IL4R/ILDR2/IRF1/ITGB1BP1/KLF4/MUC1/MYOC/PIK3R1/PLA2G2A/PODXL/SHH/SMAD7/THBS1/TNC/TNFRSF21/TSPAN32	29
BP	GO:0050920	regulation of chemotaxis	24/713	232/18870	8.23655701033275e-06	0.000674992598273007	0.000515371108187516	ANGPT2/C5AR1/CCL21/CCL4/CCR1/CXCL10/CXCR4/DUSP1/FGF10/GPR18/GPR183/GREM1/IL6/KDR/LBP/MIF/NEDD9/NOD2/P2RX4/SEMA4B/THBS1/TNFSF14/TPBG/VEGFB	24
BP	GO:0048511	rhythmic process	28/713	296/18870	8.37939760137826e-06	0.000675622719504676	0.000515852219059382	ADAMTS1/ADRB1/ASS1/BHLHE41/CA12/CIART/CREM/DTL/EGR1/EGR3/EZH2/HLF/KCND2/KLF9/LEP/LHCGR/MAGEL2/NGFR/NPY5R/NR1D2/NTRK2/PER2/PER3/PTX3/RORC/SIK1/TEF/TYMS	28
BP	GO:0070372	regulation of ERK1 and ERK2 cascade	29/713	313/18870	8.67488481583429e-06	0.000688345225307232	0.000525566121006101	ANGPT1/APOE/ATF3/BMPER/C5AR1/CCL18/CCL21/CCL4/CCR1/DUSP4/EMILIN1/EPHA2/FGF10/FGFR2/FN1/GPR183/ITGB1BP1/KDR/LMO3/MARCO/MIF/MTURN/NDRG2/NOD2/NOX4/NPY5R/PLA2G2A/PRKCZ/TPBG	29
BP	GO:0060562	epithelial tube morphogenesis	30/713	334/18870	1.12224730379369e-05	0.000868881337888716	0.000663409256837575	ADM/AREG/BCL2/CITED2/CXCL10/CXCR4/EPHA2/FGF10/FGFR2/FOXF1/GREM1/HES1/HOXA11/KDR/LRP2/MYC/PODXL/PTK7/RHOB/RYR2/SFRP1/SHH/SIX1/SOX17/SOX9/STIL/STOX1/TCF21/TNC/WNK4	30
BP	GO:0001656	metanephros development	14/713	94/18870	1.12977169359405e-05	0.000868881337888716	0.000663409256837575	BCL2/EGR1/FGF10/GREM1/HES1/HOXA11/ITGA8/MYC/OSR2/SHH/SIX1/SOX17/SOX9/TCF21	14
BP	GO:0097305	response to alcohol	25/713	254/18870	1.2818252966636e-05	0.000970885554245657	0.000741291630893495	ABCA1/ACACA/ALAD/CCL21/CDKN1A/CLDN1/CSN1S1/FGFR2/FOS/FOSB/G6PD/GPLD1/GRAMD1B/GRAMD1C/INHBB/KLF2/KLF9/LEP/NQO1/RGS2/SFRP1/SPIDR/TNC/TYMS/VCAM1	25
BP	GO:0031960	response to corticosteroid	18/713	149/18870	1.36240351560796e-05	0.00101651569769018	0.00077613120936284	ADM/ALAD/AREG/ASS1/BCL2/CDKN1A/CLDN1/CSN1S1/FAM107A/FIBIN/FOS/FOSB/IL6/KLF9/PAPPA/STC1/TYMS/ZFP36	18
BP	GO:0120161	regulation of cold-induced thermogenesis	18/713	150/18870	1.49466961254084e-05	0.0010988019695723	0.000838958516265182	ADAMTS5/ADRB1/ALDH1A1/CXCR4/EBF2/ELOVL6/ESRRG/GATM/IL18R1/IL4R/LCN2/LEP/LNPEP/LPIN1/NOVA1/NPR3/PER2/SCD	18
BP	GO:0001701	in utero embryonic development	33/713	392/18870	1.60249030515422e-05	0.00115350426826793	0.000880724876920543	ADAMTS3/ADM/AMOT/ANGPT1/C6/CCNB1/CITED2/COL3A1/FGFR2/FKBP10/FOXF1/GATA6/GINS1/HES1/JUNB/KLF2/KLF4/KRT19/KRT8/MAFF/MDFI/MYH6/PHLDA2/RRM2/RSPO3/SLC30A1/SOCS3/SOX17/STIL/TEAD4/TM4SF1/TTPA/ZFAND5	33
BP	GO:0007178	transmembrane receptor protein serine/threonine kinase signaling pathway	34/713	410/18870	1.63825661026455e-05	0.00115350426826793	0.000880724876920543	BMPER/CITED2/COL3A1/CRB2/EGR1/EMILIN1/FGF10/FGF9/FOS/FSTL3/GATA6/GDF5/GREM1/HES1/INHBB/ITGA8/ITGB5/JUN/KDR/LDLRAD4/LNPEP/LRP2/PMEPA1/RBPMS2/SFRP1/SFRP4/SHH/SMAD7/SMPD3/SORL1/SPTBN1/TF/THBS1/WIF1	34
BP	GO:0106106	cold-induced thermogenesis	18/713	151/18870	1.63830372168479e-05	0.00115350426826793	0.000880724876920543	ADAMTS5/ADRB1/ALDH1A1/CXCR4/EBF2/ELOVL6/ESRRG/GATM/IL18R1/IL4R/LCN2/LEP/LNPEP/LPIN1/NOVA1/NPR3/PER2/SCD	18
BP	GO:0034329	cell junction assembly	36/713	446/18870	1.67300126872106e-05	0.00116157407532452	0.000886886345085169	APOD/BCL2/CBLN2/CDH3/CLDN1/CLDN15/CLDN16/CLSTN2/CNTNAP1/COLQ/DMTN/EPHA2/FAM107A/FN1/GREM1/IL1RAP/ITGB1BP1/KDR/LIMCH1/LRRN3/MAP1B/MYOC/NEGR1/NRCAM/NTNG2/NTRK2/PCDHB5/PTPRS/SFRP1/SIX1/SMAD7/SRPX2/THBS1/TLN2/TLR2/TPBG	36
BP	GO:0035914	skeletal muscle cell differentiation	12/713	73/18870	1.71228560282587e-05	0.00117256379842829	0.000895277230835849	ATF3/BTG2/CITED2/EGR1/EGR2/FOS/HLF/MAFF/NR1D2/NR4A1/SHH/SIX1	12
BP	GO:0043434	response to peptide hormone	35/713	430/18870	1.83359329846829e-05	0.00123469193952049	0.000942713379033977	ADM/AREG/ASS1/BTG2/CCNA2/COL1A1/COL3A1/DDR2/EGR1/EGR2/FOS/GCK/GH1/GNRHR2/GPLD1/GRB14/INHBB/LEP/LHCGR/LPIN1/MAP1B/NR4A1/NR4A2/NR4A3/PDK4/PID1/PIK3R1/PKM/PRKCZ/RHOQ/SLC39A14/SOCS3/SORL1/TIMP1/TLR2	35
BP	GO:0010464	regulation of mesenchymal cell proliferation	8/713	32/18870	1.87710716950505e-05	0.00123469193952049	0.000942713379033977	FGF9/FGFR2/FOXF1/KDR/MYC/SHH/SIX1/SOX9	8
BP	GO:0098868	bone growth	8/713	32/18870	1.87710716950505e-05	0.00123469193952049	0.000942713379033977	COL27A1/DDR2/FGFR2/LEP/SMPD3/SOX9/STC1/TSKU	8
BP	GO:0008202	steroid metabolic process	29/713	327/18870	1.98796407345174e-05	0.00126780346012442	0.000967994724505139	ABCA1/ABCG1/ACLY/ADM/APOC1/APOE/APOL1/CETP/CH25H/CYB5R2/DHCR24/DHCR7/EGR1/FAXDC2/FDXR/G6PD/HSD11B1/HSD17B6/LEP/LHCGR/LPCAT3/LRP2/RORC/SHH/STAR/STS/TIPARP/TSKU/VLDLR	29
BP	GO:0060485	mesenchyme development	29/713	327/18870	1.98796407345174e-05	0.00126780346012442	0.000967994724505139	ADAMTS5/BCL2/CITED2/COL1A1/CRB2/EZH2/FGF10/FGF9/FGFR2/FN1/FOXF1/FRZB/GATA5/GREM1/GSC/HES1/IL6/LDLRAD4/MYC/PDPN/PITX2/PTK7/SEMA4B/SFRP1/SHH/SIX1/SMAD7/SOX9/TCF21	29
BP	GO:0051347	positive regulation of transferase activity	34/713	414/18870	2.00353017303118e-05	0.00126780346012442	0.000967994724505139	ANGPT1/APOE/CCL21/CDKN1A/CHTF18/DDR2/EGR1/EPHA2/EZH2/FGFR2/FZD10/GH1/GREM1/IRGM/ITGB1BP1/KDR/KLF4/LEP/LTF/MAPT/MMD/MST1R/MYC/NEDD9/NEK7/NOD2/NOX4/NTRK2/RFC4/ROR2/SORL1/STOX1/TENM1/THBS1	34
BP	GO:1990845	adaptive thermogenesis	19/713	168/18870	2.04568387701909e-05	0.00127814841556036	0.000975893316520541	ADAMTS5/ADRB1/ALDH1A1/CXCR4/EBF2/ELOVL6/ESRRG/GATM/IL18R1/IL4R/LCN2/LEP/LNPEP/LPIN1/NOVA1/NPR3/PER2/SCD/SORL1	19
BP	GO:0001659	temperature homeostasis	20/713	183/18870	2.07101463613501e-05	0.00127814841556036	0.000975893316520541	ADAMTS5/ADRB1/ALDH1A1/CXCR4/EBF2/EGR1/ELOVL6/ESRRG/GATM/IL18R1/IL4R/LCN2/LEP/LNPEP/LPIN1/NOD2/NOVA1/NPR3/PER2/SCD	20
BP	GO:0060541	respiratory system development	22/713	214/18870	2.14015158991044e-05	0.00128694031256361	0.000982606115613784	ASS1/COL3A1/CRISPLD2/ERRFI1/FGF10/FGF9/FGFR2/FOXF1/GATA6/HES1/HSD11B1/KDR/KLF2/PDPN/PTK7/SHH/SIX1/SMPD3/SOX9/TCF21/THRB/TNC	22
BP	GO:0002688	regulation of leukocyte chemotaxis	16/713	126/18870	2.17241029178262e-05	0.00128694031256361	0.000982606115613784	C5AR1/CCL21/CCL4/CCR1/CXCL10/DUSP1/GPR18/GREM1/IL6/LBP/MIF/NEDD9/NOD2/THBS1/TNFSF14/VEGFB	16
BP	GO:0048562	embryonic organ morphogenesis	27/713	295/18870	2.18762268233552e-05	0.00128694031256361	0.000982606115613784	CITED2/CRB2/EPHA2/FGF10/FGF9/FGFR2/FOXF1/FRZB/GSC/HES1/HOXA11/HOXA7/HOXB8/ITGA8/KCNQ4/MDFI/OSR2/PTK7/RBPMS2/RYR2/SHH/SIX1/SOX17/SOX9/STIL/STOX1/TCF21	27
BP	GO:0008203	cholesterol metabolic process	17/713	140/18870	2.19489502543813e-05	0.00128694031256361	0.000982606115613784	ABCA1/ABCG1/ACLY/APOC1/APOE/APOL1/CETP/CH25H/DHCR24/DHCR7/FDXR/G6PD/LEP/LPCAT3/STAR/TSKU/VLDLR	17
BP	GO:0048771	tissue remodeling	20/713	184/18870	2.24301206732555e-05	0.00128694031256361	0.000982606115613784	CBS/CSPG4/DDR2/EPHA2/FGF10/GDF5/GREM1/IL6/LEP/MITF/NOX4/NPR3/P2RX7/PDK4/RSPO3/SFRP1/SPP2/TF/TIMP1/TMEM64	20
BP	GO:0001894	tissue homeostasis	26/713	279/18870	2.26546804372069e-05	0.00128694031256361	0.000982606115613784	ACACA/ALDH1A1/ANGPT1/ATP1B2/BCL2/CDH3/CIB2/CLDN1/COL3A1/CORO1A/CRB2/CXADR/IL6/ILDR2/KRT1/LTF/NOD2/NOX4/P2RX4/P2RX7/PDK4/SLC39A8/SOX9/TF/TFF2/TMEM64	26
BP	GO:0060249	anatomical structure homeostasis	26/713	279/18870	2.26546804372069e-05	0.00128694031256361	0.000982606115613784	ACACA/ALDH1A1/ANGPT1/ATP1B2/BCL2/CDH3/CIB2/CLDN1/COL3A1/CORO1A/CRB2/CXADR/IL6/ILDR2/KRT1/LTF/NOD2/NOX4/P2RX4/P2RX7/PDK4/SLC39A8/SOX9/TF/TFF2/TMEM64	26
BP	GO:0002063	chondrocyte development	8/713	33/18870	2.39627324441195e-05	0.00131136678198521	0.00100125624103312	COL27A1/HOXA11/SERPINH1/SMAD7/SMPD3/SOX9/SULF2/TSKU	8
BP	GO:0043618	regulation of transcription from RNA polymerase II promoter in response to stress	8/713	33/18870	2.39627324441195e-05	0.00131136678198521	0.00100125624103312	ATF3/BAG3/CITED2/EGR1/JUN/KLF2/MUC1/STOX1	8
BP	GO:0044320	cellular response to leptin stimulus	6/713	17/18870	2.46721416299001e-05	0.00131136678198521	0.00100125624103312	CCNA2/GCK/INHBB/LEP/NR4A3/PID1	6
BP	GO:0048557	embryonic digestive tract morphogenesis	6/713	17/18870	2.46721416299001e-05	0.00131136678198521	0.00100125624103312	FGF10/FGFR2/FOXF1/RBPMS2/SHH/TCF21	6
BP	GO:0032496	response to lipopolysaccharide	30/713	348/18870	2.46907841258337e-05	0.00131136678198521	0.00100125624103312	ABCA1/ADM/ALAD/ASS1/C2/CLDN1/CSF2RB/CXCL1/CXCL10/CXCL2/CXCL6/FGF10/FGFR2/FOS/IL6/IRGM/LBP/LTF/MIF/NOD2/NQO1/NR4A1/P2RX7/PF4/PPBP/SELE/SLPI/TLR2/VCAM1/ZFP36	30
BP	GO:0031100	animal organ regeneration	11/713	64/18870	2.48297246493262e-05	0.00131136678198521	0.00100125624103312	ADM/ANGPT2/CCNA2/CDKN1A/CLDN1/EZH2/IL6/LPIN1/NR4A3/SULF2/TYMS	11
BP	GO:0048146	positive regulation of fibroblast proliferation	10/713	53/18870	2.49209530483286e-05	0.00131136678198521	0.00100125624103312	BTC/CCNA2/CCNB1/CDKN1A/DDR2/FGF10/FN1/MIF/MYC/NGFR	10
BP	GO:0001704	formation of primary germ layer	16/713	128/18870	2.64864389756275e-05	0.00137138313439876	0.00104707999396298	COL5A1/CRB2/DUSP1/DUSP4/DUSP5/EPHA2/EYA2/FGFR2/FN1/FOXF1/GATA6/HOXA11/ITGA8/ITGB5/KLF4/SOX17	16
BP	GO:0043410	positive regulation of MAPK cascade	37/713	474/18870	2.66101548383036e-05	0.00137138313439876	0.00104707999396298	ANGPT1/APOE/AVPI1/BMPER/C5AR1/CCL18/CCL21/CCL4/CCR1/CSPG4/EZH2/FGF10/FGFR2/FZD10/GADD45A/GADD45B/GH1/GPR183/IL6/KDR/LEP/MARCO/MIF/MST1R/MTURN/NAIP/NOD2/NOX4/NPY5R/NTRK2/P2RX7/PELI2/PLA2G2A/PRKCZ/TENM1/THBS1/TPBG	37
BP	GO:0060070	canonical Wnt signaling pathway	28/713	316/18870	2.79531532734868e-05	0.00142589605320572	0.00108870175907264	APC2/APOE/CDH3/COL1A1/DAAM2/DIXDC1/EGR1/FGF10/FGF9/FGFR2/FRZB/FZD10/GREM1/HHEX/KLF4/LGR6/NKD2/NR4A2/PTK7/RSPO3/SFRP1/SFRP4/SHH/SOX17/SOX9/SULF2/TMEM64/TPBG	28
BP	GO:0061138	morphogenesis of a branching epithelium	20/713	187/18870	2.83845388748899e-05	0.00142914914514991	0.00109118556349451	ADM/AREG/BCL2/EPHA2/FGF10/FGFR2/FOXF1/GREM1/HOXA11/KDR/MYC/RSPO3/SFRP1/SHH/SIX1/SOCS3/SOX9/TCF21/TGM2/TNC	20
BP	GO:0046849	bone remodeling	13/713	89/18870	2.85887006431269e-05	0.00142914914514991	0.00109118556349451	EPHA2/GDF5/GREM1/IL6/LEP/MITF/NOX4/P2RX7/PDK4/SFRP1/SPP2/TF/TMEM64	13
BP	GO:0043588	skin development	28/713	317/18870	2.95895892902719e-05	0.0014540087856621	0.00111016642419237	AQP3/BCL2/CDH3/CDKN1A/CLDN1/COL1A1/COL3A1/COL5A1/DHCR24/EPHA2/ERRFI1/EZH2/FGF10/FGFR2/GATA6/GORAB/HOXA7/HPSE/KLF4/KRT1/KRT2/KRT6A/NGFR/PALLD/SHH/SOX9/TGM1/ZFP36	28
BP	GO:0002237	response to molecule of bacterial origin	31/713	369/18870	2.9930928747091e-05	0.0014540087856621	0.00111016642419237	ABCA1/ADM/ALAD/ASS1/C2/C5AR1/CLDN1/CSF2RB/CXCL1/CXCL10/CXCL2/CXCL6/FGF10/FGFR2/FOS/IL6/IRGM/LBP/LTF/MIF/NOD2/NQO1/NR4A1/P2RX7/PF4/PPBP/SELE/SLPI/TLR2/VCAM1/ZFP36	31
BP	GO:0034405	response to fluid shear stress	8/713	34/18870	3.03055302911756e-05	0.0014540087856621	0.00111016642419237	ABCA1/ASS1/CITED2/KLF2/KLF4/P2RX4/P2RX7/SMAD7	8
BP	GO:0030324	lung development	20/713	188/18870	3.06627388769128e-05	0.0014540087856621	0.00111016642419237	COL3A1/CRISPLD2/ERRFI1/FGF10/FGF9/FGFR2/FOXF1/GATA6/HES1/HSD11B1/KDR/KLF2/PDPN/PTK7/SHH/SMPD3/SOX9/TCF21/THRB/TNC	20
BP	GO:0002573	myeloid leukocyte differentiation	23/713	235/18870	3.08253003084459e-05	0.0014540087856621	0.00111016642419237	CCR1/CITED2/EPHA2/FASN/FOS/FSTL3/GPR183/HOXA7/JUNB/LTF/MITF/MYC/NEDD9/PF4/PIK3R1/PIR/PLA2G3/ROR2/SFRP1/TF/TLR2/TMEM64/TOB2	23
BP	GO:0030178	negative regulation of Wnt signaling pathway	19/713	173/18870	3.09129242212712e-05	0.0014540087856621	0.00111016642419237	APC2/APOE/BARX1/EGR1/FGF9/FRZB/GREM1/GSC/MDFI/NKD2/SFRP1/SFRP4/SHH/SOX17/SOX9/TMEM64/TPBG/TSKU/WIF1	19
BP	GO:0042060	wound healing	34/713	423/18870	3.11220124156521e-05	0.0014540087856621	0.00111016642419237	APOE/CDKN1A/CLDN1/COL3A1/COL5A1/CXCR4/DDR2/DGKI/DMTN/EMILIN1/EPPK1/FGF10/FKBP10/FN1/HBEGF/HPSE/IL6/KDR/KRT1/KRT6A/MMRN1/MYL9/MYOZ1/PDPN/PF4/PROCR/PTK7/SERPINA1/SHH/SYTL4/THBS1/TIMP1/TSKU/TSPAN32	34
BP	GO:2000146	negative regulation of cell motility	32/713	388/18870	3.21478851367823e-05	0.00147996296894085	0.00112998299141502	ANGPT2/APOD/APOE/ATP1B2/BCL2/CCDC125/CCL21/CITED2/COL3A1/DNAJA4/DUSP1/EMILIN1/EPPK1/GADD45A/GPR18/GREM1/HOXA7/ITGB1BP1/KLF4/LDLRAD4/LIMCH1/MIF/MITF/NEDD9/NGFR/RHOB/SFRP1/SHH/SMAD7/STC1/THBS1/TIMP1	32
BP	GO:0010463	mesenchymal cell proliferation	9/713	44/18870	3.2269646652241e-05	0.00147996296894085	0.00112998299141502	DCHS2/FGF9/FGFR2/FOXF1/KDR/MYC/SHH/SIX1/SOX9	9
BP	GO:0009408	response to heat	14/713	103/18870	3.2618035627357e-05	0.00148234145546507	0.00113179901612245	BAG3/CDKN1A/CETN1/CRYAB/CXCL10/DNAJA4/DNAJB1/DNAJB4/HSPA2/HSPB2/HSPB6/MAPT/MICB/THBS1	14
BP	GO:0097009	energy homeostasis	12/713	78/18870	3.40434842625209e-05	0.00152400848441825	0.00116361267295577	ADRB1/APOE/FMO2/LEP/MRAP2/NR1D2/NR4A3/RMI1/SLC25A25/SORL1/TSKU/WNK4	12
BP	GO:0050678	regulation of epithelial cell proliferation	33/713	407/18870	3.41446189747638e-05	0.00152400848441825	0.00116361267295577	APOE/AREG/C5AR1/CDH3/CLDN1/EGR3/EPPK1/FGF10/FGF9/FGFR2/GDF5/HES1/KDR/KLF9/LEP/MYC/NGFR/NOD2/NR4A1/NR4A3/OSR2/SFRP1/SGPP2/SHH/SIX1/SOX9/SULF2/TGM1/THBS1/TNMD/UHRF1/VEGFB/ZFP36	33
BP	GO:0030336	negative regulation of cell migration	31/713	373/18870	3.67765533132902e-05	0.00162695566383308	0.00124221501922674	ANGPT2/APOD/APOE/ATP1B2/BCL2/CCL21/CITED2/COL3A1/DNAJA4/DUSP1/EMILIN1/EPPK1/GADD45A/GPR18/GREM1/HOXA7/ITGB1BP1/KLF4/LDLRAD4/LIMCH1/MIF/MITF/NEDD9/NGFR/RHOB/SFRP1/SHH/SMAD7/STC1/THBS1/TIMP1	31
BP	GO:1901653	cellular response to peptide	31/713	374/18870	3.86963989104908e-05	0.00168303007098981	0.00128502901367833	ASS1/CCNA2/DDR2/FOS/GCK/GH1/GNRHR2/GPLD1/GRB14/INHBB/KLF2/LEP/LHCGR/LPIN1/MAP1B/NGFR/NOD2/NR4A1/NR4A2/NR4A3/PDK4/PID1/PIK3R1/PKM/PRKCZ/RHOQ/SLC39A14/SMPD3/SOCS3/SORL1/VCAM1	31
BP	GO:0048645	animal organ formation	11/713	67/18870	3.87174351197897e-05	0.00168303007098981	0.00128502901367833	CITED2/FGF10/FGFR2/GATA5/GATA6/HES1/HOXA11/LRP2/SHH/SIX1/SOX17	11
BP	GO:0070542	response to fatty acid	10/713	56/18870	4.10895595879314e-05	0.00175808352199371	0.0013423339090448	ALAD/ASS1/CLDN1/DGAT2/HES1/PDK4/PID1/SCD/SOX9/TLR2	10
BP	GO:0071456	cellular response to hypoxia	17/713	147/18870	4.13817717415354e-05	0.00175808352199371	0.0013423339090448	AQP3/BCL2/CBS/CCNA2/CITED2/DDR2/EGR1/FGFR2/FOS/GATA6/KCND2/MLST8/MYC/PTGIS/SFRP1/STC1/STOX1	17
BP	GO:0030323	respiratory tube development	20/713	192/18870	4.14990709332382e-05	0.00175808352199371	0.0013423339090448	COL3A1/CRISPLD2/ERRFI1/FGF10/FGF9/FGFR2/FOXF1/GATA6/HES1/HSD11B1/KDR/KLF2/PDPN/PTK7/SHH/SMPD3/SOX9/TCF21/THRB/TNC	20
BP	GO:0043491	phosphatidylinositol 3-kinase/protein kinase B signal transduction	26/713	290/18870	4.39042044488205e-05	0.00184434552974499	0.00140819677427176	ANGPT1/CCL21/DDR2/EPHA2/FN1/GH1/HBEGF/HPSE/ITGB1BP1/KDR/LEP/LRP2/MC1R/MST1R/MYO16/MYOC/NOX4/NTRK2/P2RX4/PIK3R1/ROR2/SMPD3/SOX9/STOX1/THBS1/TPBG	26
BP	GO:0150116	regulation of cell-substrate junction organization	11/713	68/18870	4.46338892635436e-05	0.00185758408381024	0.00141830468996871	APOD/DMTN/FAM107A/GREM1/ITGB1BP1/KDR/LIMCH1/MYOC/PIK3R1/SFRP1/THBS1	11
BP	GO:0030316	osteoclast differentiation	14/713	106/18870	4.51489601354801e-05	0.00185758408381024	0.00141830468996871	CCR1/EPHA2/FOS/FSTL3/GPR183/JUNB/LTF/MITF/NEDD9/PIK3R1/SFRP1/TF/TMEM64/TOB2	14
BP	GO:0019216	regulation of lipid metabolic process	29/713	342/18870	4.53341184686635e-05	0.00185758408381024	0.00141830468996871	ABCG1/ADM/APOC1/APOD/APOE/C3/CCDC3/CCL21/CH25H/EGR1/ENPP7/FMO2/GPLD1/HCAR1/LEP/LHCGR/LPCAT3/MAPT/MLST8/NOD2/NR1D2/NR4A3/PDK4/PLA2G3/RORC/SIK1/SORL1/SOX9/STAR	29
BP	GO:0060538	skeletal muscle organ development	19/713	178/18870	4.58970492152032e-05	0.0018653605611935	0.00142424219473108	ASS1/ATF3/BCL2/BTG2/CITED2/CNTNAP1/EGR1/EGR2/FOS/HLF/MAFF/MYOM1/MYOZ1/NR1D2/NR4A1/POPDC3/SHH/SIX1/TCF21	19
BP	GO:0009636	response to toxic substance	24/713	258/18870	4.76460049257146e-05	0.00192082563406167	0.00146659094958099	ALAD/ALDH1A1/APOE/ASS1/BCL2/CCL4/CDKN1A/CLDN1/FOS/GATA6/GLYAT/HBD/HP/INHBB/MAP1B/NQO1/SESN1/SLC30A1/SLC39A8/SOD3/TLR2/TPO/TTPA/TYMS	24
BP	GO:0048745	smooth muscle tissue development	7/713	27/18870	4.89227835841629e-05	0.00195651996109784	0.00149384432232568	COL3A1/ITGA8/SHH/SIX1/SOX9/TIPARP/ZFAND5	7
BP	GO:0030593	neutrophil chemotaxis	14/713	107/18870	5.0172468108119e-05	0.00199057276248005	0.00151984435555589	C5AR1/CCL18/CCL21/CCL4/CSF3R/CXADR/CXCL1/CXCL10/CXCL2/CXCL6/LBP/NOD2/PF4/PPBP	14
BP	GO:1902652	secondary alcohol metabolic process	17/713	150/18870	5.35793185848171e-05	0.00210900010712993	0.0016102661350066	ABCA1/ABCG1/ACLY/APOC1/APOE/APOL1/CETP/CH25H/DHCR24/DHCR7/FDXR/G6PD/LEP/LPCAT3/STAR/TSKU/VLDLR	17
BP	GO:0048638	regulation of developmental growth	28/713	328/18870	5.42542080875647e-05	0.00211888114241981	0.00161781051419005	ADRB1/APOE/BCL2/CDKN1A/CITED2/COLQ/CXCR4/EPPK1/FGF9/FGFR2/FN1/G6PD/GATA6/GDF5/GH1/LEP/MAP1B/MAPT/MYH6/MYOZ1/NEDD4L/NPY1R/NRCAM/PTPRS/RGS2/SEMA4B/SIX1/SMAD7	28
BP	GO:0007519	skeletal muscle tissue development	18/713	166/18870	5.87217050011972e-05	0.00227557987055027	0.00173745330342179	ATF3/BCL2/BTG2/CITED2/CNTNAP1/EGR1/EGR2/FOS/HLF/MAFF/MYOM1/MYOZ1/NR1D2/NR4A1/POPDC3/SHH/SIX1/TCF21	18
BP	GO:0007369	gastrulation	20/713	197/18870	5.97712720226421e-05	0.00228775089650973	0.00174674613885815	AMOT/COL5A1/CRB2/DUSP1/DUSP4/DUSP5/EPHA2/EYA2/FGFR2/FN1/FOXF1/GATA6/GSC/HOXA11/ITGA8/ITGB5/KLF4/NR4A3/SFRP1/SOX17	20
BP	GO:0045637	regulation of myeloid cell differentiation	21/713	213/18870	6.05614834089609e-05	0.00228775089650973	0.00174674613885815	CCR1/CSF3R/FAXDC2/FOS/FSTL3/HOXA7/HOXB8/LTF/MITF/MTURN/MYC/NEDD9/PF4/PIK3R1/PLA2G3/ROR2/SFRP1/TMEM64/TOB2/ZBTB16/ZFP36	21
BP	GO:0048762	mesenchymal cell differentiation	24/713	262/18870	6.08663471165821e-05	0.00228775089650973	0.00174674613885815	BCL2/CITED2/COL1A1/CRB2/EZH2/FGF10/FGFR2/FN1/FRZB/GATA5/GREM1/GSC/HES1/IL6/LDLRAD4/PDPN/PITX2/SEMA4B/SFRP1/SHH/SIX1/SMAD7/SOX9/TCF21	24
BP	GO:0060828	regulation of canonical Wnt signaling pathway	24/713	262/18870	6.08663471165821e-05	0.00228775089650973	0.00174674613885815	APC2/APOE/CDH3/COL1A1/DAAM2/EGR1/FGF10/FGF9/FGFR2/FRZB/GREM1/HHEX/LGR6/NKD2/PTK7/RSPO3/SFRP1/SFRP4/SHH/SOX17/SOX9/SULF2/TMEM64/TPBG	24
BP	GO:0098742	cell-cell adhesion via plasma-membrane adhesion molecules	25/713	279/18870	6.17587611098745e-05	0.00230397049841987	0.00175913014756013	CD164/CDH3/CLDN1/CLDN15/CLDN16/CLSTN2/CRB2/CRTAM/CXADR/DCHS2/FAT3/GATA5/IL1RAP/KLF4/MPZ/NEXN/NTNG2/PALLD/PCDH9/PCDHB5/PTK7/PTPRS/SELE/TENM1/VCAM1	25
BP	GO:0018149	peptide cross-linking	7/713	28/18870	6.31164502538168e-05	0.00233717877643578	0.00178448536935937	COL3A1/FN1/KRT1/KRT2/TGM1/TGM2/THBS1	7
BP	GO:0043616	keratinocyte proliferation	10/713	59/18870	6.54697177067235e-05	0.00240649352070522	0.00183740864090232	AREG/CDH3/CDKN1A/EPPK1/FGF10/FGFR2/KLF9/KRT2/TGM1/ZFP36	10
BP	GO:0032964	collagen biosynthetic process	9/713	48/18870	6.67019705404503e-05	0.00242725168928825	0.00185325794113753	ADAMTS3/COL1A1/COL5A1/DDR2/EMILIN1/IL6/LARP6/PCOLCE/SERPINH1	9
BP	GO:0033002	muscle cell proliferation	23/713	247/18870	6.70055477339025e-05	0.00242725168928825	0.00185325794113753	ADAMTS1/ANGPT1/APOD/APOE/CDKN1A/CITED2/DDR2/DNMT1/FGF9/FGFR2/FOS/GATA6/HBEGF/IL6/JUN/NDRG2/NPY5R/NR4A3/RBPMS2/SHH/SIX1/SMPD3/THBS1	23
BP	GO:0002761	regulation of myeloid leukocyte differentiation	15/713	124/18870	6.88710280908199e-05	0.00244228328739868	0.00186473488384153	CCR1/FOS/FSTL3/HOXA7/LTF/MITF/MYC/NEDD9/PF4/PIK3R1/PLA2G3/ROR2/SFRP1/TMEM64/TOB2	15
BP	GO:0046632	alpha-beta T cell differentiation	15/713	124/18870	6.88710280908199e-05	0.00244228328739868	0.00186473488384153	BCL2/GPR18/GPR183/IL18R1/IL4R/IL6/IRF1/JUNB/LY9/PRKCZ/RORC/SHH/SMAD7/SOCS3/ZBTB16	15
BP	GO:1902075	cellular response to salt	20/713	199/18870	6.88861659378302e-05	0.00244228328739868	0.00186473488384153	CCNA2/CIB2/CLDN1/COL1A1/DMTN/EGR1/FOS/FOSB/GPLD1/INHBB/JUNB/JUND/LEP/NEK7/P2RX4/P2RX7/PPP1R1B/SHH/SIX1/TGM2	20
BP	GO:0051896	regulation of phosphatidylinositol 3-kinase/protein kinase B signal transduction	23/713	248/18870	7.12873772501643e-05	0.00250961689347586	0.00191614551452258	ANGPT1/CCL21/DDR2/EPHA2/FN1/GH1/HBEGF/HPSE/ITGB1BP1/KDR/LEP/LRP2/MC1R/MST1R/MYOC/NOX4/NTRK2/P2RX4/ROR2/SOX9/STOX1/THBS1/TPBG	23
BP	GO:0040013	negative regulation of locomotion	33/713	423/18870	7.25432627708749e-05	0.00253597042371751	0.00193626699158773	ANGPT2/APOD/APOE/ATP1B2/BCL2/CCDC125/CCL21/CITED2/COL3A1/DNAJA4/DUSP1/EMILIN1/EPPK1/GADD45A/GPR18/GREM1/HOXA7/ITGB1BP1/KLF4/LDLRAD4/LIMCH1/MIF/MITF/NEDD9/NGFR/RHOB/SEMA4B/SFRP1/SHH/SMAD7/STC1/THBS1/TIMP1	33
BP	GO:0001952	regulation of cell-matrix adhesion	15/713	125/18870	7.55842182895925e-05	0.0026239271335394	0.00200342379764666	APOD/BCL2/CCL21/DMTN/FAM107A/GREM1/HOXA7/ITGB1BP1/KDR/LIMCH1/MYOC/PIK3R1/PRKCZ/SFRP1/THBS1	15
BP	GO:0048546	digestive tract morphogenesis	9/713	49/18870	7.90016199661444e-05	0.00272176582075436	0.00207812570220472	BCL2/FGF10/FGFR2/FOXF1/RBPMS2/SFRP1/SHH/SOX17/TCF21	9
BP	GO:0001657	ureteric bud development	13/713	98/18870	8.00359223146411e-05	0.00272176582075436	0.00207812570220472	BCL2/BMPER/FGFR2/GREM1/HES1/HOXA11/MYC/SFRP1/SHH/SIX1/SMAD7/SOX9/TCF21	13
BP	GO:0048661	positive regulation of smooth muscle cell proliferation	13/713	98/18870	8.00359223146411e-05	0.00272176582075436	0.00207812570220472	ADAMTS1/DDR2/DNMT1/FGF9/FGFR2/HBEGF/IL6/JUN/NPY5R/NR4A3/RBPMS2/SMPD3/THBS1	13
BP	GO:0045785	positive regulation of cell adhesion	36/713	482/18870	8.45474585626367e-05	0.00284037525444126	0.00216868651048189	ANGPT1/CCL21/CD1D/CITED2/CORO1A/ECM2/EGFL6/EGR3/EMILIN1/FN1/FOXF1/FSTL3/HES1/HSPH1/IL4I1/IL4R/IL6/ITGB1BP1/KDR/LEP/MMRN1/MYOC/NEDD9/NOD2/NR4A3/PDPN/PODXL/PRKCZ/SELE/SFRP1/SHH/SMAD7/TGM2/TNFSF14/VCAM1/ZBTB16	36
BP	GO:0070374	positive regulation of ERK1 and ERK2 cascade	21/713	218/18870	8.46601146052706e-05	0.00284037525444126	0.00216868651048189	ANGPT1/APOE/BMPER/C5AR1/CCL18/CCL21/CCL4/CCR1/FGF10/FGFR2/GPR183/KDR/MARCO/MIF/MTURN/NOD2/NOX4/NPY5R/PLA2G2A/PRKCZ/TPBG	21
BP	GO:0009266	response to temperature stimulus	18/713	171/18870	8.65278405685027e-05	0.00285216015341305	0.00217768452980611	ADRB1/BAG3/CDKN1A/CETN1/CRYAB/CXCL10/CXCR4/DNAJA4/DNAJB1/DNAJB4/HSPA2/HSPB2/HSPB6/LXN/MAPT/MICB/NGFR/THBS1	18
BP	GO:0043620	regulation of DNA-templated transcription in response to stress	8/713	39/18870	8.69041705614716e-05	0.00285216015341305	0.00217768452980611	ATF3/BAG3/CITED2/EGR1/JUN/KLF2/MUC1/STOX1	8
BP	GO:0060350	endochondral bone morphogenesis	10/713	61/18870	8.779417350643e-05	0.00285216015341305	0.00217768452980611	CBS/COL1A1/COL27A1/COL3A1/HOXA11/SERPINH1/SMPD3/SOX9/STC1/TSKU	10
BP	GO:0072163	mesonephric epithelium development	13/713	99/18870	8.90051978260524e-05	0.00285216015341305	0.00217768452980611	BCL2/BMPER/FGFR2/GREM1/HES1/HOXA11/MYC/SFRP1/SHH/SIX1/SMAD7/SOX9/TCF21	13
BP	GO:0072164	mesonephric tubule development	13/713	99/18870	8.90051978260524e-05	0.00285216015341305	0.00217768452980611	BCL2/BMPER/FGFR2/GREM1/HES1/HOXA11/MYC/SFRP1/SHH/SIX1/SMAD7/SOX9/TCF21	13
BP	GO:1990868	response to chemokine	13/713	99/18870	8.90051978260524e-05	0.00285216015341305	0.00217768452980611	CCL18/CCL21/CCL4/CCR1/CXCL1/CXCL10/CXCL2/CXCL6/CXCR4/DUSP1/PF4/PPBP/TFF2	13
BP	GO:1990869	cellular response to chemokine	13/713	99/18870	8.90051978260524e-05	0.00285216015341305	0.00217768452980611	CCL18/CCL21/CCL4/CCR1/CXCL1/CXCL10/CXCL2/CXCL6/CXCR4/DUSP1/PF4/PPBP/TFF2	13
BP	GO:0001763	morphogenesis of a branching structure	20/713	203/18870	9.08950474686836e-05	0.00287927656318259	0.00219838848150684	ADM/AREG/BCL2/EPHA2/FGF10/FGFR2/FOXF1/GREM1/HOXA11/KDR/MYC/RSPO3/SFRP1/SHH/SIX1/SOCS3/SOX9/TCF21/TGM2/TNC	20
BP	GO:0033273	response to vitamin	12/713	86/18870	9.10033400645828e-05	0.00287927656318259	0.00219838848150684	ALAD/AQP3/CBS/COL1A1/CXCL10/LEP/MAP1B/SFRP1/STC1/TNC/TRIM25/TYMS	12
BP	GO:0036294	cellular response to decreased oxygen levels	17/713	158/18870	0.000102909233714405	0.00323549219709628	0.00247036664315413	AQP3/BCL2/CBS/CCNA2/CITED2/DDR2/EGR1/FGFR2/FOS/GATA6/KCND2/MLST8/MYC/PTGIS/SFRP1/STC1/STOX1	17
BP	GO:0001953	negative regulation of cell-matrix adhesion	8/713	40/18870	0.000105068214589699	0.00328272502958692	0.00250642990856744	APOD/DMTN/FAM107A/HOXA7/ITGB1BP1/MYOC/PIK3R1/THBS1	8
BP	GO:0010038	response to metal ion	29/713	359/18870	0.000107289598158792	0.0033313087030795	0.00254352456962261	ALAD/AQP3/ASS1/BCL2/CLDN1/DMTN/FIBIN/FOS/FOSB/G6PD/GPLD1/INHBB/JUN/JUNB/JUND/MAPT/NEK7/NQO1/P2RX4/P2RX7/RYR2/SHH/SLC30A1/SLC39A8/SMPD3/SOD3/TF/THBS1/VCAM1	29
BP	GO:0003015	heart process	23/713	255/18870	0.000108755911460301	0.00335599260117311	0.00256237124727128	ADM/ADRB1/ATP1B2/CXADR/CXCR4/FXYD1/GATA6/HBEGF/HSPB7/KCND2/KCNJ3/MYH6/NEDD4L/NOX4/P2RX4/PPP1R13L/RGS2/RYR2/SMAD7/STC1/THRB/TRDN/VEGFB	23
BP	GO:0001892	embryonic placenta development	12/713	88/18870	0.000114110258661204	0.00346603437864065	0.00264639046903086	ADM/CITED2/FGFR2/HES1/JUNB/KRT19/KRT8/MDFI/PHLDA2/RSPO3/SOCS3/TTPA	12
BP	GO:0034616	response to laminar fluid shear stress	5/713	14/18870	0.000114402014898121	0.00346603437864065	0.00264639046903086	ABCA1/ASS1/KLF2/KLF4/SMAD7	5
BP	GO:1900426	positive regulation of defense response to bacterium	5/713	14/18870	0.000114402014898121	0.00346603437864065	0.00264639046903086	EMILIN1/KLK7/NOD2/PGC/SIGLEC16	5
BP	GO:0051893	regulation of focal adhesion assembly	10/713	63/18870	0.000116258082332657	0.00348008475198175	0.00265711822589482	APOD/DMTN/FAM107A/GREM1/ITGB1BP1/KDR/LIMCH1/MYOC/SFRP1/THBS1	10
BP	GO:0090109	regulation of cell-substrate junction assembly	10/713	63/18870	0.000116258082332657	0.00348008475198175	0.00265711822589482	APOD/DMTN/FAM107A/GREM1/ITGB1BP1/KDR/LIMCH1/MYOC/SFRP1/THBS1	10
BP	GO:0071621	granulocyte chemotaxis	15/713	130/18870	0.000118454945864823	0.00352473972844196	0.00269121324377097	C5AR1/CCL18/CCL21/CCL4/CSF3R/CXADR/CXCL1/CXCL10/CXCL2/CXCL6/LBP/NOD2/PF4/PPBP/THBS1	15
BP	GO:0050921	positive regulation of chemotaxis	16/713	145/18870	0.00012114663086631	0.00356763762544733	0.00272396669436456	C5AR1/CCL21/CCL4/CCR1/CXCL10/CXCR4/FGF10/IL6/KDR/LBP/NEDD9/P2RX4/THBS1/TNFSF14/TPBG/VEGFB	16
BP	GO:0150115	cell-substrate junction organization	13/713	102/18870	0.00012132394405402	0.00356763762544733	0.00272396669436456	APOD/BCL2/DMTN/FAM107A/FN1/GREM1/ITGB1BP1/KDR/LIMCH1/MYOC/PIK3R1/SFRP1/THBS1	13
BP	GO:1903706	regulation of hemopoiesis	32/713	417/18870	0.000126107783378123	0.00368662461466221	0.00281481577426331	CCR1/CRTAM/CSF3R/EGR3/FAXDC2/FOS/FSTL3/HOXA7/HOXB8/IL17D/IL4I1/IL4R/IRF1/JUNB/LTF/MITF/MTURN/MYC/NEDD9/PF4/PIK3R1/PLA2G3/PRKCZ/ROR2/SFRP1/SHH/SMAD7/TMEM64/TOB2/TSC22D1/ZBTB16/ZFP36	32
BP	GO:0033688	regulation of osteoblast proliferation	7/713	31/18870	0.000126995780874142	0.00369099946854555	0.00281815606762325	BCL2/FGFR2/GREM1/HPSE/LTF/NPR3/SFRP1	7
BP	GO:0030177	positive regulation of Wnt signaling pathway	16/713	146/18870	0.000131392174456117	0.00379251700766985	0.00289566685333085	CDH3/COL1A1/DAAM2/DIXDC1/FGF10/FGF9/FGFR2/HHEX/LGR6/PTK7/RSPO3/SFRP1/SFRP4/SHH/SULF2/TLR2	16
BP	GO:0071375	cellular response to peptide hormone stimulus	26/713	310/18870	0.000132005993065524	0.00379251700766985	0.00289566685333085	ASS1/CCNA2/DDR2/FOS/GCK/GH1/GNRHR2/GPLD1/GRB14/INHBB/LEP/LHCGR/LPIN1/MAP1B/NR4A1/NR4A2/NR4A3/PDK4/PID1/PIK3R1/PKM/PRKCZ/RHOQ/SLC39A14/SOCS3/SORL1	26
BP	GO:0034612	response to tumor necrosis factor	23/713	259/18870	0.000137269378527006	0.00392119784718001	0.00299391739271532	AFF3/ASS1/CCDC3/CCL18/CCL21/CCL4/CLDN1/COL1A1/FOS/HES1/KLF2/KRT18/KRT8/NAIP/PID1/SELE/SFRP1/SMPD3/THBS1/TNFRSF21/TRAF5/VCAM1/ZFP36	23
BP	GO:0060047	heart contraction	22/713	243/18870	0.000144293359526515	0.00408513947606391	0.00311909028968062	ADM/ADRB1/ATP1B2/CXADR/CXCR4/FXYD1/GATA6/HBEGF/HSPB7/KCND2/KCNJ3/MYH6/NEDD4L/P2RX4/PPP1R13L/RGS2/RYR2/SMAD7/STC1/THRB/TRDN/VEGFB	22
BP	GO:0090596	sensory organ morphogenesis	24/713	277/18870	0.000144642866025867	0.00408513947606391	0.00311909028968062	BCL2/CITED2/COL5A1/CRB2/EPHA2/FAT3/FGF10/FGF9/FGFR2/FJX1/FRZB/GSC/ITGA8/KCNQ4/KDR/NTRK2/OSR2/PITX2/PTK7/SIX1/SOX9/STOX1/THRB/TSKU	24
BP	GO:0010812	negative regulation of cell-substrate adhesion	10/713	65/18870	0.000152154509289246	0.00427314826930866	0.00326263897506095	ANGPT2/APOD/COL1A1/DMTN/FAM107A/HOXA7/ITGB1BP1/MYOC/PIK3R1/THBS1	10
BP	GO:0019730	antimicrobial humoral response	15/713	133/18870	0.000153254598243249	0.00427411632042361	0.00326337810253756	CXCL1/CXCL10/CXCL2/CXCL6/GATA6/IGHG1/KLK7/KRT6A/LTF/NOD2/PF4/PGC/PPBP/SLPI/TF	15
BP	GO:0071772	response to BMP	18/713	179/18870	0.000155370238257238	0.00427411632042361	0.00326337810253756	BMPER/CRB2/EGR1/FSTL3/GATA5/GATA6/GDF5/GREM1/HES1/KDR/LRP2/RBPMS2/SFRP1/SFRP4/SMAD7/SMPD3/SORL1/SOX9	18
BP	GO:0071773	cellular response to BMP stimulus	18/713	179/18870	0.000155370238257238	0.00427411632042361	0.00326337810253756	BMPER/CRB2/EGR1/FSTL3/GATA5/GATA6/GDF5/GREM1/HES1/KDR/LRP2/RBPMS2/SFRP1/SFRP4/SMAD7/SMPD3/SORL1/SOX9	18
BP	GO:0008544	epidermis development	30/713	385/18870	0.00015560895585459	0.00427411632042361	0.00326337810253756	AQP3/BCL2/CDH3/CDKN1A/CLDN1/EPHA2/ERRFI1/EZH2/FGF10/FGFR2/GATA6/GORAB/HES1/HOXA7/HPSE/KLF4/KLK7/KRT1/KRT2/KRT6A/MAFF/NGFR/PALLD/PITX2/SFRP4/SHH/SOX9/STS/TGM1/ZFP36	30
BP	GO:0070098	chemokine-mediated signaling pathway	12/713	91/18870	0.000158134229684835	0.00431974324696442	0.00329821522483297	CCL18/CCL21/CCL4/CCR1/CXCL1/CXCL10/CXCL2/CXCL6/CXCR4/PF4/PPBP/TFF2	12
BP	GO:0003413	chondrocyte differentiation involved in endochondral bone morphogenesis	5/713	15/18870	0.00016627973542749	0.00449314809406499	0.00343061348881979	COL27A1/SERPINH1/SMPD3/SOX9/TSKU	5
BP	GO:0071599	otic vesicle development	5/713	15/18870	0.00016627973542749	0.00449314809406499	0.00343061348881979	FGF10/FGFR2/SIX1/SOX9/STOX1	5
BP	GO:0043086	negative regulation of catalytic activity	35/713	480/18870	0.000168383166868021	0.0045255239310389	0.00345533312429792	ANGPTL4/APOC1/APOE/CAMK2N1/CDKN1A/CRB2/DHCR24/DUSP1/ERRFI1/FZD10/GADD45A/HHEX/HP/IFIT1/ITGB1BP1/KLF4/LTF/MAPT/NAIP/PPP1R15A/PPP1R1B/PRKAR2B/PTX3/RGS2/SERPINA1/SERPINB12/SERPINH1/SLC39A14/SMAD7/SORL1/SPINK2/THBS1/TIMP1/UCHL1/ZFP36	35
BP	GO:0009612	response to mechanical stimulus	20/713	213/18870	0.000175274548855875	0.00468554796647336	0.00357751485590432	ANGPT2/BAG3/BTG2/CITED2/COL1A1/CXCL10/CXCR4/DDR2/FOS/FOSB/GADD45A/GDF5/IRF1/MAP1B/P2RX7/RYR2/SOX9/THBS1/TNC/TNFSF14	20
BP	GO:0032526	response to retinoic acid	13/713	106/18870	0.00017980767956204	0.00475586555624675	0.00363120382117491	ABCA1/AQP3/COL1A1/FGFR2/FZD10/GATA6/KLF4/LEP/MICB/PTK7/RXRG/SOX9/TNC	13
BP	GO:1901890	positive regulation of cell junction assembly	13/713	106/18870	0.00017980767956204	0.00475586555624675	0.00363120382117491	CBLN2/CLDN1/CLSTN2/EPHA2/IL1RAP/ITGB1BP1/KDR/LRRN3/MYOC/NTRK2/SFRP1/SRPX2/TPBG	13
BP	GO:0050808	synapse organization	35/713	483/18870	0.000189693420354075	0.004990933728158	0.00381068333630956	ACTL9/APOE/C3/C5AR1/CACNB3/CBLN2/CLSTN2/CNTNAP1/COLQ/ELFN1/IL1RAP/LRRN3/MAP1B/MAPT/NEDD9/NEGR1/NRCAM/NTNG2/NTRK2/PCDHB5/PDZRN3/PPFIBP2/PTK7/PTPRS/RHOB/ROR2/SIX1/SNCB/SNCG/SRPX2/SYNPO/TANC2/TLR2/TNC/TPBG	35
BP	GO:0030510	regulation of BMP signaling pathway	14/713	121/18870	0.0001921746843581	0.00502974474924681	0.00384031637080446	BMPER/CRB2/FSTL3/GATA6/GDF5/GREM1/HES1/KDR/LRP2/RBPMS2/SFRP1/SFRP4/SMAD7/SORL1	14
BP	GO:0048566	embryonic digestive tract development	7/713	33/18870	0.000193196844405872	0.00503016158950496	0.00384063463714743	FGF10/FGF9/FGFR2/FOXF1/RBPMS2/SHH/TCF21	7
BP	GO:0016126	sterol biosynthetic process	10/713	67/18870	0.000196963647445547	0.00510166462994968	0.00389522871904855	ABCG1/ACLY/APOE/CH25H/CYB5R2/DHCR24/DHCR7/FAXDC2/G6PD/LPCAT3	10
BP	GO:0060428	lung epithelium development	8/713	44/18870	0.000211940994169195	0.00545726944823695	0.00416674051006142	ERRFI1/FGF10/FGFR2/GATA6/KLF2/SHH/SOX9/THRB	8
BP	GO:0006986	response to unfolded protein	15/713	137/18870	0.000213237438716018	0.00545726944823695	0.00416674051006142	ATF3/BAG3/CREB3L4/DNAJB1/DNAJB4/EDEM2/HSPA2/HSPB2/HSPB7/HSPB8/HSPH1/PIK3R1/PPP1R15A/SERPINH1/THBS1	15
BP	GO:0070841	inclusion body assembly	6/713	24/18870	0.000213967755922073	0.00545726944823695	0.00416674051006142	BAG3/DNAJA4/DNAJB1/HSPA2/MAPT/SORL1	6
BP	GO:0019318	hexose metabolic process	21/713	233/18870	0.000215583401096308	0.00547056559431698	0.0041768923984783	ALDOC/APOD/ATF3/C1QTNF3/CHST15/FUT5/G6PD/GCK/GLYCTK/GPLD1/HK3/LEP/MST1/NPY1R/PDK4/PER2/PKM/RORC/SIK1/SLC39A14/TSTD1	21
BP	GO:0042063	gliogenesis	27/713	338/18870	0.000219700233184246	0.00553069526352105	0.00422280267117156	AREG/ASPA/ATP1B2/C5AR1/CNTNAP1/COL3A1/CSPG4/CXCR4/DAAM2/EGR2/EZH2/FGF10/GPR183/HES1/IL6/LRP2/MAPT/MYOC/MYRF/NTRK2/P2RX4/ROR2/SHH/SOX9/TLR2/TNFRSF21/VCAN	27
BP	GO:0030099	myeloid cell differentiation	32/713	430/18870	0.000220165704629063	0.00553069526352105	0.00422280267117156	CCR1/CITED2/CSF3R/DMTN/EPHA2/FASN/FAXDC2/FOS/FSTL3/G6PD/GPR183/HOXA7/HOXB8/JUNB/KLF2/LTF/MITF/MTURN/MYC/NEDD9/PF4/PIK3R1/PIR/PLA2G3/ROR2/SFRP1/TF/TLR2/TMEM64/TOB2/ZBTB16/ZFP36	32
BP	GO:0071774	response to fibroblast growth factor	14/713	123/18870	0.000228580762980307	0.00564299537238812	0.00430854617666256	COL1A1/EGR3/FGF10/FGF9/FGFR2/IER2/ITGB1BP1/NGFR/NR4A1/SFRP1/SULF2/THBS1/TNC/ZFP36	14
BP	GO:0051051	negative regulation of transport	34/713	469/18870	0.000231385707069353	0.00564299537238812	0.00430854617666256	ANGPT1/APOC1/APOD/APOE/ATP9A/BCL2/CD300LF/CORO1A/CRYAB/DMTN/FOXF1/HES1/INHBB/ITGB1BP1/LEP/MAP1B/NEDD4L/NPY5R/PID1/RGS2/SESTD1/SFRP1/SFRP4/SHH/SLC30A1/STC1/STXBP6/SYTL4/TFF2/THBS1/TLR2/TRDN/WDR54/WNK4	34
BP	GO:0045165	cell fate commitment	24/713	286/18870	0.000234270453220958	0.00564299537238812	0.00430854617666256	APC2/BCL2/EBF2/EYA2/FGF10/FGFR2/GATA5/GATA6/GSC/HES1/HOXA11/IL6/KDR/KLF4/LY9/MITF/PDPN/SFRP1/SHH/SIX1/SOCS3/SOX17/SOX9/TEAD4	24
BP	GO:0034374	low-density lipoprotein particle remodeling	5/713	16/18870	0.00023436572620253	0.00564299537238812	0.00430854617666256	ABCG1/APOE/CETP/PLA2G2A/PLA2G3	5
BP	GO:0034375	high-density lipoprotein particle remodeling	5/713	16/18870	0.00023436572620253	0.00564299537238812	0.00430854617666256	ABCG1/APOC1/APOE/CETP/PLA2G3	5
BP	GO:0051895	negative regulation of focal adhesion assembly	5/713	16/18870	0.00023436572620253	0.00564299537238812	0.00430854617666256	APOD/DMTN/FAM107A/ITGB1BP1/THBS1	5
BP	GO:0150118	negative regulation of cell-substrate junction organization	5/713	16/18870	0.00023436572620253	0.00564299537238812	0.00430854617666256	APOD/DMTN/FAM107A/ITGB1BP1/THBS1	5
BP	GO:0045766	positive regulation of angiogenesis	18/713	185/18870	0.000234795566604667	0.00564299537238812	0.00430854617666256	ADM/ANGPT2/ANGPTL4/BMPER/C3/C5AR1/CXCR4/EMILIN1/GATA6/GREM1/HSPB6/KDR/KLF4/PKM/PTGIS/RHOB/THBS1/VEGFB	18
BP	GO:1904018	positive regulation of vasculature development	18/713	185/18870	0.000234795566604667	0.00564299537238812	0.00430854617666256	ADM/ANGPT2/ANGPTL4/BMPER/C3/C5AR1/CXCR4/EMILIN1/GATA6/GREM1/HSPB6/KDR/KLF4/PKM/PTGIS/RHOB/THBS1/VEGFB	18
BP	GO:0007044	cell-substrate junction assembly	12/713	95/18870	0.000238812135985074	0.00568874839381584	0.0043434795750679	APOD/BCL2/DMTN/FAM107A/FN1/GREM1/ITGB1BP1/KDR/LIMCH1/MYOC/SFRP1/THBS1	12
BP	GO:0051346	negative regulation of hydrolase activity	20/713	218/18870	0.000238975227585782	0.00568874839381584	0.0043434795750679	ANGPTL4/APOC1/CRB2/DHCR24/FZD10/KLF4/LTF/NAIP/PPP1R15A/PPP1R1B/PTX3/RGS2/SERPINA1/SERPINB12/SERPINH1/SLC39A14/SORL1/SPINK2/THBS1/TIMP1	20
BP	GO:0048713	regulation of oligodendrocyte differentiation	8/713	45/18870	0.000249334070315809	0.00586779591800726	0.00448018614221672	ASPA/CXCR4/DAAM2/HES1/MYRF/SHH/TLR2/TNFRSF21	8
BP	GO:0007565	female pregnancy	18/713	186/18870	0.000251007529481023	0.00586779591800726	0.00448018614221672	ADM/ANGPT2/BCL2/CBS/CITED2/EPYC/FOS/FOSB/JUNB/LEP/LNPEP/PAPPA/PSG4/RGS2/STC1/STS/TEAD4/TIMP1	18
BP	GO:0048608	reproductive structure development	25/713	305/18870	0.000251286053590756	0.00586779591800726	0.00448018614221672	ADAMTS1/BCL2/C3/CITED2/DHCR24/FGF10/FGF9/FGFR2/GATA6/HOXA11/INHBB/KDR/LEP/LHCGR/LRP2/PTX3/REC8/RHOBTB3/ROR2/SFRP1/SHH/SOX9/TCF21/TIPARP/TNC	25
BP	GO:0051146	striated muscle cell differentiation	25/713	305/18870	0.000251286053590756	0.00586779591800726	0.00448018614221672	ADAMTS5/BCL2/BHLHE41/CNTNAP1/CXADR/CXCL10/EZH2/G6PD/GATA6/GREM1/IL4R/KRT19/KRT8/MYH6/MYL9/MYOZ1/NOX4/POPDC3/RGS2/SHH/SIK1/SIX1/TMEM182/TMOD2/TNFSF14	25
BP	GO:0045670	regulation of osteoclast differentiation	10/713	69/18870	0.000252365697613835	0.00586779591800726	0.00448018614221672	CCR1/FOS/FSTL3/LTF/MITF/NEDD9/PIK3R1/SFRP1/TMEM64/TOB2	10
BP	GO:0006869	lipid transport	33/713	453/18870	0.000260659161379689	0.00601272498037266	0.00459084254299939	ABCA1/ABCA8/ABCA9/ABCG1/APOC1/APOD/APOE/APOL1/APOL5/APOLD1/AQP9/ATP9A/CETP/ENPP7/GRAMD1B/GRAMD1C/LBP/LEP/LHCGR/LPCAT3/MIF/P2RX4/P2RX7/PLA2G2A/PLA2G3/SHH/STAR/THBS1/TMEM30B/TSKU/TTPA/VLDLR/WNK4	33
BP	GO:0090263	positive regulation of canonical Wnt signaling pathway	13/713	110/18870	0.000261004465041182	0.00601272498037266	0.00459084254299939	CDH3/COL1A1/DAAM2/FGF10/FGF9/FGFR2/HHEX/LGR6/PTK7/RSPO3/SFRP1/SFRP4/SULF2	13
BP	GO:0048660	regulation of smooth muscle cell proliferation	17/713	171/18870	0.000268735471652175	0.00616242487517993	0.00470514157513659	ADAMTS1/APOD/APOE/CDKN1A/DDR2/DNMT1/FGF9/FGFR2/HBEGF/IL6/JUN/NDRG2/NPY5R/NR4A3/RBPMS2/SMPD3/THBS1	17
BP	GO:0036315	cellular response to sterol	6/713	25/18870	0.000272603581318519	0.00622258129228893	0.00475107227042033	ABCA1/GPLD1/GRAMD1B/GRAMD1C/INHBB/RORC	6
BP	GO:0007623	circadian rhythm	19/713	204/18870	0.000279851382939959	0.0062898167412603	0.0048024079560775	ADRB1/ASS1/BHLHE41/CIART/EGR1/EGR3/EZH2/KCND2/KLF9/LEP/MAGEL2/NGFR/NR1D2/NTRK2/PER2/PER3/RORC/SIK1/TYMS	19
BP	GO:0001570	vasculogenesis	11/713	83/18870	0.000281478100930153	0.0062898167412603	0.0048024079560775	ADM/AMOT/CITED2/EPHA2/FOXF1/JUNB/KDR/NTRK2/SHH/SOX17/TIPARP	11
BP	GO:0061844	antimicrobial humoral immune response mediated by antimicrobial peptide	11/713	83/18870	0.000281478100930153	0.0062898167412603	0.0048024079560775	CXCL1/CXCL10/CXCL2/CXCL6/KLK7/KRT6A/LTF/NOD2/PF4/PGC/PPBP	11
BP	GO:0090130	tissue migration	29/713	380/18870	0.000282492874805589	0.0062898167412603	0.0048024079560775	AMOT/ANGPT1/ANGPT2/APOE/BMPER/CORO1A/DAAM2/DNAJA4/EGR3/EPHA2/EPPK1/FGF10/FOXF1/GADD45A/GPLD1/GREM1/HBEGF/ITGB1BP1/KDR/KLF4/KRT2/NR4A1/P2RX4/PLEKHG5/RHOB/SOX9/SRPX2/STC1/THBS1	29
BP	GO:0072006	nephron development	16/713	156/18870	0.000283221184289154	0.0062898167412603	0.0048024079560775	ANGPT1/ANGPT2/BCL2/DCHS2/EGR1/GREM1/HES1/HOXA11/MYC/PODXL/SHH/SIX1/SOX9/SULF2/TCF21/WNK4	16
BP	GO:0002021	response to dietary excess	7/713	35/18870	0.000284786455140037	0.0062898167412603	0.0048024079560775	ADRB1/APOE/LEP/RMI1/SLC25A25/SORL1/WNK4	7
BP	GO:0110110	positive regulation of animal organ morphogenesis	7/713	35/18870	0.000284786455140037	0.0062898167412603	0.0048024079560775	FGF10/GATA5/HOXA11/NGFR/SIX1/SOX9/STOX1	7
BP	GO:0060840	artery development	13/713	111/18870	0.00028561480301382	0.0062898167412603	0.0048024079560775	APOE/CITED2/COL3A1/EGR2/FKBP10/FOXF1/HES1/LEP/LRP2/NGFR/SHH/SIX1/SMAD7	13
BP	GO:0071356	cellular response to tumor necrosis factor	21/713	238/18870	0.000288088676015897	0.00631647057633101	0.00482275872222366	ASS1/CCDC3/CCL18/CCL21/CCL4/CLDN1/COL1A1/FOS/HES1/KLF2/KRT18/KRT8/NAIP/PID1/SFRP1/SMPD3/THBS1/TNFRSF21/TRAF5/VCAM1/ZFP36	21
BP	GO:0007389	pattern specification process	34/713	475/18870	0.000292466786028611	0.00638446053867698	0.00487467049478163	APC2/ASPH/BARX1/BHLHE41/BTG2/C3/CITED2/CRB2/DAAM2/EGR2/FGF10/FGFR2/FOXF1/GATA5/GORAB/GREM1/GSC/HES1/HHEX/HOXA11/HOXA7/HOXB8/LRP2/MDFI/PITX2/SFRP1/SHH/SIX1/SOX17/STC1/STIL/TDRD5/WIF1/ZBTB16	34
BP	GO:2000027	regulation of animal organ morphogenesis	14/713	126/18870	0.000294256224223478	0.0063955950647529	0.00488317194066056	CITED2/DAAM1/FGF10/GATA5/GREM1/HOXA11/NGFR/PTK7/RSPO3/SFRP1/SHH/SIX1/SOX9/STOX1	14
BP	GO:0000302	response to reactive oxygen species	19/713	205/18870	0.000297806974939844	0.00644474921092762	0.00492070216965994	APOD/APOE/AREG/BCL2/COL1A1/CRYAB/DDR2/EZH2/FOS/HP/IL6/JUN/KLF2/MAPT/NQO1/RHOB/SESN1/SMPD3/SOD3	19
BP	GO:0061458	reproductive system development	25/713	309/18870	0.000306190376946363	0.0065976107515296	0.00503741518515205	ADAMTS1/BCL2/C3/CITED2/DHCR24/FGF10/FGF9/FGFR2/GATA6/HOXA11/INHBB/KDR/LEP/LHCGR/LRP2/PTX3/REC8/RHOBTB3/ROR2/SFRP1/SHH/SOX9/TCF21/TIPARP/TNC	25
BP	GO:0044703	multi-organism reproductive process	19/713	206/18870	0.000316759026660982	0.00679604452479935	0.00518892356301206	ADM/ANGPT2/BCL2/CBS/CITED2/EPYC/FOS/FOSB/JUNB/LEP/LNPEP/MAFF/PAPPA/PSG4/RGS2/STC1/STS/TEAD4/TIMP1	19
BP	GO:0046683	response to organophosphorus	14/713	127/18870	0.00031946989410375	0.00682491453258396	0.00521096642384254	AQP9/AREG/ASS1/CIB2/COL1A1/DMTN/FOS/FOSB/GATA6/INHBB/P2RX4/P2RX7/STC1/TYMS	14
BP	GO:0032310	prostaglandin secretion	5/713	17/18870	0.000321738053107792	0.00684412139355681	0.00522563126794559	LEP/MIF/P2RX4/P2RX7/PLA2G3	5
BP	GO:0002040	sprouting angiogenesis	18/713	190/18870	0.000326013957365957	0.00690569395284923	0.00527264321770277	ANGPT1/BMPER/EGR3/EPHA2/ESM1/GPLD1/GREM1/ITGB1BP1/KDR/KLF2/KLF4/NGFR/NR4A1/PKM/RSPO3/SRPX2/THBS1/VEGFB	18
BP	GO:0046661	male sex differentiation	17/713	174/18870	0.000330067256642201	0.006932799226699	0.0052933386668935	BCL2/CITED2/DHCR24/FGF10/FGF9/GATA6/HOXA11/INHBB/LHCGR/LRP2/REC8/RHOBTB3/ROR2/SFRP1/SHH/SOX9/TCF21	17
BP	GO:0071453	cellular response to oxygen levels	17/713	174/18870	0.000330067256642201	0.006932799226699	0.0052933386668935	AQP3/BCL2/CBS/CCNA2/CITED2/DDR2/EGR1/FGFR2/FOS/GATA6/KCND2/MLST8/MYC/PTGIS/SFRP1/STC1/STOX1	17
BP	GO:0010837	regulation of keratinocyte proliferation	8/713	47/18870	0.000340347362373097	0.00705925851046076	0.00538989300153309	AREG/CDH3/EPPK1/FGF10/FGFR2/KLF9/TGM1/ZFP36	8
BP	GO:0032355	response to estradiol	13/713	113/18870	0.000340819706815996	0.00705925851046076	0.00538989300153309	AREG/ASS1/CCNA2/COL1A1/CRYAB/CSN1S1/EZH2/FGF10/GH1/LEP/MAP1B/NQO1/SFRP1	13
BP	GO:0003158	endothelium development	15/713	143/18870	0.000340904457564132	0.00705925851046076	0.00538989300153309	APOLD1/BARX1/CLDN1/COL27A1/CXCL10/CXCR4/FASN/HPSE/KDR/PDPN/PTPRS/RHOB/SOX17/STC1/TNMD	15
BP	GO:0060740	prostate gland epithelium morphogenesis	6/713	26/18870	0.000343148593327058	0.00705925851046076	0.00538989300153309	FGF10/FGFR2/SFRP1/SHH/SOX9/TNC	6
BP	GO:0098581	detection of external biotic stimulus	6/713	26/18870	0.000343148593327058	0.00705925851046076	0.00538989300153309	CD1D/LBP/NAIP/NOD2/NR4A1/TLR2	6
BP	GO:0018108	peptidyl-tyrosine phosphorylation	23/713	276/18870	0.000346333414177387	0.00707328839961289	0.00540060511828605	ANGPT1/AREG/CSPG4/DDR2/DMTN/ERRFI1/FGF10/FGFR2/GH1/GREM1/HBEGF/HES1/IL6/KDR/LEP/MIF/MLST8/NEDD9/NOD2/NOX4/PRKCZ/SFRP1/SOCS3	23
BP	GO:0048041	focal adhesion assembly	11/713	85/18870	0.000347522719696886	0.00707328839961289	0.00540060511828605	APOD/BCL2/DMTN/FAM107A/GREM1/ITGB1BP1/KDR/LIMCH1/MYOC/SFRP1/THBS1	11
BP	GO:0035966	response to topologically incorrect protein	16/713	159/18870	0.000351459795711699	0.00707328839961289	0.00540060511828605	ATF3/BAG3/CREB3L4/DNAJB1/DNAJB4/EDEM2/HSPA2/HSPB2/HSPB7/HSPB8/HSPH1/PIK3R1/PPP1R15A/SDF2L1/SERPINH1/THBS1	16
BP	GO:0048659	smooth muscle cell proliferation	17/713	175/18870	0.000353040740362507	0.00707328839961289	0.00540060511828605	ADAMTS1/APOD/APOE/CDKN1A/DDR2/DNMT1/FGF9/FGFR2/HBEGF/IL6/JUN/NDRG2/NPY5R/NR4A3/RBPMS2/SMPD3/THBS1	17
BP	GO:0048865	stem cell fate commitment	4/713	10/18870	0.000353735167014047	0.00707328839961289	0.00540060511828605	GSC/SFRP1/SOX17/SOX9	4
BP	GO:0071600	otic vesicle morphogenesis	4/713	10/18870	0.000353735167014047	0.00707328839961289	0.00540060511828605	FGF10/FGFR2/SOX9/STOX1	4
BP	GO:2000425	regulation of apoptotic cell clearance	4/713	10/18870	0.000353735167014047	0.00707328839961289	0.00540060511828605	C2/C3/CD300LF/TGM2	4
BP	GO:1901654	response to ketone	19/713	208/18870	0.000357837790332903	0.00712681718674972	0.00544147547807551	ACACA/ASS1/CCL21/CDKN1A/CLDN1/CSN1S1/FIBIN/FOS/FOSB/HOXA11/KLF2/KLF9/NQO1/PAPPA/SFRP1/THBS1/TLR2/TNC/TYMS	19
BP	GO:0061035	regulation of cartilage development	10/713	72/18870	0.00035953026653609	0.00713211032703933	0.00544551690250568	CHADL/FRZB/GDF5/GREM1/HOXA11/LEP/SMAD7/SMPD3/SOX9/ZBTB16	10
BP	GO:0051963	regulation of synapse assembly	13/713	114/18870	0.000371667905247936	0.00734374647563016	0.00560710557282719	CBLN2/CLSTN2/COLQ/IL1RAP/LRRN3/NEGR1/NTNG2/NTRK2/PTPRS/SIX1/SRPX2/TLR2/TPBG	13
BP	GO:1990266	neutrophil migration	14/713	129/18870	0.000375486938169494	0.00738999686578466	0.00564241872276248	C5AR1/CCL18/CCL21/CCL4/CSF3R/CXADR/CXCL1/CXCL10/CXCL2/CXCL6/LBP/NOD2/PF4/PPBP	14
BP	GO:0018212	peptidyl-tyrosine modification	23/713	278/18870	0.000383699468537956	0.00752086978379976	0.00574234296039375	ANGPT1/AREG/CSPG4/DDR2/DMTN/ERRFI1/FGF10/FGFR2/GH1/GREM1/HBEGF/HES1/IL6/KDR/LEP/MIF/MLST8/NEDD9/NOD2/NOX4/PRKCZ/SFRP1/SOCS3	23
BP	GO:0032370	positive regulation of lipid transport	11/713	86/18870	0.000385145562042956	0.00752086978379976	0.00574234296039375	ABCA1/ABCA8/ABCG1/APOE/CETP/ENPP7/LPCAT3/MIF/P2RX4/P2RX7/PLA2G3	11
BP	GO:0006006	glucose metabolic process	18/713	193/18870	0.000394379386380592	0.0076254329237737	0.00582217912668922	ALDOC/APOD/ATF3/C1QTNF3/G6PD/GCK/GPLD1/HK3/LEP/MST1/NPY1R/PDK4/PER2/PKM/RORC/SIK1/SLC39A14/TSTD1	18
BP	GO:0005996	monosaccharide metabolic process	22/713	261/18870	0.000394910043741777	0.0076254329237737	0.00582217912668922	ALDOC/APOD/ATF3/C1QTNF3/CHST15/FUT5/G6PD/GCK/GLYCTK/GPLD1/HK3/LEP/MST1/NPY1R/PDK4/PER2/PKM/RORC/SIK1/SLC2A3/SLC39A14/TSTD1	22
BP	GO:0043277	apoptotic cell clearance	8/713	48/18870	0.000395076440739625	0.0076254329237737	0.00582217912668922	C2/C3/CD300LF/FCN1/FCN3/MARCO/TGM2/THBS1	8
BP	GO:0042093	T-helper cell differentiation	10/713	73/18870	0.000402740040739473	0.00772194197203808	0.00589586582381952	GPR183/IL18R1/IL4R/IL6/JUNB/LY9/PRKCZ/RORC/SMAD7/SOCS3	10
BP	GO:0035265	organ growth	17/713	177/18870	0.000403166004141216	0.00772194197203808	0.00589586582381952	BCL2/CITED2/COL27A1/DDR2/FGF10/FGF9/FGFR2/G6PD/GATA6/LEP/MYH6/RGS2/SHH/SMPD3/SOX9/STC1/TSKU	17
BP	GO:0048730	epidermis morphogenesis	7/713	37/18870	0.000408350264086355	0.00779138538231943	0.00594888733458065	BCL2/FGF10/FGFR2/GORAB/KLF4/NGFR/SHH	7
BP	GO:0120162	positive regulation of cold-induced thermogenesis	12/713	101/18870	0.000424012293492789	0.00805945800445039	0.00615356644468623	ADRB1/CXCR4/EBF2/ELOVL6/ESRRG/GATM/IL4R/LCN2/LEP/LPIN1/PER2/SCD	12
BP	GO:0072189	ureter development	5/713	18/18870	0.000431703432291809	0.00817456612888922	0.00624145392938636	FOXF1/SHH/SIX1/SOX17/SOX9	5
BP	GO:0010631	epithelial cell migration	28/713	372/18870	0.000445614352698537	0.00840613641184901	0.00641826273241269	AMOT/ANGPT1/ANGPT2/APOE/BMPER/CORO1A/DAAM2/DNAJA4/EGR3/EPHA2/EPPK1/FGF10/GADD45A/GPLD1/GREM1/HBEGF/ITGB1BP1/KDR/KLF4/KRT2/NR4A1/P2RX4/PLEKHG5/RHOB/SOX9/SRPX2/STC1/THBS1	28
BP	GO:0032924	activin receptor signaling pathway	8/713	49/18870	0.000456749576500305	0.00851974303330234	0.00650500378786374	CITED2/FGF10/FGF9/FSTL3/INHBB/SHH/SMAD7/WIF1	8
BP	GO:0046850	regulation of bone remodeling	8/713	49/18870	0.000456749576500305	0.00851974303330234	0.00650500378786374	GREM1/IL6/LEP/P2RX7/PDK4/SFRP1/TF/TMEM64	8
BP	GO:0048286	lung alveolus development	8/713	49/18870	0.000456749576500305	0.00851974303330234	0.00650500378786374	ERRFI1/FGF10/FGFR2/FOXF1/GATA6/KDR/SMPD3/TCF21	8
BP	GO:0003007	heart morphogenesis	22/713	264/18870	0.000461757695356808	0.00858114021966052	0.00655188183668082	ADAMTS1/ADAMTS5/CITED2/COL5A1/FGFR2/FOXF1/GATA5/GATA6/HES1/LRP2/MYH6/NPY1R/NPY5R/PITX2/PPP1R13L/RYR2/SHH/SIX1/SMAD7/SOX17/SOX9/STIL	22
BP	GO:0003002	regionalization	31/713	430/18870	0.000472681230013941	0.00875160544014701	0.00668203563364737	BARX1/BHLHE41/BTG2/C3/CITED2/CRB2/DAAM2/EGR2/FGF10/FGFR2/FOXF1/GATA5/GORAB/GREM1/GSC/HES1/HHEX/HOXA11/HOXA7/HOXB8/LRP2/MDFI/PITX2/SFRP1/SHH/SIX1/SOX17/STIL/TDRD5/WIF1/ZBTB16	31
BP	GO:0032373	positive regulation of sterol transport	7/713	38/18870	0.000484431141544906	0.0088983851622193	0.00679410505221195	ABCA1/ABCA8/ABCG1/APOE/CETP/ENPP7/LPCAT3	7
BP	GO:0032376	positive regulation of cholesterol transport	7/713	38/18870	0.000484431141544906	0.0088983851622193	0.00679410505221195	ABCA1/ABCA8/ABCG1/APOE/CETP/ENPP7/LPCAT3	7
BP	GO:0033674	positive regulation of kinase activity	26/713	337/18870	0.000485949019661106	0.0088983851622193	0.00679410505221195	ANGPT1/CCL21/CDKN1A/DDR2/EGR1/EPHA2/EZH2/FGFR2/FZD10/GH1/IRGM/ITGB1BP1/KDR/LEP/LTF/MAPT/MMD/MST1R/NEDD9/NOD2/NOX4/NTRK2/ROR2/STOX1/TENM1/THBS1	26
BP	GO:0002294	CD4-positive, alpha-beta T cell differentiation involved in immune response	10/713	75/18870	0.000502174658147928	0.00916193837985947	0.00699533350151513	GPR183/IL18R1/IL4R/IL6/JUNB/LY9/PRKCZ/RORC/SMAD7/SOCS3	10
BP	GO:0090132	epithelium migration	28/713	375/18870	0.00050598500753972	0.00916636209856986	0.0069987111042028	AMOT/ANGPT1/ANGPT2/APOE/BMPER/CORO1A/DAAM2/DNAJA4/EGR3/EPHA2/EPPK1/FGF10/GADD45A/GPLD1/GREM1/HBEGF/ITGB1BP1/KDR/KLF4/KRT2/NR4A1/P2RX4/PLEKHG5/RHOB/SOX9/SRPX2/STC1/THBS1	28
BP	GO:0050730	regulation of peptidyl-tyrosine phosphorylation	20/713	231/18870	0.000507872416322635	0.00916636209856986	0.0069987111042028	ANGPT1/AREG/CSPG4/DMTN/ERRFI1/FGF10/GH1/GREM1/HBEGF/HES1/IL6/LEP/MIF/MLST8/NEDD9/NOD2/NOX4/PRKCZ/SFRP1/SOCS3	20
BP	GO:0097306	cellular response to alcohol	12/713	103/18870	0.000507918043869544	0.00916636209856986	0.0069987111042028	ABCA1/ACACA/FOS/GPLD1/GRAMD1B/GRAMD1C/INHBB/KLF2/KLF9/SFRP1/SPIDR/TNC	12
BP	GO:0048145	regulation of fibroblast proliferation	11/713	89/18870	0.000519110579903738	0.00924360256127272	0.00705768582920266	BTC/CCNA2/CCNB1/CDKN1A/DDR2/FGF10/FN1/MIF/MYC/NGFR/SFRP1	11
BP	GO:1903707	negative regulation of hemopoiesis	13/713	118/18870	0.000519928470108467	0.00924360256127272	0.00705768582920266	FSTL3/HOXA7/IL17D/IL4R/IRF1/LTF/MYC/PIK3R1/SFRP1/SHH/SMAD7/TOB2/TSC22D1	13
BP	GO:0046631	alpha-beta T cell activation	17/713	181/18870	0.000522091008118447	0.00924360256127272	0.00705768582920266	BCL2/CRTAM/GPR18/GPR183/HSPH1/IL18R1/IL4R/IL6/IRF1/JUNB/LY9/PRKCZ/RORC/SHH/SMAD7/SOCS3/ZBTB16	17
BP	GO:0071827	plasma lipoprotein particle organization	8/713	50/18870	0.000526006379115144	0.00924360256127272	0.00705768582920266	ABCA1/ABCG1/APOC1/APOE/CETP/LPCAT3/PLA2G2A/PLA2G3	8
BP	GO:0003156	regulation of animal organ formation	6/713	28/18870	0.000526512199526268	0.00924360256127272	0.00705768582920266	CITED2/FGF10/GATA5/HOXA11/SHH/SIX1	6
BP	GO:0060402	calcium ion transport into cytosol	6/713	28/18870	0.000526512199526268	0.00924360256127272	0.00705768582920266	BCL2/CACNB3/LHCGR/P2RX4/P2RX7/RYR2	6
BP	GO:0060512	prostate gland morphogenesis	6/713	28/18870	0.000526512199526268	0.00924360256127272	0.00705768582920266	FGF10/FGFR2/SFRP1/SHH/SOX9/TNC	6
BP	GO:0003012	muscle system process	32/713	452/18870	0.000526990744141374	0.00924360256127272	0.00705768582920266	ASPH/CRYAB/CXCR4/EZH2/FXYD1/G6PD/GATA5/GATA6/GATM/KCND2/KCNJ3/LEP/MYH13/MYH6/MYL9/MYOC/MYOZ1/NEDD4L/NR4A1/NR4A3/P2RX4/PPP1R13L/RGS2/RYR2/SMAD7/SSPN/STC1/SULF2/SYNM/TMOD2/TRDN/VEGFB	32
BP	GO:0002687	positive regulation of leukocyte migration	15/713	149/18870	0.000529393871425521	0.00925328658481181	0.00706507978575244	C5AR1/CCL21/CCL4/CCR1/CORO1A/CXCL10/IL6/LBP/NEDD9/P2RX4/PIK3R1/SELE/THBS1/TNFSF14/VEGFB	15
BP	GO:1901731	positive regulation of platelet aggregation	4/713	11/18870	0.000539284834544203	0.00936357009396021	0.007149283574757	EMILIN1/IL6/MMRN1/PDPN	4
BP	GO:1902105	regulation of leukocyte differentiation	25/713	321/18870	0.000539449527317571	0.00936357009396021	0.007149283574757	CCR1/CRTAM/EGR3/FOS/FSTL3/HOXA7/IL4I1/IL4R/IRF1/JUNB/LTF/MITF/MYC/NEDD9/PF4/PIK3R1/PLA2G3/PRKCZ/ROR2/SFRP1/SHH/SMAD7/TMEM64/TOB2/ZBTB16	25
BP	GO:0032642	regulation of chemokine production	12/713	104/18870	0.000554850990339165	0.00959565460859546	0.00732648500453083	APOD/C1QTNF3/CXCL6/EGR1/EPHA2/IL4R/IL6/KLF4/LBP/MIF/NOD2/TLR2	12
BP	GO:0002287	alpha-beta T cell activation involved in immune response	10/713	76/18870	0.000559046332489049	0.00959565460859546	0.00732648500453083	GPR183/IL18R1/IL4R/IL6/JUNB/LY9/PRKCZ/RORC/SMAD7/SOCS3	10
BP	GO:0002293	alpha-beta T cell differentiation involved in immune response	10/713	76/18870	0.000559046332489049	0.00959565460859546	0.00732648500453083	GPR183/IL18R1/IL4R/IL6/JUNB/LY9/PRKCZ/RORC/SMAD7/SOCS3	10
BP	GO:0022409	positive regulation of cell-cell adhesion	25/713	322/18870	0.000564543547570357	0.00959565460859546	0.00732648500453083	CCL21/CD1D/CITED2/CORO1A/EGR3/EMILIN1/FSTL3/HES1/HSPH1/IL4I1/IL4R/IL6/LEP/MMRN1/NOD2/NR4A3/PDPN/PODXL/PRKCZ/SELE/SHH/SMAD7/TNFSF14/VCAM1/ZBTB16	25
BP	GO:0044403	biological process involved in symbiotic interaction	25/713	322/18870	0.000564543547570357	0.00959565460859546	0.00732648500453083	APOE/APOL1/CCL4/CFHR2/CH25H/CLDN1/CXADR/CXCL6/CXCR4/EPHA2/FASN/FCN1/FCN3/FN1/IFIT1/INHBB/ITGB5/JUN/KRT6A/LTF/NOD2/PF4/PTX3/RFPL3/TRIM25	25
BP	GO:0030903	notochord development	5/713	19/18870	0.000567777714362931	0.00959565460859546	0.00732648500453083	COL27A1/CRB2/EPHA2/SOX9/STIL	5
BP	GO:0016525	negative regulation of angiogenesis	15/713	150/18870	0.000568179835226404	0.00959565460859546	0.00732648500453083	ADAMTS1/AMOT/ANGPT2/CXCL10/EFNA3/EMILIN1/EPHA2/GADD45A/HHEX/ISM1/KLF2/KLF4/PF4/THBS1/TNMD	15
BP	GO:0072073	kidney epithelium development	15/713	150/18870	0.000568179835226404	0.00959565460859546	0.00732648500453083	BCL2/BMPER/FGFR2/GREM1/HES1/HOXA11/MYC/PODXL/SFRP1/SHH/SIX1/SMAD7/SOX9/TCF21/WNK4	15
BP	GO:0097242	amyloid-beta clearance	7/713	39/18870	0.000571390166447532	0.00959565460859546	0.00732648500453083	APOE/C3/C5AR1/LRP2/MARCO/PLA2G3/TTPA	7
BP	GO:0044706	multi-multicellular organism process	19/713	216/18870	0.00057201541775584	0.00959565460859546	0.00732648500453083	ADM/ANGPT2/BCL2/CBS/CITED2/EPYC/FOS/FOSB/JUNB/LEP/LNPEP/MAFF/PAPPA/PSG4/RGS2/STC1/STS/TEAD4/TIMP1	19
BP	GO:1905952	regulation of lipid localization	17/713	183/18870	0.000592102874636487	0.00986640756769265	0.00753321060853298	ABCA1/ABCA8/ABCG1/APOC1/APOE/C3/CETP/ENPP7/IL6/LEP/LPCAT3/MIF/P2RX4/P2RX7/PLA2G3/SHH/THBS1	17
BP	GO:2000045	regulation of G1/S transition of mitotic cell cycle	17/713	183/18870	0.000592102874636487	0.00986640756769265	0.00753321060853298	ADAMTS1/BCL2/BCL7A/CDKN1A/DCUN1D3/DDR2/EZH2/FAM107A/FGF10/FHL1/GML/KLF4/MUC1/MYO16/RRM2/STIL/STOX1	17
BP	GO:0032602	chemokine production	12/713	105/18870	0.000605374610905104	0.0100204200814577	0.00765080241634975	APOD/C1QTNF3/CXCL6/EGR1/EPHA2/IL4R/IL6/KLF4/LBP/MIF/NOD2/TLR2	12
BP	GO:0030509	BMP signaling pathway	16/713	167/18870	0.000606622839422835	0.0100204200814577	0.00765080241634975	BMPER/CRB2/EGR1/FSTL3/GATA6/GDF5/GREM1/HES1/KDR/LRP2/RBPMS2/SFRP1/SFRP4/SMAD7/SMPD3/SORL1	16
BP	GO:0001890	placenta development	15/713	151/18870	0.000609363413635358	0.0100204200814577	0.00765080241634975	ADM/CITED2/FGFR2/HES1/JUNB/KRT19/KRT8/LEP/MDFI/PHLDA2/PLAC1/RSPO3/SOCS3/STC1/TTPA	15
BP	GO:0035148	tube formation	15/713	151/18870	0.000609363413635358	0.0100204200814577	0.00765080241634975	ADM/CITED2/FGF10/FGFR2/GREM1/ITGB1BP1/LRP2/PODXL/PTK7/SFRP1/SHH/SIX1/SOX9/STIL/TGM2	15
BP	GO:0072078	nephron tubule morphogenesis	10/713	77/18870	0.000621144409994251	0.0101806587067582	0.00777314799185213	BCL2/GREM1/HES1/HOXA11/MYC/SHH/SIX1/SOX9/TCF21/WNK4	10
BP	GO:0097006	regulation of plasma lipoprotein particle levels	11/713	91/18870	0.000628461491495588	0.010259055935798	0.00783300593238725	ABCA1/ABCG1/APOC1/APOE/CETP/DGAT2/GPLD1/LPCAT3/PLA2G2A/PLA2G3/VLDLR	11
BP	GO:0006694	steroid biosynthetic process	17/713	184/18870	0.000630032040866172	0.010259055935798	0.00783300593238725	ABCG1/ACLY/ADM/APOE/CH25H/CYB5R2/DHCR24/DHCR7/EGR1/FAXDC2/FDXR/G6PD/HSD17B6/LEP/LHCGR/LPCAT3/STAR	17
BP	GO:0050679	positive regulation of epithelial cell proliferation	19/713	218/18870	0.000640311174469628	0.0103925829908236	0.00793495665969539	AREG/C5AR1/CDH3/CLDN1/EGR3/FGF10/FGF9/FGFR2/KDR/MYC/NOD2/NR4A1/NR4A3/OSR2/SFRP1/SHH/SOX9/TGM1/VEGFB	19
BP	GO:0003416	endochondral bone growth	6/713	29/18870	0.000642862101175993	0.0104002189119055	0.00794078684675234	COL27A1/DDR2/FGFR2/SOX9/STC1/TSKU	6
BP	GO:0006979	response to oxidative stress	29/713	400/18870	0.000650228632161466	0.0104854610715328	0.00800587103639211	ALAD/APOD/APOE/AREG/BCL2/COL1A1/CRYAB/DDR2/DHCR24/EZH2/FOS/G6PD/HP/IL6/JUN/KLF2/KRT1/MAPT/MICB/MSRB3/NQO1/NR4A2/RHOB/SESN1/SMPD3/SOD3/STOX1/TPO/TRIM25	29
BP	GO:2000181	negative regulation of blood vessel morphogenesis	15/713	152/18870	0.000653062937185411	0.0104973042539867	0.00801491355638619	ADAMTS1/AMOT/ANGPT2/CXCL10/EFNA3/EMILIN1/EPHA2/GADD45A/HHEX/ISM1/KLF2/KLF4/PF4/THBS1/TNMD	15
BP	GO:0032963	collagen metabolic process	12/713	106/18870	0.000659702304268051	0.0105655240568171	0.00806700081700945	ADAMTS3/COL1A1/COL5A1/DDR2/EMILIN1/IL6/LARP6/MFAP4/P2RX7/PCOLCE/SERPINH1/SMPD3	12
BP	GO:0030278	regulation of ossification	13/713	121/18870	0.000661534112779305	0.0105655240568171	0.00806700081700945	BCL2/CCR1/DDR2/EGR2/GREM1/LTF/OSR2/P2RX7/SFRP1/SMAD7/SOX9/TOB2/ZBTB16	13
BP	GO:0009595	detection of biotic stimulus	7/713	40/18870	0.000670306944114346	0.0106715427185593	0.0081479483049233	CD1D/CRTAM/LBP/NAIP/NOD2/NR4A1/TLR2	7
BP	GO:0042391	regulation of membrane potential	31/713	440/18870	0.000693328995209668	0.011003021101756	0.00840103905306686	ADRB1/ATP1B2/BCL2/CACNB3/CNTNAP1/CXADR/FHL1/FXYD1/GRIN2C/KCND2/KCNH3/KCNH8/KCNJ3/KCNK5/KDR/MAPT/MYOC/NEDD4L/NRCAM/NTRK2/P2RX4/P2RX7/PID1/POPDC3/PRKCZ/RGS7BP/RYR2/SLC39A8/SMAD7/STOX1/TRDN	31
BP	GO:0032368	regulation of lipid transport	15/713	153/18870	0.000699400858439432	0.0110293529695228	0.00842114399037483	ABCA1/ABCA8/ABCG1/APOC1/APOE/CETP/ENPP7/LEP/LPCAT3/MIF/P2RX4/P2RX7/PLA2G3/SHH/THBS1	15
BP	GO:1901343	negative regulation of vasculature development	15/713	153/18870	0.000699400858439432	0.0110293529695228	0.00842114399037483	ADAMTS1/AMOT/ANGPT2/CXCL10/EFNA3/EMILIN1/EPHA2/GADD45A/HHEX/ISM1/KLF2/KLF4/PF4/THBS1/TNMD	15
BP	GO:0048144	fibroblast proliferation	12/713	107/18870	0.000718055948577296	0.0112482918834318	0.00858830847628976	BTC/CCNA2/CCNB1/CDKN1A/COL3A1/DDR2/FGF10/FN1/MIF/MYC/NGFR/SFRP1	12
BP	GO:0043903	regulation of biological process involved in symbiotic interaction	9/713	65/18870	0.000718182351366499	0.0112482918834318	0.00858830847628976	CH25H/CXCL6/FCN1/FCN3/KRT6A/LTF/PTX3/RFPL3/TRIM25	9
BP	GO:0071496	cellular response to external stimulus	26/713	346/18870	0.000720034687477134	0.0112482918834318	0.00858830847628976	AQP3/ATF3/BAG3/BCL2/CBS/CDKN1A/COL1A1/FAM107A/FOS/GABARAPL1/GADD45A/INHBB/IRF1/ITFG2/LEP/MLST8/MYH13/NR4A2/P2RX7/PDK4/SESN1/SFRP1/SOX9/TNC/TNFSF14/VCAM1	26
BP	GO:0032332	positive regulation of chondrocyte differentiation	5/713	20/18870	0.000733664999892292	0.0113547719333175	0.00866960824379812	GDF5/HOXA11/SMAD7/SOX9/ZBTB16	5
BP	GO:0071397	cellular response to cholesterol	5/713	20/18870	0.000733664999892292	0.0113547719333175	0.00866960824379812	ABCA1/GPLD1/GRAMD1B/GRAMD1C/INHBB	5
BP	GO:1900424	regulation of defense response to bacterium	5/713	20/18870	0.000733664999892292	0.0113547719333175	0.00866960824379812	EMILIN1/KLK7/NOD2/PGC/SIGLEC16	5
BP	GO:0010212	response to ionizing radiation	14/713	138/18870	0.00074320540907752	0.0114669254320325	0.00875523980934076	ALAD/BCL2/CDKN1A/CRYAB/CXCL10/DCUN1D3/EGR1/GADD45A/MYC/NABP1/RHOB/SFRP1/SPIDR/VCAM1	14
BP	GO:0043583	ear development	19/713	221/18870	0.000755904960923128	0.0116209040867528	0.00887280576506157	BCL2/BMPER/CCNA2/CEBPD/FGF10/FGF9/FGFR2/FRZB/GSC/HES1/ITGA8/KCNQ4/OSR2/PTK7/SHH/SIX1/SOX9/STOX1/TSKU	19
BP	GO:1902074	response to salt	27/713	366/18870	0.000759337619843217	0.0116209040867528	0.00887280576506157	ALAD/AQP3/CCNA2/CIB2/CLDN1/COL1A1/DMTN/EGR1/FOS/FOSB/G6PD/GPLD1/INHBB/JUNB/JUND/KRT8/LEP/MYRF/NEK7/P2RX4/P2RX7/PPP1R1B/RYR2/SHH/SIX1/TGM2/THBS1	27
BP	GO:0045685	regulation of glial cell differentiation	10/713	79/18870	0.000762483804851954	0.0116209040867528	0.00887280576506157	ASPA/CXCR4/DAAM2/EGR2/HES1/IL6/MYRF/SHH/TLR2/TNFRSF21	10
BP	GO:0072088	nephron epithelium morphogenesis	10/713	79/18870	0.000762483804851954	0.0116209040867528	0.00887280576506157	BCL2/GREM1/HES1/HOXA11/MYC/SHH/SIX1/SOX9/TCF21/WNK4	10
BP	GO:0060441	epithelial tube branching involved in lung morphogenesis	6/713	30/18870	0.000778176009626905	0.0117669632675061	0.00898432503510744	FGF10/FGFR2/FOXF1/SHH/SOX9/TNC	6
BP	GO:0002759	regulation of antimicrobial humoral response	4/713	12/18870	0.00078482404077462	0.0117669632675061	0.00898432503510744	GATA6/KLK7/NOD2/PGC	4
BP	GO:0010944	negative regulation of transcription by competitive promoter binding	4/713	12/18870	0.00078482404077462	0.0117669632675061	0.00898432503510744	BHLHE41/HHEX/MUC1/SMAD7	4
BP	GO:0071635	negative regulation of transforming growth factor beta production	4/713	12/18870	0.00078482404077462	0.0117669632675061	0.00898432503510744	CDH3/FN1/GATA6/TSKU	4
BP	GO:0090084	negative regulation of inclusion body assembly	4/713	12/18870	0.00078482404077462	0.0117669632675061	0.00898432503510744	DNAJA4/DNAJB1/HSPA2/SORL1	4
BP	GO:0071825	protein-lipid complex organization	8/713	53/18870	0.000786190384346274	0.0117669632675061	0.00898432503510744	ABCA1/ABCG1/APOC1/APOE/CETP/LPCAT3/PLA2G2A/PLA2G3	8
BP	GO:0001649	osteoblast differentiation	21/713	257/18870	0.000794035349970199	0.0118489036253762	0.0090468882293541	AREG/CEBPD/COL1A1/DDR2/EPHA2/FASN/FGF9/FGFR2/GREM1/HEMGN/IL6/JUNB/JUND/LTF/MYOC/SFRP1/SHH/SOX9/TMEM64/TNC/VCAN	21
BP	GO:0045807	positive regulation of endocytosis	15/713	155/18870	0.000800502676534342	0.0119034337975007	0.00908852316773618	ANGPT1/APOE/C2/C3/CCL21/CD300LF/FCN1/FCN3/GREM1/NEDD4L/NOD2/PTX3/SELE/SFRP4/TF	15
BP	GO:0045682	regulation of epidermis development	9/713	66/18870	0.000804209331616213	0.0119034337975007	0.00908852316773618	AQP3/ERRFI1/EZH2/HES1/HOXA7/KRT2/MAFF/SFRP4/ZFP36	9
BP	GO:0042742	defense response to bacterium	25/713	330/18870	0.000804833091329312	0.0119034337975007	0.00908852316773618	ADAMTS5/C5AR1/CXCL6/EMILIN1/EPHA2/HP/IGHG1/IL6/IRGM/KLK7/KRT6A/LBP/LCN2/LTF/NAIP/NOD2/P2RX7/PGC/PLA2G2A/PPBP/SIGLEC16/SLC30A1/SLPI/TF/TLR2	25
BP	GO:0045446	endothelial cell differentiation	13/713	124/18870	0.000834334019342612	0.0123033503324298	0.00939386789050244	APOLD1/BARX1/CLDN1/COL27A1/CXCR4/FASN/HPSE/KDR/PDPN/PTPRS/SOX17/STC1/TNMD	13
BP	GO:0032371	regulation of sterol transport	10/713	80/18870	0.000842496554571012	0.0123508512501481	0.00943013584465038	ABCA1/ABCA8/ABCG1/APOC1/APOE/CETP/ENPP7/LEP/LPCAT3/SHH	10
BP	GO:0032374	regulation of cholesterol transport	10/713	80/18870	0.000842496554571012	0.0123508512501481	0.00943013584465038	ABCA1/ABCA8/ABCG1/APOC1/APOE/CETP/ENPP7/LEP/LPCAT3/SHH	10
BP	GO:0046890	regulation of lipid biosynthetic process	17/713	189/18870	0.000852508759397383	0.0124325801743222	0.00949253760480359	ABCG1/ADM/APOC1/APOE/C3/CCDC3/EGR1/ENPP7/GPLD1/LEP/LHCGR/LPCAT3/MLST8/PDK4/PLA2G3/SIK1/STAR	17
BP	GO:0048754	branching morphogenesis of an epithelial tube	15/713	156/18870	0.000855532622517874	0.0124325801743222	0.00949253760480359	AREG/BCL2/EPHA2/FGF10/FGFR2/FOXF1/GREM1/HOXA11/KDR/MYC/SHH/SIX1/SOX9/TCF21/TNC	15
BP	GO:0097530	granulocyte migration	15/713	156/18870	0.000855532622517874	0.0124325801743222	0.00949253760480359	C5AR1/CCL18/CCL21/CCL4/CSF3R/CXADR/CXCL1/CXCL10/CXCL2/CXCL6/LBP/NOD2/PF4/PPBP/THBS1	15
BP	GO:0120009	intermembrane lipid transfer	8/713	54/18870	0.000892864694164799	0.0129374800177676	0.00987803930142353	ABCA1/ABCG1/APOE/CETP/GRAMD1B/GRAMD1C/STAR/TTPA	8
BP	GO:0060675	ureteric bud morphogenesis	9/713	67/18870	0.000898437110194418	0.0129647724077167	0.009898877617709	BCL2/GREM1/HES1/HOXA11/MYC/SHH/SIX1/SOX9/TCF21	9
BP	GO:0071674	mononuclear cell migration	18/713	207/18870	0.000902936160617525	0.0129647724077167	0.009898877617709	APOD/C5AR1/CCL18/CCL21/CCL4/CCR1/CH25H/CORO1A/CRTAM/CXCL10/CXCR4/DUSP1/GPR183/GREM1/IL6/NEDD9/THBS1/TNFSF14	18
BP	GO:0014033	neural crest cell differentiation	11/713	95/18870	0.000905122138486326	0.0129647724077167	0.009898877617709	CITED2/FN1/FRZB/GSC/HES1/PITX2/SEMA4B/SFRP1/SHH/SIX1/SOX9	11
BP	GO:0045638	negative regulation of myeloid cell differentiation	11/713	95/18870	0.000905122138486326	0.0129647724077167	0.009898877617709	FSTL3/HOXA7/HOXB8/LTF/MYC/PF4/PIK3R1/SFRP1/TOB2/ZBTB16/ZFP36	11
BP	GO:0015918	sterol transport	14/713	141/18870	0.000919298431123503	0.0131302081633897	0.0100251913120416	ABCA1/ABCA8/ABCG1/APOC1/APOE/CETP/ENPP7/GRAMD1B/GRAMD1C/LEP/LPCAT3/SHH/STAR/TSKU	14
BP	GO:0003151	outflow tract morphogenesis	10/713	81/18870	0.000929278741929799	0.0131587658123192	0.0100469956802875	CITED2/FGFR2/GATA6/HES1/LRP2/NPY1R/NPY5R/PITX2/SIX1/SOX17	10
BP	GO:0061333	renal tubule morphogenesis	10/713	81/18870	0.000929278741929799	0.0131587658123192	0.0100469956802875	BCL2/GREM1/HES1/HOXA11/MYC/SHH/SIX1/SOX9/TCF21/WNK4	10
BP	GO:0072028	nephron morphogenesis	10/713	81/18870	0.000929278741929799	0.0131587658123192	0.0100469956802875	BCL2/GREM1/HES1/HOXA11/MYC/SHH/SIX1/SOX9/TCF21/WNK4	10
BP	GO:0034755	iron ion transmembrane transport	6/713	31/18870	0.000934459264527572	0.0131587658123192	0.0100469956802875	LCN2/LTF/SLC39A14/SLC39A8/TF/TTYH1	6
BP	GO:0035767	endothelial cell chemotaxis	6/713	31/18870	0.000934459264527572	0.0131587658123192	0.0100469956802875	EGR3/KDR/NR4A1/P2RX4/PLEKHG5/THBS1	6
BP	GO:0090092	regulation of transmembrane receptor protein serine/threonine kinase signaling pathway	23/713	297/18870	0.000955308522065828	0.0134145710724918	0.0102423084003864	BMPER/CITED2/CRB2/EMILIN1/FGF10/FGF9/FSTL3/GATA6/GDF5/GREM1/HES1/ITGA8/KDR/LDLRAD4/LRP2/PMEPA1/RBPMS2/SFRP1/SFRP4/SHH/SMAD7/SORL1/THBS1	23
BP	GO:0071695	anatomical structure maturation	21/713	261/18870	0.000967020785573597	0.0135409997397266	0.010338839358661	BCL2/C3/CCL21/CDH3/CDKN1A/G6PD/GH1/GREM1/HES1/KDR/KLF2/LEP/LTF/MYOC/NR4A2/NRCAM/PLA2G3/REC8/TDRD5/TYMS/ZBTB16	21
BP	GO:0002690	positive regulation of leukocyte chemotaxis	11/713	96/18870	0.000988126400992634	0.0137978879289446	0.0105349789179632	C5AR1/CCL21/CCL4/CCR1/CXCL10/IL6/LBP/NEDD9/THBS1/TNFSF14/VEGFB	11
BP	GO:0071347	cellular response to interleukin-1	12/713	111/18870	0.000996469835113931	0.0138292115292007	0.0105588951484785	CCL18/CCL21/CCL4/EGR1/HES1/IL1RAP/IL6/INHBB/KLF2/PTGIS/SFRP1/SOX9	12
BP	GO:1905954	positive regulation of lipid localization	12/713	111/18870	0.000996469835113931	0.0138292115292007	0.0105588951484785	ABCA1/ABCA8/ABCG1/APOE/C3/CETP/ENPP7/LPCAT3/MIF/P2RX4/P2RX7/PLA2G3	12
BP	GO:0035567	non-canonical Wnt signaling pathway	9/713	68/18870	0.00100143520175448	0.0138292115292007	0.0105588951484785	DAAM1/DAAM2/FRZB/FZD10/MYOC/PTK7/RSPO3/SFRP1/SFRP4	9
BP	GO:0072171	mesonephric tubule morphogenesis	9/713	68/18870	0.00100143520175448	0.0138292115292007	0.0105588951484785	BCL2/GREM1/HES1/HOXA11/MYC/SHH/SIX1/SOX9/TCF21	9
BP	GO:0050807	regulation of synapse organization	20/713	244/18870	0.00100798832721998	0.0138813599112195	0.0105987115397989	APOE/CBLN2/CLSTN2/CNTNAP1/COLQ/IL1RAP/LRRN3/NEDD9/NEGR1/NRCAM/NTNG2/NTRK2/PTPRS/RHOB/ROR2/SIX1/SRPX2/TANC2/TLR2/TPBG	20
BP	GO:0002686	negative regulation of leukocyte migration	8/713	55/18870	0.0010108345013871	0.013882312286907	0.0105994386987555	APOD/CCL21/DUSP1/EMILIN1/GPR18/GREM1/HOXA7/MIF	8
BP	GO:0050890	cognition	24/713	317/18870	0.00102369741363705	0.0140204475911551	0.0107049079216956	APOE/BTG2/C5AR1/CAMK2N1/CLSTN2/EGR2/FAM107A/FOS/GATM/ITGA8/LHCGR/LRRN4/MAPT/NEDD9/NTRK2/PPP1R1B/PRKAR2B/PRKCZ/TLR2/TMOD2/TPBG/TTC36/TUSC3/VLDLR	24
BP	GO:0090288	negative regulation of cellular response to growth factor stimulus	13/713	127/18870	0.00104352181557737	0.014252911355386	0.0108823989165474	BMPER/EMILIN1/FSTL3/GREM1/HHEX/LRP2/NGFR/RBPMS2/SFRP1/SMAD7/SORL1/SULF2/THBS1	13
BP	GO:1901990	regulation of mitotic cell cycle phase transition	26/713	355/18870	0.00104708397594491	0.0142625961737019	0.0108897934799261	ADAMTS1/BCL2/BCL7A/CCNB1/CDC7/CDKN1A/CENPF/DCUN1D3/DDR2/DTL/DUSP1/EZH2/FAM107A/FGF10/FHL1/GML/HSPA2/KLF4/MUC1/MYO16/NABP1/RRM2/STIL/STOX1/TTK/ZWINT	26
BP	GO:0014074	response to purine-containing compound	14/713	143/18870	0.00105522646516902	0.0143344486396194	0.0109446543555574	AQP9/AREG/ASS1/CIB2/COL1A1/DMTN/FOS/FOSB/GATA6/INHBB/P2RX4/P2RX7/RYR2/STC1	14
BP	GO:0062012	regulation of small molecule metabolic process	25/713	337/18870	0.00108362207680447	0.0146802893277658	0.0112087110269377	ABCG1/ADM/APOC1/APOE/C1QTNF3/CH25H/EGR1/FMO2/GCK/GPLD1/LEP/LHCGR/LPCAT3/MLST8/MST1/NR4A3/P2RX7/PDK4/PID1/PLA2G3/RORC/SIK1/SLC7A7/SOX9/STAR	25
BP	GO:0032306	regulation of prostaglandin secretion	4/713	13/18870	0.00109990100573208	0.0147410325138195	0.0112550897327064	MIF/P2RX4/P2RX7/PLA2G3	4
BP	GO:0032308	positive regulation of prostaglandin secretion	4/713	13/18870	0.00109990100573208	0.0147410325138195	0.0112550897327064	MIF/P2RX4/P2RX7/PLA2G3	4
BP	GO:0032490	detection of molecule of bacterial origin	4/713	13/18870	0.00109990100573208	0.0147410325138195	0.0112550897327064	LBP/NOD2/NR4A1/TLR2	4
BP	GO:0060670	branching involved in labyrinthine layer morphogenesis	4/713	13/18870	0.00109990100573208	0.0147410325138195	0.0112550897327064	ADM/FGFR2/RSPO3/SOCS3	4
BP	GO:0061037	negative regulation of cartilage development	6/713	32/18870	0.00111380401031602	0.0148477499935194	0.0113365707828937	CHADL/FRZB/GDF5/GREM1/LEP/SOX9	6
BP	GO:1901889	negative regulation of cell junction assembly	6/713	32/18870	0.00111380401031602	0.0148477499935194	0.0113365707828937	APOD/DMTN/FAM107A/ITGB1BP1/THBS1/TLR2	6
BP	GO:0098773	skin epidermis development	13/713	128/18870	0.0011223143130194	0.0149214075818722	0.0113928099076381	BCL2/CDH3/CLDN1/FGF10/FGFR2/GATA6/GORAB/HPSE/KLF4/KRT1/NGFR/SHH/SOX9	13
BP	GO:0022407	regulation of cell-cell adhesion	33/713	493/18870	0.00113158759278503	0.0150047914491574	0.0114564752518177	ASS1/CCL21/CD1D/CITED2/CORO1A/CRTAM/EGR3/EMILIN1/FSTL3/HES1/HSPH1/IL4I1/IL4R/IL6/ILDR2/IRF1/KLF4/LEP/MMRN1/NOD2/NR4A3/PDPN/PLA2G2A/PODXL/PRKCZ/SELE/SHH/SMAD7/TNFRSF21/TNFSF14/TSPAN32/VCAM1/ZBTB16	33
BP	GO:0090287	regulation of cellular response to growth factor stimulus	26/713	357/18870	0.0011351693504792	0.0150124645054115	0.0114623337923631	ADAMTS3/BMPER/CITED2/CRB2/EMILIN1/FGF10/FGF9/FSTL3/GATA6/GDF5/GREM1/HES1/HHEX/ITGA8/KDR/LDLRAD4/LRP2/NGFR/PMEPA1/RBPMS2/SFRP1/SFRP4/SMAD7/SORL1/SULF2/THBS1	26
BP	GO:0071241	cellular response to inorganic substance	19/713	229/18870	0.0011555729488148	0.0152419767048158	0.0116375712051173	ALAD/CCNA2/CLDN1/DMTN/FOS/FOSB/GPLD1/INHBB/JUN/JUNB/JUND/NEK7/NQO1/P2RX4/SHH/SLC39A8/SMPD3/SPIDR/TF	19
BP	GO:0060993	kidney morphogenesis	11/713	98/18870	0.00117304232082241	0.0154316804257664	0.0117824140036068	BCL2/FGF10/GREM1/HES1/HOXA11/MYC/SHH/SIX1/SOX9/TCF21/WNK4	11
BP	GO:0007622	rhythmic behavior	7/713	44/18870	0.00120905438161418	0.0158636820306805	0.0121122563551126	ADRB1/CIART/EGR1/EGR2/KCND2/NR1D2/PER3	7
BP	GO:0002292	T cell differentiation involved in immune response	10/713	84/18870	0.00123457622166862	0.0161139596138941	0.0123033485770796	GPR183/IL18R1/IL4R/IL6/JUNB/LY9/PRKCZ/RORC/SMAD7/SOCS3	10
BP	GO:0060395	SMAD protein signal transduction	10/713	84/18870	0.00123457622166862	0.0161139596138941	0.0123033485770796	BMPER/FOS/GDF5/JUN/LDLRAD4/LNPEP/PMEPA1/SMAD7/SPTBN1/TF	10
BP	GO:0032970	regulation of actin filament-based process	27/713	379/18870	0.00127327861201827	0.0165456102136834	0.0126329229287575	ABRACL/ARPC3/CCL21/CORO1A/DAAM2/DIXDC1/DMTN/FAM107A/FZD10/GPR65/ITGB1BP1/KANK4/LIMCH1/MAGEL2/MLST8/MYOC/NEDD9/PDPN/PIK3R1/RHOQ/RYR2/SFRP1/SPTBN1/STC1/SYNPO/TENM1/TMOD2	27
BP	GO:1901991	negative regulation of mitotic cell cycle phase transition	17/713	196/18870	0.00127426683982159	0.0165456102136834	0.0126329229287575	BCL2/CCNB1/CDKN1A/CENPF/DCUN1D3/DTL/DUSP1/EZH2/FAM107A/FHL1/GML/KLF4/MUC1/MYO16/NABP1/TTK/ZWINT	17
BP	GO:0070663	regulation of leukocyte proliferation	21/713	267/18870	0.00128694457613099	0.0166669324768881	0.0127255550396808	BCL2/CD1D/CDKN1A/CORO1A/CRTAM/CSF2RB/FGF10/GPR183/GREM1/HES1/HHEX/IL4I1/IL6/IRF1/LEP/MIF/PLA2G2A/SHH/TNFRSF21/TSPAN32/VCAM1	21
BP	GO:0010743	regulation of macrophage derived foam cell differentiation	6/713	33/18870	0.00131838338051827	0.0168557506885188	0.012869721733098	ABCA1/ABCG1/CETP/PF4/PLA2G2A/PLA2G3	6
BP	GO:0031069	hair follicle morphogenesis	6/713	33/18870	0.00131838338051827	0.0168557506885188	0.012869721733098	BCL2/FGF10/FGFR2/GORAB/NGFR/SHH	6
BP	GO:0034368	protein-lipid complex remodeling	6/713	33/18870	0.00131838338051827	0.0168557506885188	0.012869721733098	ABCG1/APOC1/APOE/CETP/PLA2G2A/PLA2G3	6
BP	GO:0034369	plasma lipoprotein particle remodeling	6/713	33/18870	0.00131838338051827	0.0168557506885188	0.012869721733098	ABCG1/APOC1/APOE/CETP/PLA2G2A/PLA2G3	6
BP	GO:0072539	T-helper 17 cell differentiation	6/713	33/18870	0.00131838338051827	0.0168557506885188	0.012869721733098	IL6/JUNB/LY9/RORC/SMAD7/SOCS3	6
BP	GO:0051591	response to cAMP	10/713	85/18870	0.00135285002193152	0.0172287849213603	0.0131545412503243	AQP9/AREG/ASS1/COL1A1/DMTN/FOS/FOSB/GATA6/INHBB/STC1	10
BP	GO:0050803	regulation of synapse structure or activity	20/713	250/18870	0.00135445338549602	0.0172287849213603	0.0131545412503243	APOE/CBLN2/CLSTN2/CNTNAP1/COLQ/IL1RAP/LRRN3/NEDD9/NEGR1/NRCAM/NTNG2/NTRK2/PTPRS/RHOB/ROR2/SIX1/SRPX2/TANC2/TLR2/TPBG	20
BP	GO:0044344	cellular response to fibroblast growth factor stimulus	12/713	115/18870	0.00135931452709407	0.0172467343171148	0.0131682459931688	COL1A1/EGR3/FGF10/FGF9/FGFR2/ITGB1BP1/NGFR/NR4A1/SFRP1/SULF2/THBS1/ZFP36	12
BP	GO:0045600	positive regulation of fat cell differentiation	9/713	71/18870	0.00136908306275881	0.0173266993183071	0.0132293009608619	CCDC3/FRZB/LMO3/SFRP1/SIX1/TMEM64/WIF1/ZBTB16/ZFP36	9
BP	GO:0045687	positive regulation of glial cell differentiation	7/713	45/18870	0.0013858449652744	0.0174945428823402	0.0133574530677431	ASPA/CXCR4/EGR2/HES1/MYRF/SHH/TLR2	7
BP	GO:0010721	negative regulation of cell development	22/713	287/18870	0.00139082270823414	0.0175131554621221	0.0133716641656025	BTG2/DAAM2/FRZB/FSTL3/HES1/HOXA7/IL17D/IL4R/IL6/IRF1/LTF/MYC/PIK3R1/PTPRS/SEMA4B/SFRP1/SHH/SMAD7/SORL1/TOB2/TSC22D1/TTPA	22
BP	GO:0032868	response to insulin	21/713	269/18870	0.00141199184521934	0.0177350433021393	0.0135410802188979	ADM/COL1A1/EGR1/EGR2/FOS/GCK/GPLD1/GRB14/INHBB/LEP/LPIN1/PDK4/PID1/PIK3R1/PKM/PRKCZ/RHOQ/SLC39A14/SOCS3/SORL1/TLR2	21
BP	GO:1903037	regulation of leukocyte cell-cell adhesion	27/713	382/18870	0.0014276307238863	0.0178865313000191	0.0136567445055052	ASS1/CCL21/CD1D/CORO1A/CRTAM/EGR3/HES1/HSPH1/IL4I1/IL4R/IL6/ILDR2/IRF1/KLF4/LEP/NOD2/NR4A3/PLA2G2A/PRKCZ/SELE/SHH/SMAD7/TNFRSF21/TNFSF14/TSPAN32/VCAM1/ZBTB16	27
BP	GO:0043534	blood vessel endothelial cell migration	16/713	181/18870	0.00143535498698359	0.0179383489498274	0.013696308375796	AMOT/ANGPT1/ANGPT2/APOE/EGR3/EPHA2/GADD45A/GPLD1/GREM1/ITGB1BP1/KDR/KLF4/NR4A1/P2RX4/SRPX2/THBS1	16
BP	GO:0001706	endoderm formation	8/713	58/18870	0.00144111385967103	0.017965406943879	0.0137169677258621	COL5A1/DUSP1/DUSP4/DUSP5/FN1/GATA6/ITGB5/SOX17	8
BP	GO:0046597	negative regulation of viral entry into host cell	5/713	23/18870	0.0014496059705529	0.0180263190218754	0.0137634753841969	CH25H/FCN1/FCN3/PTX3/TRIM25	5
BP	GO:0007548	sex differentiation	22/713	288/18870	0.00145387169972184	0.0180345027963015	0.0137697238688557	ADAMTS1/BCL2/CITED2/DHCR24/FGF10/FGF9/GATA6/HOXA11/INHBB/KDR/LEP/LHCGR/LRP2/PTX3/REC8/RHOBTB3/ROR2/SFRP1/SHH/SOX9/TCF21/TIPARP	22
BP	GO:1903131	mononuclear cell differentiation	32/713	481/18870	0.00147412160237096	0.0181727710698936	0.0138752946166989	BCL2/CD1D/CRTAM/EGR1/EGR3/EZH2/FASN/FOS/GPR18/GPR183/HHEX/HOXA7/IL18R1/IL4I1/IL4R/IL6/IRF1/ITFG2/JUNB/LEP/LY9/MYC/PIK3R1/PIR/PRKCZ/RORC/SFRP1/SHH/SMAD7/SOCS3/VCAM1/ZBTB16	32
BP	GO:2000134	negative regulation of G1/S transition of mitotic cell cycle	10/713	86/18870	0.00148017955612738	0.0181727710698936	0.0138752946166989	BCL2/CDKN1A/DCUN1D3/EZH2/FAM107A/FHL1/GML/KLF4/MUC1/MYO16	10
BP	GO:0072593	reactive oxygen species metabolic process	19/713	234/18870	0.00148755834638159	0.0181727710698936	0.0138752946166989	BCL2/CBS/CDKN1A/CRYAB/G6PD/GADD45A/HBD/HP/LEP/MAPT/NOX4/NQO1/P2RX7/PDK4/PID1/SESN1/SOD3/THBS1/TPO	19
BP	GO:0042476	odontogenesis	13/713	132/18870	0.00148889396909074	0.0181727710698936	0.0138752946166989	ADM/AQP3/COL1A1/CSF3R/FGF10/FGFR2/GATA6/NGFR/OSR2/PITX2/SHH/SMPD3/TNC	13
BP	GO:0000082	G1/S transition of mitotic cell cycle	20/713	252/18870	0.00149050612844075	0.0181727710698936	0.0138752946166989	ADAMTS1/BCL2/BCL7A/CCNA2/CDC7/CDKN1A/DCUN1D3/DDR2/EZH2/FAM107A/FGF10/FHL1/GML/KLF4/MUC1/MYC/MYO16/RRM2/STIL/STOX1	20
BP	GO:0033700	phospholipid efflux	4/713	14/18870	0.00149410060206566	0.0181727710698936	0.0138752946166989	ABCA1/ABCG1/APOC1/APOE	4
BP	GO:0061469	regulation of type B pancreatic cell proliferation	4/713	14/18870	0.00149410060206566	0.0181727710698936	0.0138752946166989	NR4A1/NR4A3/SFRP1/SGPP2	4
BP	GO:0072075	metanephric mesenchyme development	4/713	14/18870	0.00149410060206566	0.0181727710698936	0.0138752946166989	MYC/SHH/SIX1/TCF21	4
BP	GO:0042542	response to hydrogen peroxide	11/713	101/18870	0.00150305457851013	0.0182373054319712	0.0139245679654515	AREG/BCL2/COL1A1/CRYAB/EZH2/HP/IL6/KLF2/NQO1/RHOB/SMPD3	11
BP	GO:0014015	positive regulation of gliogenesis	9/713	72/18870	0.00151330489079062	0.0183172182786013	0.0139855831120347	ASPA/CXCR4/EGR2/HES1/IL6/LRP2/MYRF/SHH/TLR2	9
BP	GO:0048333	mesodermal cell differentiation	6/713	34/18870	0.00155044526366297	0.0186763274049426	0.0142597705162763	EYA2/FGFR2/FOXF1/HOXA11/ITGA8/KLF4	6
BP	GO:0071398	cellular response to fatty acid	6/713	34/18870	0.00155044526366297	0.0186763274049426	0.0142597705162763	ASS1/CLDN1/DGAT2/HES1/PDK4/PID1	6
BP	GO:0032309	icosanoid secretion	7/713	46/18870	0.00158218383044998	0.0190128292510083	0.0145166967844424	LEP/LHCGR/MIF/P2RX4/P2RX7/PLA2G2A/PLA2G3	7
BP	GO:0071248	cellular response to metal ion	17/713	200/18870	0.00158640435710857	0.0190178306503256	0.0145205154584771	ALAD/CLDN1/DMTN/FOS/FOSB/GPLD1/INHBB/JUN/JUNB/JUND/NEK7/NQO1/P2RX4/SHH/SLC39A8/SMPD3/TF	17
BP	GO:0061041	regulation of wound healing	13/713	133/18870	0.00159461315068622	0.019070505120288	0.0145607335290562	APOE/CLDN1/CXCR4/DDR2/DMTN/EMILIN1/EPPK1/HBEGF/HPSE/KRT1/MMRN1/MYOZ1/THBS1	13
BP	GO:0010720	positive regulation of cell development	30/713	444/18870	0.00161513489264676	0.0192698313325564	0.0147129233029447	ASPA/BCL2/CCR1/CXCR4/EGR2/EGR3/FN1/FOS/HES1/HOXA11/IL4I1/IL4R/IL6/LRP2/MAP1B/MAPT/MYRF/NEDD9/NTRK2/PF4/PLA2G3/PRKCZ/ROR2/SHH/SMAD7/TGM2/TLR2/TMEM64/VCAN/ZBTB16	30
BP	GO:0014897	striated muscle hypertrophy	11/713	102/18870	0.00162860976777035	0.0193382903303658	0.0147651931939875	EZH2/G6PD/GATA5/GATA6/LEP/MYH6/MYOC/NR4A3/P2RX4/RGS2/RYR2	11
BP	GO:0046364	monosaccharide biosynthetic process	11/713	102/18870	0.00162860976777035	0.0193382903303658	0.0147651931939875	ALDOC/ATF3/C1QTNF3/CHST15/G6PD/GCK/LEP/MST1/PER2/SIK1/SLC39A14	11
BP	GO:0019932	second-messenger-mediated signaling	23/713	310/18870	0.00168148814517594	0.0199188607529254	0.0152084709763232	ADM/APOE/CBS/CCL4/CCR1/CXCR4/DMTN/GRIN2C/GUCY2F/IRGM/KDR/LHCGR/MAPT/MCTP2/MYOZ1/P2RX4/P2RX7/RASD1/RYR2/SELE/SOX9/THBS1/VCAM1	23
BP	GO:0051960	regulation of nervous system development	31/713	466/18870	0.00173715231228973	0.0205296085322373	0.0156747898080442	ASPA/BHLHE41/BTG2/CBLN2/CLSTN2/CXCR4/DAAM2/EGR2/EZH2/FN1/HES1/IL1RAP/IL6/LPIN1/LRP2/LRRN3/MAP1B/MAPT/MYRF/NTRK2/PER2/PTPRS/SEMA4B/SHH/SORL1/SRPX2/TGM2/TLR2/TNFRSF21/TPBG/VCAN	31
BP	GO:0030539	male genitalia development	5/713	24/18870	0.00177477392177153	0.0209247519691884	0.0159764901696712	DHCR24/FGF10/LHCGR/ROR2/SHH	5
BP	GO:0003254	regulation of membrane depolarization	7/713	47/18870	0.00179950521236344	0.0210691075077243	0.0160867086728942	BCL2/FHL1/KDR/MYOC/NEDD4L/P2RX7/SMAD7	7
BP	GO:0001658	branching involved in ureteric bud morphogenesis	8/713	60/18870	0.00180076320494381	0.0210691075077243	0.0160867086728942	BCL2/GREM1/HOXA11/MYC/SHH/SIX1/SOX9/TCF21	8
BP	GO:0045604	regulation of epidermal cell differentiation	8/713	60/18870	0.00180076320494381	0.0210691075077243	0.0160867086728942	AQP3/ERRFI1/EZH2/HES1/HOXA7/MAFF/SFRP4/ZFP36	8
BP	GO:0050731	positive regulation of peptidyl-tyrosine phosphorylation	15/713	168/18870	0.00180758777301666	0.0210691075077243	0.0160867086728942	ANGPT1/AREG/CSPG4/FGF10/GH1/GREM1/HBEGF/HES1/IL6/LEP/MIF/MLST8/NEDD9/NOD2/NOX4	15
BP	GO:0034367	protein-containing complex remodeling	6/713	35/18870	0.00181230570680565	0.0210691075077243	0.0160867086728942	ABCG1/APOC1/APOE/CETP/PLA2G2A/PLA2G3	6
BP	GO:0036314	response to sterol	6/713	35/18870	0.00181230570680565	0.0210691075077243	0.0160867086728942	ABCA1/GPLD1/GRAMD1B/GRAMD1C/INHBB/RORC	6
BP	GO:0070661	leukocyte proliferation	25/713	350/18870	0.00182698609218185	0.0211904953011997	0.0161793908175635	BCL2/CD1D/CDKN1A/CORO1A/CRTAM/CSF2RB/FGF10/GPR183/GREM1/HES1/HHEX/IL4I1/IL6/IRF1/JUNB/LEP/MIF/NPR3/P2RX7/PLA2G2A/SHH/TNFRSF21/TNFSF14/TSPAN32/VCAM1	25
BP	GO:0009314	response to radiation	29/713	428/18870	0.00183837521685932	0.0212732354376846	0.0162425646596781	ALAD/BCL2/CDKN1A/COL3A1/CRYAB/CXCL10/DCUN1D3/DTL/EGR1/FOS/GADD45A/GUCY2F/LRRN4/MC1R/MFAP4/MYC/NABP1/NMT2/PER2/PER3/PIK3R1/PPP1R1B/RHOB/SFRP1/SIK1/SPIDR/TIMP1/TTC36/VCAM1	29
BP	GO:0002697	regulation of immune effector process	27/713	389/18870	0.00185188833597662	0.0213801149920257	0.0163241694572778	ANGPT1/C3/CD1D/CFH/CRTAM/CXCL6/FCN1/FCN3/FOXF1/IL18R1/IL4I1/IL4R/IL6/JUNB/KLK7/LBP/LEP/MICB/MIF/NOD2/NR4A3/P2RX7/PGC/PLA2G3/PRKCZ/SMAD7/STX7	27
BP	GO:0014896	muscle hypertrophy	11/713	104/18870	0.00190545820335975	0.0219478929921553	0.0167576799548447	EZH2/G6PD/GATA5/GATA6/LEP/MYH6/MYOC/NR4A3/P2RX4/RGS2/RYR2	11
BP	GO:0006112	energy reserve metabolic process	10/713	89/18870	0.00192162558592897	0.0220832328828941	0.0168610148205165	GABARAPL1/GCK/GFPT2/GYS1/LEP/MRAP2/PER2/PHLDA2/PID1/PPP1R1A	10
BP	GO:0010838	positive regulation of keratinocyte proliferation	4/713	15/18870	0.00197694455357046	0.0225633466285359	0.0172275918078502	AREG/CDH3/FGF10/TGM1	4
BP	GO:0035358	regulation of peroxisome proliferator activated receptor signaling pathway	4/713	15/18870	0.00197694455357046	0.0225633466285359	0.0172275918078502	CITED2/LEP/LMO3/PTGIS	4
BP	GO:0090209	negative regulation of triglyceride metabolic process	4/713	15/18870	0.00197694455357046	0.0225633466285359	0.0172275918078502	APOE/GPLD1/SIK1/SORL1	4
BP	GO:0001906	cell killing	18/713	223/18870	0.00208859642691692	0.0237833565789469	0.018159095178038	APOL1/C3/C6/CD1D/CFH/CFHR2/CORO1A/CRTAM/CXCL6/IGHG1/KRT6A/LEP/LTF/MICB/P2RX7/PF4/PLA2G2A/STX7	18
BP	GO:0051702	biological process involved in interaction with symbiont	12/713	121/18870	0.00210284453702862	0.023876652416026	0.0182303285205484	APOE/APOL1/CCL4/CFHR2/CXCL6/FASN/FN1/JUN/LTF/NOD2/PF4/PTX3	12
BP	GO:0010092	specification of animal organ identity	6/713	36/18870	0.00210634201149579	0.023876652416026	0.0182303285205484	FGF10/FGFR2/GATA5/HOXA11/LRP2/SIX1	6
BP	GO:0035988	chondrocyte proliferation	5/713	25/18870	0.00215031650688478	0.0242650840133567	0.0185269042508357	DDR2/LTF/SMAD7/SOX9/STC1	5
BP	GO:0046629	gamma-delta T cell activation	5/713	25/18870	0.00215031650688478	0.0242650840133567	0.0185269042508357	CXADR/EGR3/GPR18/MICB/NOD2	5
BP	GO:0007631	feeding behavior	11/713	106/18870	0.00221945697922346	0.0249327313239057	0.0190366670766748	FOS/LEP/MC1R/MRAP2/NEGR1/NPY1R/NPY5R/NR4A3/NTRK2/RMI1/UCHL1	11
BP	GO:0048709	oligodendrocyte differentiation	11/713	106/18870	0.00221945697922346	0.0249327313239057	0.0190366670766748	ASPA/CNTNAP1/CXCR4/DAAM2/HES1/MYRF/NTRK2/SHH/SOX9/TLR2/TNFRSF21	11
BP	GO:0090303	positive regulation of wound healing	8/713	62/18870	0.00222776078276506	0.0249699016884361	0.019065047435228	CLDN1/CXCR4/DDR2/DMTN/EMILIN1/HBEGF/HPSE/THBS1	8
BP	GO:0022612	gland morphogenesis	12/713	122/18870	0.00225419963787871	0.0251821709103274	0.0192271194703882	AREG/BCL2/EPHA2/FGF10/FGFR2/IL6/SFRP1/SHH/SOX9/SULF2/TGM2/TNC	12
BP	GO:0009410	response to xenobiotic stimulus	29/713	434/18870	0.00225677386833901	0.0251821709103274	0.0192271194703882	ABCA1/ALAD/ASS1/BCL2/CD69/CDH3/CDKN1A/CENPF/COL1A1/CXCR4/FMO2/FOS/FOSB/GATA6/GLYAT/GPLD1/LHCGR/MAP1B/MYC/NAT2/NQO1/P2RX7/PFAS/RORC/SFRP1/THBS1/TYMS/UCHL1/WNK4	29
BP	GO:1901605	alpha-amino acid metabolic process	17/713	207/18870	0.00228766903964954	0.0254700613122674	0.0194469298740341	ALDH4A1/ALDH5A1/ASPA/ASS1/BCAT2/BHMT2/CBS/GFPT2/GLYAT/IL4I1/NAT8L/NOX4/PFAS/SDSL/SLC39A8/SLC7A7/TTC36	17
BP	GO:0016053	organic acid biosynthetic process	24/713	337/18870	0.0023200154821569	0.0257727942117829	0.0196780728381308	ACACA/ACLY/ACSM5/ALDH1A1/APOC1/ASS1/BCAT2/BHMT2/CARNS1/CBS/ELOVL6/FADS2/FASN/FMO3/GATM/MIF/NAIP/PDK4/PER2/PLA2G3/PTGIS/SCD/SDSL/STAR	24
BP	GO:0050867	positive regulation of cell activation	27/713	396/18870	0.00238018655431696	0.0262904814081579	0.0200733379488488	BCL2/CCL21/CD1D/CDKN1A/CORO1A/DDR2/EGR3/FGF10/GPR183/HES1/HSPH1/IL4I1/IL4R/IL6/IRGM/LBP/LEP/MIF/NOD2/NR4A3/PLA2G3/PRKCZ/SHH/THBS1/TNFSF14/VCAM1/ZBTB16	27
BP	GO:0002526	acute inflammatory response	11/713	107/18870	0.002391492513985	0.0262904814081579	0.0200733379488488	ASS1/C2CD4B/C3/FN1/HP/IGHG1/IL6/LBP/NPY5R/OSMR/SERPINA1	11
BP	GO:0060560	developmental growth involved in morphogenesis	19/713	244/18870	0.00239846861826955	0.0262904814081579	0.0200733379488488	APOE/AREG/CXCR4/FGF10/FGFR2/FN1/MAP1B/MAPT/NEDD4L/NRCAM/PRKCZ/PTK7/PTPRS/SEMA4B/SFRP1/SHH/SIX1/SOX9/TNC	19
BP	GO:0031668	cellular response to extracellular stimulus	21/713	281/18870	0.00240151296827904	0.0262904814081579	0.0200733379488488	AQP3/ATF3/BCL2/CBS/CDKN1A/COL1A1/FAM107A/FOS/GABARAPL1/INHBB/ITFG2/LEP/MLST8/MYH13/NR4A2/P2RX7/PDK4/SESN1/SFRP1/TNC/VCAM1	21
BP	GO:0008016	regulation of heart contraction	17/713	208/18870	0.00240632120547943	0.0262904814081579	0.0200733379488488	ADM/ADRB1/ATP1B2/CXADR/FXYD1/HBEGF/HSPB7/KCND2/KCNJ3/MYH6/P2RX4/RGS2/RYR2/SMAD7/STC1/THRB/TRDN	17
BP	GO:1903034	regulation of response to wounding	15/713	173/18870	0.00240748641807887	0.0262904814081579	0.0200733379488488	APOE/CLDN1/CXCR4/DDR2/DMTN/EMILIN1/EPPK1/HBEGF/HPSE/KLF4/KRT1/MMRN1/MYOZ1/PTPRS/THBS1	15
BP	GO:0010811	positive regulation of cell-substrate adhesion	12/713	123/18870	0.00241433379831052	0.0262904814081579	0.0200733379488488	CCL21/ECM2/EGFL6/EMILIN1/FN1/FOXF1/ITGB1BP1/KDR/MYOC/NEDD9/PRKCZ/SFRP1	12
BP	GO:0030282	bone mineralization	12/713	123/18870	0.00241433379831052	0.0262904814081579	0.0200733379488488	CCR1/DDR2/FGFR2/GREM1/LEP/LTF/OSR2/P2RX7/ROR2/SLC24A3/SMPD3/SOX9	12
BP	GO:0032890	regulation of organic acid transport	9/713	77/18870	0.00242801011644733	0.0262904814081579	0.0200733379488488	LEP/MIF/NPY5R/P2RX4/P2RX7/PER2/PLA2G3/RGS2/THBS1	9
BP	GO:0033280	response to vitamin D	6/713	37/18870	0.00243498557551052	0.0262904814081579	0.0200733379488488	AQP3/CXCL10/SFRP1/STC1/TNC/TRIM25	6
BP	GO:0044058	regulation of digestive system process	6/713	37/18870	0.00243498557551052	0.0262904814081579	0.0200733379488488	ENPP7/FGF10/LEP/LPCAT3/TFF2/WNK4	6
BP	GO:0045880	positive regulation of smoothened signaling pathway	6/713	37/18870	0.00243498557551052	0.0262904814081579	0.0200733379488488	DCDC2/FGF9/GORAB/SFRP1/SHH/STK36	6
BP	GO:1905476	negative regulation of protein localization to membrane	6/713	37/18870	0.00243498557551052	0.0262904814081579	0.0200733379488488	DMTN/ITGB1BP1/MRAP2/PID1/RHOQ/WNK4	6
BP	GO:0031640	killing of cells of another organism	10/713	92/18870	0.00246365577450904	0.0264856241220875	0.0202223335333781	APOL1/C6/CFHR2/CXCL6/KRT6A/LTF/MICB/P2RX7/PF4/PLA2G2A	10
BP	GO:0141061	disruption of cell in another organism	10/713	92/18870	0.00246365577450904	0.0264856241220875	0.0202223335333781	APOL1/C6/CFHR2/CXCL6/KRT6A/LTF/MICB/P2RX7/PF4/PLA2G2A	10
BP	GO:0002931	response to ischemia	8/713	63/18870	0.00246909823084484	0.0264871717939772	0.0202235152135609	BCL2/EGR1/NPR3/NQO1/P2RX4/P2RX7/PER2/UCHL1	8
BP	GO:0009913	epidermal cell differentiation	19/713	245/18870	0.00251101178492567	0.0268791175863885	0.0205227741060306	AQP3/CDH3/CDKN1A/EPHA2/ERRFI1/EZH2/GATA6/HES1/HOXA7/KLF4/KRT1/KRT2/KRT6A/MAFF/PALLD/PITX2/SFRP4/TGM1/ZFP36	19
BP	GO:0070555	response to interleukin-1	13/713	140/18870	0.00252222845381354	0.0268840512593046	0.0205265410695273	CCL18/CCL21/CCL4/EGR1/HES1/IL1RAP/IL6/INHBB/KLF2/PTGIS/SELE/SFRP1/SOX9	13
BP	GO:0090090	negative regulation of canonical Wnt signaling pathway	13/713	140/18870	0.00252222845381354	0.0268840512593046	0.0205265410695273	APC2/APOE/EGR1/FRZB/GREM1/NKD2/SFRP1/SFRP4/SHH/SOX17/SOX9/TMEM64/TPBG	13
BP	GO:1902806	regulation of cell cycle G1/S phase transition	17/713	209/18870	0.00253006715333646	0.0269102248926148	0.0205465251914849	ADAMTS1/BCL2/BCL7A/CDKN1A/DCUN1D3/DDR2/EZH2/FAM107A/FGF10/FHL1/GML/KLF4/MUC1/MYO16/RRM2/STIL/STOX1	17
BP	GO:0016045	detection of bacterium	4/713	16/18870	0.0025578041626931	0.0270326913515916	0.0206400309200516	CD1D/NAIP/NOD2/TLR2	4
BP	GO:0034112	positive regulation of homotypic cell-cell adhesion	4/713	16/18870	0.0025578041626931	0.0270326913515916	0.0206400309200516	EMILIN1/IL6/MMRN1/PDPN	4
BP	GO:0055091	phospholipid homeostasis	4/713	16/18870	0.0025578041626931	0.0270326913515916	0.0206400309200516	ABCA1/ABCG1/CETP/TLCD2	4
BP	GO:0043369	CD4-positive or CD8-positive, alpha-beta T cell lineage commitment	5/713	26/18870	0.00258059458154138	0.0271587206592113	0.0207362569588234	BCL2/IL6/LY9/SHH/SOCS3	5
BP	GO:1901623	regulation of lymphocyte chemotaxis	5/713	26/18870	0.00258059458154138	0.0271587206592113	0.0207362569588234	CCL21/CCL4/CXCL10/NEDD9/TNFSF14	5
BP	GO:0030850	prostate gland development	7/713	50/18870	0.00259232659020909	0.0272248752614606	0.020786767395175	FGF10/FGFR2/HOXA11/SFRP1/SHH/SOX9/TNC	7
BP	GO:0001819	positive regulation of cytokine production	32/713	499/18870	0.00262166656820624	0.0274752854810545	0.0209779608878204	C1QTNF3/C3/C5AR1/CRTAM/EGR1/FCN1/GATA6/HPSE/IL17D/IL18R1/IL1RAP/IL4R/IL6/IRF1/LBP/LEP/LY9/MIF/NAIP/NOD2/NR4A3/P2RX7/PF4/PIK3R1/PLA2G3/PRKCZ/SIGLEC16/SORL1/SPTBN1/SULF2/THBS1/TLR2	32
BP	GO:0048863	stem cell differentiation	19/713	246/18870	0.00262795299598825	0.0274835502655759	0.0209842712253984	BCL2/CITED2/EZH2/FGFR2/FN1/FRZB/GATA6/GREM1/GSC/HES1/HOXA7/PITX2/SEMA4B/SFRP1/SHH/SIX1/SOX17/SOX9/ZFP36	19
BP	GO:0007159	leukocyte cell-cell adhesion	28/713	419/18870	0.00266033730146799	0.0277424279073751	0.0211819297737741	ASS1/CCL21/CD1D/CORO1A/CRTAM/EGR3/HES1/HSPH1/IL4I1/IL4R/IL6/ILDR2/IRF1/KLF4/LEP/NOD2/NR4A3/PLA2G2A/PRKCZ/SELE/SHH/SLC39A8/SMAD7/TNFRSF21/TNFSF14/TSPAN32/VCAM1/ZBTB16	28
BP	GO:0019319	hexose biosynthetic process	10/713	93/18870	0.00266935543577664	0.0277424279073751	0.0211819297737741	ALDOC/ATF3/C1QTNF3/CHST15/GCK/LEP/MST1/PER2/SIK1/SLC39A14	10
BP	GO:0043367	CD4-positive, alpha-beta T cell differentiation	10/713	93/18870	0.00266935543577664	0.0277424279073751	0.0211819297737741	GPR183/IL18R1/IL4R/IL6/JUNB/LY9/PRKCZ/RORC/SMAD7/SOCS3	10
BP	GO:0031214	biomineral tissue development	15/713	175/18870	0.00268964744695124	0.027895326944625	0.0212986714187491	CCR1/COL1A1/DDR2/FAM83H/FGFR2/GREM1/ITGB1BP1/LEP/LTF/OSR2/P2RX7/ROR2/SLC24A3/SMPD3/SOX9	15
BP	GO:0002696	positive regulation of leukocyte activation	26/713	380/18870	0.00270737968672298	0.0280210994905345	0.0213947014145309	BCL2/CCL21/CD1D/CDKN1A/CORO1A/EGR3/FGF10/GPR183/HES1/HSPH1/IL4I1/IL4R/IL6/IRGM/LBP/LEP/MIF/NOD2/NR4A3/PLA2G3/PRKCZ/SHH/THBS1/TNFSF14/VCAM1/ZBTB16	26
BP	GO:0043542	endothelial cell migration	21/713	284/18870	0.00272479144844929	0.028085176346123	0.0214436254474141	AMOT/ANGPT1/ANGPT2/APOE/BMPER/DNAJA4/EGR3/EPHA2/GADD45A/GPLD1/GREM1/ITGB1BP1/KDR/KLF4/NR4A1/P2RX4/PLEKHG5/RHOB/SRPX2/STC1/THBS1	21
BP	GO:0043462	regulation of ATP-dependent activity	8/713	64/18870	0.00273042522588834	0.028085176346123	0.0214436254474141	ATP1B2/DNAJB1/FGF10/IFIT1/LTF/MYH6/RYR2/UHRF1	8
BP	GO:0048247	lymphocyte chemotaxis	8/713	64/18870	0.00273042522588834	0.028085176346123	0.0214436254474141	CCL18/CCL21/CCL4/CH25H/CXCL10/GPR183/NEDD9/TNFSF14	8
BP	GO:0071675	regulation of mononuclear cell migration	12/713	125/18870	0.00276243770787163	0.0283561110916843	0.0216504898492219	APOD/C5AR1/CCL21/CCL4/CCR1/CORO1A/CXCL10/DUSP1/GREM1/NEDD9/THBS1/TNFSF14	12
BP	GO:0048536	spleen development	6/713	38/18870	0.00280071453187907	0.0286901064443924	0.0219055023567591	BARX1/BCL2/CITED2/FGF10/PITX2/TCF21	6
BP	GO:0071900	regulation of protein serine/threonine kinase activity	21/713	285/18870	0.00284037648183587	0.0290368957723875	0.0221702833347042	APOE/CCNA2/CCNB1/CDKN1A/DUSP1/EZH2/FZD10/GADD45A/GH1/HHEX/IRGM/LTF/MST1/MST1R/NOD2/PRKAR2B/RGS2/SORL1/TENM1/THBS1/UCHL1	21
BP	GO:0009791	post-embryonic development	10/713	94/18870	0.00288856793360883	0.0294692879594093	0.0225004239039004	ALDH5A1/BCL2/CSRNP1/FGFR2/KDR/KLF4/NR4A2/PPP1R13L/STK36/TIPARP	10
BP	GO:0010332	response to gamma radiation	7/713	51/18870	0.00290872750573209	0.0295104309693966	0.0225318374611832	BCL2/CDKN1A/CRYAB/CXCL10/DCUN1D3/EGR1/MYC	7
BP	GO:0048839	inner ear development	16/713	194/18870	0.00291031055569364	0.0295104309693966	0.0225318374611832	BMPER/CCNA2/CEBPD/FGF10/FGF9/FGFR2/FRZB/HES1/ITGA8/KCNQ4/PTK7/SHH/SIX1/SOX9/STOX1/TSKU	16
BP	GO:0071897	DNA biosynthetic process	16/713	194/18870	0.00291031055569364	0.0295104309693966	0.0225318374611832	CCNA2/CDKN1A/CENPF/CHTF18/DTL/GREM1/KLF4/MYC/NEK7/NOX4/POLE2/POLN/RFC4/SMPD3/SYCP1/TYMS	16
BP	GO:0042471	ear morphogenesis	12/713	126/18870	0.00295117785979913	0.029864247208777	0.0228019836344164	FGF10/FGF9/FGFR2/FRZB/GSC/ITGA8/KCNQ4/OSR2/PTK7/SIX1/SOX9/STOX1	12
BP	GO:0014013	regulation of gliogenesis	11/713	110/18870	0.00297331131808364	0.0299669017723792	0.0228803625623329	ASPA/CXCR4/DAAM2/EGR2/EZH2/HES1/IL6/LRP2/MYRF/SHH/TLR2	11
BP	GO:0042116	macrophage activation	11/713	110/18870	0.00297331131808364	0.0299669017723792	0.0228803625623329	C5AR1/IL4R/IL6/IRGM/LBP/MAPT/MIF/PLA2G3/THBS1/TLR2/WNK4	11
BP	GO:0035904	aorta development	8/713	65/18870	0.0030128452784528	0.0302434006967582	0.0230914753322128	COL3A1/EGR2/FKBP10/HES1/LEP/LRP2/NGFR/SIX1	8
BP	GO:1905330	regulation of morphogenesis of an epithelium	8/713	65/18870	0.0030128452784528	0.0302434006967582	0.0230914753322128	CXCL10/FGF10/GREM1/SFRP1/SHH/SIX1/SOX9/STOX1	8
BP	GO:0007599	hemostasis	18/713	231/18870	0.00305790832023228	0.030510789875296	0.0232956326186971	APOE/COL3A1/DGKI/DMTN/EMILIN1/HPSE/IL6/KRT1/MMRN1/MYL9/NFE2/PDPN/PF4/PROCR/SERPINA1/SHH/THBS1/TSPAN32	18
BP	GO:0055001	muscle cell development	16/713	195/18870	0.00306274697028046	0.030510789875296	0.0232956326186971	ADM/BCL2/CNTNAP1/CXADR/G6PD/HES1/KRT19/KRT8/MYH6/MYL9/MYOZ1/RGS2/SIX1/TMEM182/TMOD2/UCHL1	16
BP	GO:0032925	regulation of activin receptor signaling pathway	5/713	27/18870	0.00306999946134705	0.030510789875296	0.0232956326186971	FGF10/FGF9/FSTL3/SHH/SMAD7	5
BP	GO:0042026	protein refolding	5/713	27/18870	0.00306999946134705	0.030510789875296	0.0232956326186971	CRYAB/DNAJA4/HSPA2/HSPB2/HSPB6	5
BP	GO:0048714	positive regulation of oligodendrocyte differentiation	5/713	27/18870	0.00306999946134705	0.030510789875296	0.0232956326186971	ASPA/CXCR4/MYRF/SHH/TLR2	5
BP	GO:1902807	negative regulation of cell cycle G1/S phase transition	10/713	95/18870	0.00312191449774088	0.0309651797107275	0.0236425688571605	BCL2/CDKN1A/DCUN1D3/EZH2/FAM107A/FHL1/GML/KLF4/MUC1/MYO16	10
BP	GO:0003206	cardiac chamber morphogenesis	12/713	127/18870	0.0031502376209353	0.0311450786140995	0.0237799254702993	ADAMTS1/CITED2/FGFR2/FOXF1/GATA6/HES1/LRP2/MYH6/NPY5R/PPP1R13L/RYR2/SMAD7	12
BP	GO:0048844	artery morphogenesis	9/713	80/18870	0.00315874272001369	0.0311450786140995	0.0237799254702993	APOE/CITED2/COL3A1/FKBP10/FOXF1/HES1/LRP2/SIX1/SMAD7	9
BP	GO:0051899	membrane depolarization	9/713	80/18870	0.00315874272001369	0.0311450786140995	0.0237799254702993	BCL2/FHL1/KDR/MYOC/NEDD4L/P2RX4/P2RX7/PRKCZ/SMAD7	9
BP	GO:1902106	negative regulation of leukocyte differentiation	11/713	111/18870	0.00319076388121032	0.0313988752798629	0.0239737045861347	FSTL3/HOXA7/IL4R/IRF1/LTF/MYC/PIK3R1/SFRP1/SHH/SMAD7/TOB2	11
BP	GO:0030217	T cell differentiation	22/713	307/18870	0.00320693099109353	0.0314623976823802	0.0240222052823851	BCL2/CD1D/CRTAM/EGR1/EGR3/GPR18/GPR183/IL18R1/IL4I1/IL4R/IL6/IRF1/JUNB/LEP/LY9/PIK3R1/PRKCZ/RORC/SHH/SMAD7/SOCS3/ZBTB16	22
BP	GO:0002064	epithelial cell development	17/713	214/18870	0.00323116378884358	0.0314623976823802	0.0240222052823851	CDKN1A/CLDN1/COL27A1/CXCR4/EPHA2/FASN/FRZB/HPSE/KDR/KRT2/PALLD/PODXL/PTPRS/SOX9/STC1/TNMD/TYMS	17
BP	GO:0008228	opsonization	4/713	17/18870	0.00324582450410397	0.0314623976823802	0.0240222052823851	FCN1/FCN3/LBP/PTX3	4
BP	GO:0032905	transforming growth factor beta1 production	4/713	17/18870	0.00324582450410397	0.0314623976823802	0.0240222052823851	COL3A1/GATA6/THBS1/TSKU	4
BP	GO:0072074	kidney mesenchyme development	4/713	17/18870	0.00324582450410397	0.0314623976823802	0.0240222052823851	MYC/SHH/SIX1/TCF21	4
BP	GO:0090083	regulation of inclusion body assembly	4/713	17/18870	0.00324582450410397	0.0314623976823802	0.0240222052823851	DNAJA4/DNAJB1/HSPA2/SORL1	4
BP	GO:0007528	neuromuscular junction development	7/713	52/18870	0.0032538626928967	0.0314623976823802	0.0240222052823851	CACNB3/CNTNAP1/COLQ/PDZRN3/PPFIBP2/SIX1/TNC	7
BP	GO:0060688	regulation of morphogenesis of a branching structure	7/713	52/18870	0.0032538626928967	0.0314623976823802	0.0240222052823851	FGF10/FGFR2/GREM1/SFRP1/SHH/SIX1/SOX9	7
BP	GO:1904707	positive regulation of vascular associated smooth muscle cell proliferation	7/713	52/18870	0.0032538626928967	0.0314623976823802	0.0240222052823851	ADAMTS1/DDR2/DNMT1/FGF9/FGFR2/JUN/NR4A3	7
BP	GO:0002699	positive regulation of immune effector process	20/713	270/18870	0.0033292607112877	0.0321292940071953	0.0245313947147514	C3/CD1D/CRTAM/FCN1/FCN3/FOXF1/IL18R1/IL4R/IL6/KLK7/LBP/MICB/MIF/NOD2/NR4A3/P2RX7/PGC/PLA2G3/PRKCZ/STX7	20
BP	GO:0008406	gonad development	18/713	233/18870	0.00335145703537914	0.0321776895226204	0.0245683457131471	ADAMTS1/BCL2/CITED2/FGF9/GATA6/HOXA11/INHBB/KDR/LEP/LHCGR/LRP2/PTX3/REC8/RHOBTB3/SFRP1/SOX9/TCF21/TIPARP	18
BP	GO:0010951	negative regulation of endopeptidase activity	12/713	128/18870	0.00336002279071971	0.0321776895226204	0.0245683457131471	CRB2/DHCR24/KLF4/LTF/NAIP/SERPINA1/SERPINB12/SERPINH1/SORL1/SPINK2/THBS1/TIMP1	12
BP	GO:0030301	cholesterol transport	12/713	128/18870	0.00336002279071971	0.0321776895226204	0.0245683457131471	ABCA1/ABCA8/ABCG1/APOC1/APOE/CETP/ENPP7/LEP/LPCAT3/SHH/STAR/TSKU	12
BP	GO:0048706	embryonic skeletal system development	12/713	128/18870	0.00336002279071971	0.0321776895226204	0.0245683457131471	COL1A1/FGF9/FGFR2/GSC/HOXA11/HOXA7/HOXB8/MDFI/OSR2/SHH/SIX1/SULF2	12
BP	GO:0045833	negative regulation of lipid metabolic process	11/713	112/18870	0.00342080318828034	0.0325937683804881	0.0248860307109106	APOC1/APOD/APOE/CCDC3/CH25H/FMO2/GPLD1/HCAR1/SIK1/SORL1/SOX9	11
BP	GO:0042552	myelination	13/713	145/18870	0.00342443060412408	0.0325937683804881	0.0248860307109106	ASPA/CNTNAP1/CXCR4/EGR2/LPIN1/MPZ/MYOC/MYRF/NTRK2/PLLP/TLR2/TMEM163/TNFRSF21	13
BP	GO:0045834	positive regulation of lipid metabolic process	13/713	145/18870	0.00342443060412408	0.0325937683804881	0.0248860307109106	ABCG1/ADM/APOE/CCDC3/CCL21/ENPP7/GPLD1/MAPT/MLST8/NOD2/NR4A3/PLA2G3/STAR	13
BP	GO:0010001	glial cell differentiation	19/713	252/18870	0.00342955034369609	0.0325937683804881	0.0248860307109106	ASPA/C5AR1/CNTNAP1/CXCR4/DAAM2/EGR2/FGF10/HES1/IL6/MAPT/MYOC/MYRF/NTRK2/ROR2/SHH/SOX9/TLR2/TNFRSF21/VCAN	19
BP	GO:0051962	positive regulation of nervous system development	21/713	290/18870	0.00348199552222206	0.0330294034451387	0.025218647285683	ASPA/CBLN2/CLSTN2/CXCR4/EGR2/FN1/HES1/IL1RAP/IL6/LRP2/LRRN3/MAP1B/MAPT/MYRF/NTRK2/SHH/SRPX2/TGM2/TLR2/TPBG/VCAN	21
BP	GO:0002675	positive regulation of acute inflammatory response	5/713	28/18870	0.00362293147478636	0.033389386955899	0.0254935023009002	C2CD4B/C3/IL6/NPY5R/OSMR	5
BP	GO:0015732	prostaglandin transport	5/713	28/18870	0.00362293147478636	0.033389386955899	0.0254935023009002	LEP/MIF/P2RX4/P2RX7/PLA2G3	5
BP	GO:0034698	response to gonadotropin	5/713	28/18870	0.00362293147478636	0.033389386955899	0.0254935023009002	CCNA2/GATA6/INHBB/LHCGR/PAPPA	5
BP	GO:0060479	lung cell differentiation	5/713	28/18870	0.00362293147478636	0.033389386955899	0.0254935023009002	FGF10/GATA6/KLF2/SOX9/THRB	5
BP	GO:0060487	lung epithelial cell differentiation	5/713	28/18870	0.00362293147478636	0.033389386955899	0.0254935023009002	FGF10/GATA6/KLF2/SOX9/THRB	5
BP	GO:0060575	intestinal epithelial cell differentiation	5/713	28/18870	0.00362293147478636	0.033389386955899	0.0254935023009002	CDKN1A/GATA5/GATA6/SOX9/TYMS	5
BP	GO:1903055	positive regulation of extracellular matrix organization	5/713	28/18870	0.00362293147478636	0.033389386955899	0.0254935023009002	DDR2/EMILIN1/IL6/PDPN/SOX9	5
BP	GO:1903901	negative regulation of viral life cycle	5/713	28/18870	0.00362293147478636	0.033389386955899	0.0254935023009002	CH25H/FCN1/FCN3/PTX3/TRIM25	5
BP	GO:0002762	negative regulation of myeloid leukocyte differentiation	7/713	53/18870	0.00362937804419784	0.033389386955899	0.0254935023009002	FSTL3/HOXA7/LTF/MYC/PIK3R1/SFRP1/TOB2	7
BP	GO:0007157	heterophilic cell-cell adhesion via plasma membrane cell adhesion molecules	7/713	53/18870	0.00362937804419784	0.033389386955899	0.0254935023009002	CD164/CRB2/CRTAM/CXADR/SELE/TENM1/VCAM1	7
BP	GO:0032330	regulation of chondrocyte differentiation	7/713	53/18870	0.00362937804419784	0.033389386955899	0.0254935023009002	CHADL/GDF5/GREM1/HOXA11/SMAD7/SOX9/ZBTB16	7
BP	GO:0048260	positive regulation of receptor-mediated endocytosis	7/713	53/18870	0.00362937804419784	0.033389386955899	0.0254935023009002	ANGPT1/C3/CCL21/GREM1/SELE/SFRP4/TF	7
BP	GO:0035107	appendage morphogenesis	13/713	146/18870	0.00363300848225601	0.033389386955899	0.0254935023009002	AFF3/ASPH/COL3A1/FGF10/FGF9/FGFR2/GDF5/GREM1/HOXA11/OSR2/SHH/SOX9/ZBTB16	13
BP	GO:0035108	limb morphogenesis	13/713	146/18870	0.00363300848225601	0.033389386955899	0.0254935023009002	AFF3/ASPH/COL3A1/FGF10/FGF9/FGFR2/GDF5/GREM1/HOXA11/OSR2/SHH/SOX9/ZBTB16	13
BP	GO:0045598	regulation of fat cell differentiation	13/713	146/18870	0.00363300848225601	0.033389386955899	0.0254935023009002	CCDC3/FRZB/HES1/IL6/LEP/LMO3/RORC/SFRP1/SIX1/TMEM64/WIF1/ZBTB16/ZFP36	13
BP	GO:0001655	urogenital system development	8/713	67/18870	0.00364549117488072	0.033389386955899	0.0254935023009002	FGF10/FGFR2/HOXA11/OSR2/SFRP1/SHH/SOX9/TNC	8
BP	GO:0071300	cellular response to retinoic acid	8/713	67/18870	0.00364549117488072	0.033389386955899	0.0254935023009002	ABCA1/COL1A1/FGFR2/FZD10/LEP/PTK7/SOX9/TNC	8
BP	GO:0010742	macrophage derived foam cell differentiation	6/713	40/18870	0.00365352963890313	0.033389386955899	0.0254935023009002	ABCA1/ABCG1/CETP/PF4/PLA2G2A/PLA2G3	6
BP	GO:0030279	negative regulation of ossification	6/713	40/18870	0.00365352963890313	0.033389386955899	0.0254935023009002	BCL2/CCR1/GREM1/SFRP1/SMAD7/SOX9	6
BP	GO:0032570	response to progesterone	6/713	40/18870	0.00365352963890313	0.033389386955899	0.0254935023009002	CSN1S1/FOS/FOSB/THBS1/TLR2/TYMS	6
BP	GO:0021700	developmental maturation	23/713	330/18870	0.00369530389451864	0.033683057781565	0.0257177261801739	BCL2/C3/CCL21/CDH3/CDKN1A/CNTNAP1/G6PD/GH1/GREM1/HES1/KDR/KLF2/LEP/LTF/MAP1B/MYOC/NR4A2/NRCAM/PLA2G3/REC8/TDRD5/TYMS/ZBTB16	23
BP	GO:1902903	regulation of supramolecular fiber organization	26/713	389/18870	0.0036991395723303	0.033683057781565	0.0257177261801739	APC2/APOE/ARPC3/CCL21/CHADL/CORO1A/CRYAB/DAAM2/DMTN/EMILIN1/GPR65/ITGB1BP1/KANK4/LIMCH1/MAGEL2/MAP1B/MAPT/MLST8/MYOC/PDE4DIP/PIK3R1/SFRP1/SPTBN1/SYNPO/TENM1/TMOD2	26
BP	GO:0007272	ensheathment of neurons	13/713	147/18870	0.00385176895274155	0.0349455408253267	0.0266816586543908	ASPA/CNTNAP1/CXCR4/EGR2/LPIN1/MPZ/MYOC/MYRF/NTRK2/PLLP/TLR2/TMEM163/TNFRSF21	13
BP	GO:0008366	axon ensheathment	13/713	147/18870	0.00385176895274155	0.0349455408253267	0.0266816586543908	ASPA/CNTNAP1/CXCR4/EGR2/LPIN1/MPZ/MYOC/MYRF/NTRK2/PLLP/TLR2/TMEM163/TNFRSF21	13
BP	GO:0048534	hematopoietic or lymphoid organ development	10/713	98/18870	0.00391316369167165	0.0353741506232668	0.0270089112896191	BARX1/BCL2/CITED2/FGF10/HES1/PDPN/PITX2/SHH/SIX1/TCF21	10
BP	GO:1901992	positive regulation of mitotic cell cycle phase transition	10/713	98/18870	0.00391316369167165	0.0353741506232668	0.0270089112896191	ADAMTS1/CCNB1/CDC7/DDR2/DTL/FGF10/HSPA2/RRM2/STIL/STOX1	10
BP	GO:0007416	synapse assembly	16/713	200/18870	0.0039272746148787	0.0353790658597643	0.0270126641765207	CBLN2/CLSTN2/COLQ/IL1RAP/LRRN3/MAP1B/NEGR1/NRCAM/NTNG2/NTRK2/PCDHB5/PTPRS/SIX1/SRPX2/TLR2/TPBG	16
BP	GO:0007611	learning or memory	20/713	274/18870	0.0039278618828104	0.0353790658597643	0.0270126641765207	APOE/BTG2/CAMK2N1/CLSTN2/EGR2/FOS/GATM/ITGA8/LRRN4/MAPT/NEDD9/NTRK2/PPP1R1B/PRKAR2B/PRKCZ/TLR2/TMOD2/TPBG/TTC36/VLDLR	20
BP	GO:0060425	lung morphogenesis	7/713	54/18870	0.00403694386228788	0.0360235687209171	0.0275047557263127	FGF10/FGFR2/FOXF1/SHH/SOX9/TCF21/TNC	7
BP	GO:0002830	positive regulation of type 2 immune response	4/713	18/18870	0.00404985909605029	0.0360235687209171	0.0275047557263127	IL4R/IL6/NOD2/PRKCZ	4
BP	GO:0006957	complement activation, alternative pathway	4/713	18/18870	0.00404985909605029	0.0360235687209171	0.0275047557263127	C3/CFB/CFD/CFH	4
BP	GO:0010522	regulation of calcium ion transport into cytosol	4/713	18/18870	0.00404985909605029	0.0360235687209171	0.0275047557263127	BCL2/LHCGR/P2RX4/P2RX7	4
BP	GO:0038128	ERBB2 signaling pathway	4/713	18/18870	0.00404985909605029	0.0360235687209171	0.0275047557263127	AREG/BTC/HBEGF/MYOC	4
BP	GO:0046851	negative regulation of bone remodeling	4/713	18/18870	0.00404985909605029	0.0360235687209171	0.0275047557263127	GREM1/IL6/P2RX7/SFRP1	4
BP	GO:0061323	cell proliferation involved in heart morphogenesis	4/713	18/18870	0.00404985909605029	0.0360235687209171	0.0275047557263127	HES1/PITX2/SIX1/SOX9	4
BP	GO:0090077	foam cell differentiation	6/713	41/18870	0.00414573761915644	0.0368109100500232	0.0281059074638894	ABCA1/ABCG1/CETP/PF4/PLA2G2A/PLA2G3	6
BP	GO:0030522	intracellular receptor signaling pathway	24/713	353/18870	0.00418402185330108	0.0368950478704608	0.0281701484672283	CITED2/ESRRG/EZH2/IRGM/KDM5D/KLF2/LEP/LMO3/NEK7/NOD2/NR1D2/NR4A1/NR4A2/NR4A3/PMEPA1/PTGIS/PTPRS/RHOXF1/RORC/RXRG/SFRP1/TCF21/THRB/TRIM25	24
BP	GO:0045137	development of primary sexual characteristics	18/713	238/18870	0.00418901087254939	0.0368950478704608	0.0281701484672283	ADAMTS1/BCL2/CITED2/FGF9/GATA6/HOXA11/INHBB/KDR/LEP/LHCGR/LRP2/PTX3/REC8/RHOBTB3/SFRP1/SOX9/TCF21/TIPARP	18
BP	GO:0050670	regulation of lymphocyte proliferation	18/713	238/18870	0.00418901087254939	0.0368950478704608	0.0281701484672283	BCL2/CD1D/CDKN1A/CORO1A/CRTAM/FGF10/GPR183/HES1/IL4I1/IL6/IRF1/LEP/MIF/PLA2G2A/SHH/TNFRSF21/TSPAN32/VCAM1	18
BP	GO:0002709	regulation of T cell mediated immunity	10/713	99/18870	0.004209512623082	0.0368950478704608	0.0281701484672283	CD1D/IL18R1/IL4I1/IL6/MICB/NOD2/P2RX7/PRKCZ/SMAD7/STX7	10
BP	GO:0003300	cardiac muscle hypertrophy	10/713	99/18870	0.004209512623082	0.0368950478704608	0.0281701484672283	EZH2/G6PD/GATA5/GATA6/LEP/MYH6/NR4A3/P2RX4/RGS2/RYR2	10
BP	GO:0141060	disruption of anatomical structure in another organism	10/713	99/18870	0.004209512623082	0.0368950478704608	0.0281701484672283	APOL1/C6/CFHR2/CXCL6/KRT6A/LTF/MICB/P2RX7/PF4/PLA2G2A	10
BP	GO:0006066	alcohol metabolic process	25/713	373/18870	0.00421768021084395	0.0368950478704608	0.0281701484672283	ABCA1/ABCG1/ACLY/ADH1C/ALDH1A1/APOC1/APOE/APOL1/CETP/CH25H/DGAT2/DHCR24/DHCR7/DHDDS/FDXR/G6PD/HSD17B6/LEP/LHCGR/LPCAT3/LRP2/SGPP2/STAR/TSKU/VLDLR	25
BP	GO:0010971	positive regulation of G2/M transition of mitotic cell cycle	5/713	29/18870	0.00424377926095518	0.0368950478704608	0.0281701484672283	CCNB1/CDC7/DTL/HSPA2/STOX1	5
BP	GO:0070977	bone maturation	5/713	29/18870	0.00424377926095518	0.0368950478704608	0.0281701484672283	GH1/GREM1/LEP/LTF/ZBTB16	5
BP	GO:0072012	glomerulus vasculature development	5/713	29/18870	0.00424377926095518	0.0368950478704608	0.0281701484672283	ANGPT1/ANGPT2/EGR1/HES1/TCF21	5
BP	GO:0097066	response to thyroid hormone	5/713	29/18870	0.00424377926095518	0.0368950478704608	0.0281701484672283	C2/HES1/INHBB/KLF9/THRB	5
BP	GO:0097421	liver regeneration	5/713	29/18870	0.00424377926095518	0.0368950478704608	0.0281701484672283	CLDN1/EZH2/IL6/SULF2/TYMS	5
BP	GO:0046394	carboxylic acid biosynthetic process	23/713	334/18870	0.00427809387885725	0.0371288043409851	0.028348626470644	ACACA/ACLY/ACSM5/ALDH1A1/APOC1/ASS1/BCAT2/BHMT2/CARNS1/CBS/ELOVL6/FADS2/FASN/GATM/MIF/NAIP/PDK4/PER2/PLA2G3/PTGIS/SCD/SDSL/STAR	23
BP	GO:0051495	positive regulation of cytoskeleton organization	15/713	184/18870	0.00431840776281598	0.037413726874033	0.0285661708436938	CCL21/GPR65/ITGB1BP1/LIMCH1/MAGEL2/MAP1B/MAPT/MLST8/MYOC/P2RX7/PDE4DIP/SFRP1/STIL/SYNPO/TENM1	15
BP	GO:0032835	glomerulus development	8/713	69/18870	0.00437629247541846	0.0377191139389946	0.0287993403191785	ANGPT1/ANGPT2/BCL2/EGR1/HES1/PODXL/SULF2/TCF21	8
BP	GO:0050918	positive chemotaxis	8/713	69/18870	0.00437629247541846	0.0377191139389946	0.0287993403191785	ANGPT1/ANGPT2/CORO1A/CXCL10/FGF10/KDR/MIF/VEGFB	8
BP	GO:2000573	positive regulation of DNA biosynthetic process	8/713	69/18870	0.00437629247541846	0.0377191139389946	0.0287993403191785	CCNA2/CHTF18/GREM1/KLF4/MYC/NEK7/NOX4/RFC4	8
BP	GO:1903522	regulation of blood circulation	19/713	258/18870	0.00442498014543046	0.0380731079982907	0.0290696222616738	ADM/ADRB1/ATP1B2/CXADR/FXYD1/HBEGF/HSPB7/KCND2/KCNJ3/LEP/MYH6/P2RX4/PER2/RGS2/RYR2/SMAD7/STC1/THRB/TRDN	19
BP	GO:0002455	humoral immune response mediated by circulating immunoglobulin	7/713	55/18870	0.00447825147741924	0.0384652562467677	0.0293690357336267	C1R/C2/C3/C6/CFI/IGHG1/NOD2	7
BP	GO:0000041	transition metal ion transport	10/713	100/18870	0.00452328790101045	0.0387190346184097	0.0295628008815139	CUTC/LCN2/LTF/PGRMC2/SLC30A1/SLC39A14/SLC39A8/TF/TMEM163/TTYH1	10
BP	GO:0072080	nephron tubule development	10/713	100/18870	0.00452328790101045	0.0387190346184097	0.0295628008815139	BCL2/GREM1/HES1/HOXA11/MYC/SHH/SIX1/SOX9/TCF21/WNK4	10
BP	GO:0008584	male gonad development	13/713	150/18870	0.004572745543394	0.0390754785836352	0.0298349533789414	BCL2/CITED2/FGF9/GATA6/HOXA11/INHBB/LHCGR/LRP2/REC8/RHOBTB3/SFRP1/SOX9/TCF21	13
BP	GO:0002244	hematopoietic progenitor cell differentiation	12/713	133/18870	0.00458457984327667	0.0391097519394881	0.0298611218101692	AGPAT5/BCL2/CEBPD/CITED2/FSTL3/HES1/KDR/SERPINB12/SFRP1/SHH/SMPD3/ZFP36	12
BP	GO:0006958	complement activation, classical pathway	6/713	42/18870	0.00468525926977835	0.0396976459146136	0.0303099912796009	C1R/C2/C3/C6/CFI/IGHG1	6
BP	GO:0048512	circadian behavior	6/713	42/18870	0.00468525926977835	0.0396976459146136	0.0303099912796009	ADRB1/CIART/EGR1/KCND2/NR1D2/PER3	6
BP	GO:0140467	integrated stress response signaling	6/713	42/18870	0.00468525926977835	0.0396976459146136	0.0303099912796009	CEBPD/FOS/JUN/JUNB/NFE2/PPP1R15A	6
BP	GO:2000403	positive regulation of lymphocyte migration	6/713	42/18870	0.00468525926977835	0.0396976459146136	0.0303099912796009	CCL21/CCL4/CORO1A/CXCL10/NEDD9/TNFSF14	6
BP	GO:0034103	regulation of tissue remodeling	9/713	85/18870	0.00475041436833675	0.0399708869594848	0.0305186165896531	DDR2/GREM1/IL6/LEP/P2RX7/PDK4/SFRP1/TF/TMEM64	9
BP	GO:0032956	regulation of actin cytoskeleton organization	23/713	337/18870	0.00476390403658597	0.0399708869594848	0.0305186165896531	ARPC3/CCL21/CORO1A/DAAM2/DIXDC1/DMTN/FAM107A/FZD10/GPR65/ITGB1BP1/KANK4/LIMCH1/MAGEL2/MLST8/MYOC/NEDD9/PIK3R1/RHOQ/SFRP1/SPTBN1/SYNPO/TENM1/TMOD2	23
BP	GO:0002274	myeloid leukocyte activation	18/713	241/18870	0.00476956154956828	0.0399708869594848	0.0305186165896531	C5AR1/CD300LF/CXCL6/FN1/FOXF1/IL4R/IL6/IRGM/LBP/MAPT/MIF/NR4A3/PLA2G2A/PLA2G3/THBS1/TLR2/TSPAN32/WNK4	18
BP	GO:0042303	molting cycle	11/713	117/18870	0.00477808832526678	0.0399708869594848	0.0305186165896531	BCL2/CDH3/FGF10/FGFR2/GORAB/HPSE/NGFR/PPP1R13L/SHH/SOX9/TSKU	11
BP	GO:0042633	hair cycle	11/713	117/18870	0.00477808832526678	0.0399708869594848	0.0305186165896531	BCL2/CDH3/FGF10/FGFR2/GORAB/HPSE/NGFR/PPP1R13L/SHH/SOX9/TSKU	11
BP	GO:0030514	negative regulation of BMP signaling pathway	8/713	70/18870	0.00478147437522943	0.0399708869594848	0.0305186165896531	BMPER/FSTL3/GREM1/LRP2/RBPMS2/SFRP1/SMAD7/SORL1	8
BP	GO:0051148	negative regulation of muscle cell differentiation	8/713	70/18870	0.00478147437522943	0.0399708869594848	0.0305186165896531	BHLHE41/DNMT1/EZH2/FGF9/G6PD/RBPMS2/RGS2/SHH	8
BP	GO:1902893	regulation of miRNA transcription	8/713	70/18870	0.00478147437522943	0.0399708869594848	0.0305186165896531	EGR1/FOS/GATA6/JUN/KLF4/MYC/NGFR/SOX9	8
BP	GO:0001558	regulation of cell growth	27/713	417/18870	0.00479786245064383	0.0399865198211088	0.0305305526097516	APOE/BCL2/CDKN1A/CRYAB/CXCR4/DCUN1D3/FAM107A/FHL1/FN1/FRZB/G6PD/GREM1/HBEGF/LGI1/MAP1B/MAPT/MLST8/NEDD4L/NRCAM/PTPRS/RGS2/SEMA4B/SFRP1/SMAD7/SOX17/TMEM97/TNC	27
BP	GO:0044843	cell cycle G1/S phase transition	20/713	279/18870	0.00479934224698246	0.0399865198211088	0.0305305526097516	ADAMTS1/BCL2/BCL7A/CCNA2/CDC7/CDKN1A/DCUN1D3/DDR2/EZH2/FAM107A/FGF10/FHL1/GML/KLF4/MUC1/MYC/MYO16/RRM2/STIL/STOX1	20
BP	GO:0046546	development of primary male sexual characteristics	13/713	151/18870	0.00483586579236024	0.0402237821896986	0.0307117074404032	BCL2/CITED2/FGF9/GATA6/HOXA11/INHBB/LHCGR/LRP2/REC8/RHOBTB3/SFRP1/SOX9/TCF21	13
BP	GO:0006639	acylglycerol metabolic process	12/713	134/18870	0.00486767206424855	0.040421084134848	0.0308623516435832	AGPAT5/APOC1/APOE/C3/CETP/DGAT2/DGKI/GPLD1/LIPF/LPIN1/SIK1/SORL1	12
BP	GO:0010575	positive regulation of vascular endothelial growth factor production	5/713	30/18870	0.00493689991122082	0.040860203073167	0.0311976282294993	C3/C5AR1/HPSE/IL6/SULF2	5
BP	GO:0070723	response to cholesterol	5/713	30/18870	0.00493689991122082	0.040860203073167	0.0311976282294993	ABCA1/GPLD1/GRAMD1B/GRAMD1C/INHBB	5
BP	GO:0052372	modulation by symbiont of entry into host	7/713	56/18870	0.00495500979349658	0.0408655045019761	0.0312016759823892	CH25H/FCN1/FCN3/KRT6A/PTX3/RFPL3/TRIM25	7
BP	GO:0032944	regulation of mononuclear cell proliferation	18/713	242/18870	0.0049771644355144	0.0408655045019761	0.0312016759823892	BCL2/CD1D/CDKN1A/CORO1A/CRTAM/FGF10/GPR183/HES1/IL4I1/IL6/IRF1/LEP/MIF/PLA2G2A/SHH/TNFRSF21/TSPAN32/VCAM1	18
BP	GO:0032305	positive regulation of icosanoid secretion	4/713	19/18870	0.00497841413116692	0.0408655045019761	0.0312016759823892	MIF/P2RX4/P2RX7/PLA2G3	4
BP	GO:0045721	negative regulation of gluconeogenesis	4/713	19/18870	0.00497841413116692	0.0408655045019761	0.0312016759823892	C1QTNF3/GCK/MST1/SIK1	4
BP	GO:0098543	detection of other organism	4/713	19/18870	0.00497841413116692	0.0408655045019761	0.0312016759823892	CD1D/NAIP/NOD2/TLR2	4
BP	GO:0043500	muscle adaptation	11/713	118/18870	0.00509474741874649	0.0416835390283367	0.031826262624472	EZH2/G6PD/GATA5/GATA6/GATM/MYH6/MYOC/MYOZ1/NR4A3/P2RX4/RGS2	11
BP	GO:0051928	positive regulation of calcium ion transport	11/713	118/18870	0.00509474741874649	0.0416835390283367	0.031826262624472	CACNB3/CCL4/CCR1/CXCL10/G6PD/LHCGR/P2RX4/P2RX7/RYR2/STC1/TRDN	11
BP	GO:1903038	negative regulation of leukocyte cell-cell adhesion	13/713	152/18870	0.00511101258803492	0.0417442512739851	0.0318726177065876	ASS1/CCL21/CRTAM/IL4I1/IL4R/ILDR2/IRF1/KLF4/PLA2G2A/SHH/SMAD7/TNFRSF21/TSPAN32	13
BP	GO:0007596	blood coagulation	17/713	224/18870	0.00511886897998657	0.0417442512739851	0.0318726177065876	APOE/COL3A1/DGKI/DMTN/EMILIN1/HPSE/IL6/KRT1/MMRN1/MYL9/PDPN/PF4/PROCR/SERPINA1/SHH/THBS1/TSPAN32	17
BP	GO:0006638	neutral lipid metabolic process	12/713	135/18870	0.00516454246005219	0.0420481233840405	0.0321046304819977	AGPAT5/APOC1/APOE/C3/CETP/DGAT2/DGKI/GPLD1/LIPF/LPIN1/SIK1/SORL1	12
BP	GO:0032102	negative regulation of response to external stimulus	30/713	481/18870	0.00520576965152759	0.0420501993188646	0.0321062155020905	ANGPT2/APOE/C1QTNF3/DTX4/DUSP1/EPPK1/FOXF1/GPR18/GREM1/IRGM/KLF4/KRT1/LEP/LPCAT3/LTF/MICB/MIF/MMRN1/MYOZ1/NLRC5/NOD2/NPY5R/NR1D2/PTGIS/PTPRS/SEMA4B/SLC39A8/SOCS3/THBS1/ZFP36	30
BP	GO:0002548	monocyte chemotaxis	8/713	71/18870	0.00521479390697175	0.0420501993188646	0.0321062155020905	CCL18/CCL21/CCL4/CCR1/CXCL10/DUSP1/GREM1/IL6	8
BP	GO:0003208	cardiac ventricle morphogenesis	8/713	71/18870	0.00521479390697175	0.0420501993188646	0.0321062155020905	FGFR2/FOXF1/LRP2/MYH6/NPY5R/PPP1R13L/RYR2/SMAD7	8
BP	GO:0061614	miRNA transcription	8/713	71/18870	0.00521479390697175	0.0420501993188646	0.0321062155020905	EGR1/FOS/GATA6/JUN/KLF4/MYC/NGFR/SOX9	8
BP	GO:0001886	endothelial cell morphogenesis	3/713	10/18870	0.00528256154675874	0.0420501993188646	0.0321062155020905	COL27A1/STC1/TNMD	3
BP	GO:0003418	growth plate cartilage chondrocyte differentiation	3/713	10/18870	0.00528256154675874	0.0420501993188646	0.0321062155020905	COL27A1/SOX9/TSKU	3
BP	GO:0007440	foregut morphogenesis	3/713	10/18870	0.00528256154675874	0.0420501993188646	0.0321062155020905	FOXF1/SHH/SOX17	3
BP	GO:0014012	peripheral nervous system axon regeneration	3/713	10/18870	0.00528256154675874	0.0420501993188646	0.0321062155020905	APOD/MAP1B/TNC	3
BP	GO:0048251	elastic fiber assembly	3/713	10/18870	0.00528256154675874	0.0420501993188646	0.0321062155020905	COL3A1/EMILIN1/MFAP4	3
BP	GO:0060346	bone trabecula formation	3/713	10/18870	0.00528256154675874	0.0420501993188646	0.0321062155020905	COL1A1/GREM1/SFRP1	3
BP	GO:0061418	regulation of transcription from RNA polymerase II promoter in response to hypoxia	3/713	10/18870	0.00528256154675874	0.0420501993188646	0.0321062155020905	CITED2/EGR1/STOX1	3
BP	GO:0070344	regulation of fat cell proliferation	3/713	10/18870	0.00528256154675874	0.0420501993188646	0.0321062155020905	FGF10/PER2/PID1	3
BP	GO:0072203	cell proliferation involved in metanephros development	3/713	10/18870	0.00528256154675874	0.0420501993188646	0.0321062155020905	EGR1/MYC/SHH	3
BP	GO:1904729	regulation of intestinal lipid absorption	3/713	10/18870	0.00528256154675874	0.0420501993188646	0.0321062155020905	ENPP7/LEP/LPCAT3	3
BP	GO:0045860	positive regulation of protein kinase activity	20/713	282/18870	0.00539489603592858	0.0428761292267202	0.0327368304347369	ANGPT1/CCL21/CDKN1A/DDR2/EGR1/EZH2/FZD10/GH1/IRGM/ITGB1BP1/LEP/LTF/MMD/MST1R/NEDD9/NOD2/NOX4/STOX1/TENM1/THBS1	20
BP	GO:1901989	positive regulation of cell cycle phase transition	11/713	119/18870	0.00542777471223145	0.0430689615657858	0.0328840619992502	ADAMTS1/CCNB1/CDC7/DDR2/DTL/EZH2/FGF10/HSPA2/RRM2/STIL/STOX1	11
BP	GO:0060612	adipose tissue development	7/713	57/18870	0.00546894177702116	0.0433113903842269	0.0330691615235061	DGAT2/EBF2/LEP/PGRMC2/RORC/SLC25A25/SORL1	7
BP	GO:0034219	carbohydrate transmembrane transport	12/713	136/18870	0.00547565487554139	0.0433113903842269	0.0330691615235061	AQP3/AQP9/C3/GH1/LEP/NR4A3/PID1/PIK3R1/PPBP/RHOQ/SLC2A3/SLC2A5	12
BP	GO:0001818	negative regulation of cytokine production	25/713	381/18870	0.00550833018116876	0.0435010151274291	0.0332139440208164	ANGPT1/APOD/C1QTNF3/CDH3/EPHA2/EZH2/FN1/GATA6/GPR18/IL6/INHBB/IRGM/KLF2/KLF4/LBP/LTF/MC1R/NDRG2/NOD2/PTPRS/SMAD7/THBS1/TNFRSF21/TSKU/ZFP36	25
BP	GO:0014706	striated muscle tissue development	19/713	264/18870	0.0056478543995317	0.0444350367256838	0.0339270892425495	CENPF/CITED2/CXADR/EYA2/FGF9/FGFR2/G6PD/GATA5/GATA6/GREM1/LRP2/MYH6/NOX4/PPP1R13L/RGS2/RYR2/SHH/SIK1/SMAD7	19
BP	GO:0014823	response to activity	8/713	72/18870	0.00567748003399439	0.0444350367256838	0.0339270892425495	ALAD/ANGPT2/CXCR4/FOS/IL6/LEP/RYR2/SLC25A25	8
BP	GO:0008037	cell recognition	13/713	154/18870	0.00569893420976265	0.0444350367256838	0.0339270892425495	CCL21/CRTAM/CXCR4/FCN1/FCN3/LBP/NEDD9/NEXN/NRCAM/PALLD/PTX3/TNFRSF21/VCAN	13
BP	GO:0032682	negative regulation of chemokine production	5/713	31/18870	0.00570660003558492	0.0444350367256838	0.0339270892425495	APOD/C1QTNF3/EPHA2/IL6/KLF4	5
BP	GO:0060325	face morphogenesis	5/713	31/18870	0.00570660003558492	0.0444350367256838	0.0339270892425495	ASPH/COL1A1/CRISPLD2/CSRNP1/TIPARP	5
BP	GO:0061437	renal system vasculature development	5/713	31/18870	0.00570660003558492	0.0444350367256838	0.0339270892425495	ANGPT1/ANGPT2/EGR1/HES1/TCF21	5
BP	GO:0061440	kidney vasculature development	5/713	31/18870	0.00570660003558492	0.0444350367256838	0.0339270892425495	ANGPT1/ANGPT2/EGR1/HES1/TCF21	5
BP	GO:0150117	positive regulation of cell-substrate junction organization	5/713	31/18870	0.00570660003558492	0.0444350367256838	0.0339270892425495	ITGB1BP1/KDR/MYOC/PIK3R1/SFRP1	5
BP	GO:2000191	regulation of fatty acid transport	5/713	31/18870	0.00570660003558492	0.0444350367256838	0.0339270892425495	MIF/P2RX4/P2RX7/PLA2G3/THBS1	5
BP	GO:0031032	actomyosin structure organization	16/713	208/18870	0.00571958788970887	0.0444669049154815	0.0339514212786844	EPB41L1/EPB41L2/FAM171A1/GPR65/ITGB1BP1/ITGB5/KRT19/KRT8/LIMCH1/MYH6/MYL9/MYOC/MYOZ1/PIK3R1/SFRP1/TMOD2	16
BP	GO:0046660	female sex differentiation	11/713	120/18870	0.00577774324958802	0.0447797496196752	0.0341902848192675	ADAMTS1/BCL2/FGF10/INHBB/KDR/LEP/LHCGR/LRP2/PTX3/SFRP1/TIPARP	11
BP	GO:0072009	nephron epithelium development	11/713	120/18870	0.00577774324958802	0.0447797496196752	0.0341902848192675	BCL2/GREM1/HES1/HOXA11/MYC/PODXL/SHH/SIX1/SOX9/TCF21/WNK4	11
BP	GO:0010466	negative regulation of peptidase activity	12/713	137/18870	0.00580147935109952	0.0448247222197009	0.0342246223494458	CRB2/DHCR24/KLF4/LTF/NAIP/SERPINA1/SERPINB12/SERPINH1/SORL1/SPINK2/THBS1/TIMP1	12
BP	GO:0072175	epithelial tube formation	12/713	137/18870	0.00580147935109952	0.0448247222197009	0.0342246223494458	ADM/CITED2/FGF10/FGFR2/GREM1/LRP2/PODXL/PTK7/SFRP1/SIX1/SOX9/STIL	12
BP	GO:0019218	regulation of steroid metabolic process	10/713	104/18870	0.00596664060788809	0.0458148216517662	0.0349805841819531	ABCG1/ADM/APOE/CH25H/EGR1/LEP/LHCGR/LPCAT3/RORC/STAR	10
BP	GO:0061326	renal tubule development	10/713	104/18870	0.00596664060788809	0.0458148216517662	0.0349805841819531	BCL2/GREM1/HES1/HOXA11/MYC/SHH/SIX1/SOX9/TCF21/WNK4	10
BP	GO:0033627	cell adhesion mediated by integrin	9/713	88/18870	0.0059682717617021	0.0458148216517662	0.0349805841819531	CCL21/EMILIN1/EPHA2/ITGA8/ITGB1BP1/ITGB5/MMRN1/MUC1/PODXL	9
BP	GO:0031102	neuron projection regeneration	7/713	58/18870	0.00602178090293198	0.0458148216517662	0.0349805841819531	ADM/APOD/BCL2/KLF4/MAP1B/PTPRS/TNC	7
BP	GO:0048008	platelet-derived growth factor receptor signaling pathway	7/713	58/18870	0.00602178090293198	0.0458148216517662	0.0349805841819531	APOD/CSPG4/CSRNP1/NR4A3/SMPD3/TIPARP/ZFAND5	7
BP	GO:0061756	leukocyte adhesion to vascular endothelial cell	7/713	58/18870	0.00602178090293198	0.0458148216517662	0.0349805841819531	CCL21/IL6/KLF4/LEP/SELE/SLC39A8/VCAM1	7
BP	GO:0003417	growth plate cartilage development	4/713	20/18870	0.00603960141398558	0.0458148216517662	0.0349805841819531	COL27A1/SOX9/STC1/TSKU	4
BP	GO:0032303	regulation of icosanoid secretion	4/713	20/18870	0.00603960141398558	0.0458148216517662	0.0349805841819531	MIF/P2RX4/P2RX7/PLA2G3	4
BP	GO:0043691	reverse cholesterol transport	4/713	20/18870	0.00603960141398558	0.0458148216517662	0.0349805841819531	ABCA1/ABCG1/APOE/CETP	4
BP	GO:0051546	keratinocyte migration	4/713	20/18870	0.00603960141398558	0.0458148216517662	0.0349805841819531	EPPK1/FGF10/HBEGF/KRT2	4
BP	GO:0051900	regulation of mitochondrial depolarization	4/713	20/18870	0.00603960141398558	0.0458148216517662	0.0349805841819531	BCL2/KDR/MYOC/P2RX7	4
BP	GO:0140131	positive regulation of lymphocyte chemotaxis	4/713	20/18870	0.00603960141398558	0.0458148216517662	0.0349805841819531	CCL21/CCL4/NEDD9/TNFSF14	4
BP	GO:0045471	response to ethanol	11/713	121/18870	0.00614523312084395	0.0465454854107559	0.0355384613974165	ALAD/CLDN1/FGFR2/FOS/G6PD/LEP/NQO1/RGS2/TNC/TYMS/VCAM1	11
BP	GO:0033344	cholesterol efflux	8/713	73/18870	0.0061707725830609	0.0466682180676572	0.0356321703737221	ABCA1/ABCA8/ABCG1/APOC1/APOE/CETP/SHH/TSKU	8
BP	GO:0019722	calcium-mediated signaling	16/713	210/18870	0.00625822516904205	0.0472581081873734	0.0360825639417181	CCL4/CCR1/CXCR4/DMTN/GRIN2C/IRGM/KDR/LHCGR/MAPT/MCTP2/MYOZ1/P2RX4/P2RX7/RYR2/SELE/VCAM1	16
BP	GO:0050878	regulation of body fluid levels	24/713	365/18870	0.00629249448713313	0.0474452186141456	0.0362254267053183	ADM/APOE/AQP3/BTC/COL3A1/DGKI/DMTN/EMILIN1/FGF10/HPSE/IL6/KRT1/MMRN1/MYL9/NFE2/NPR3/PDPN/PF4/PROCR/SERPINA1/SHH/THBS1/TSPAN32/WNK4	24
BP	GO:0050817	coagulation	17/713	229/18870	0.00635566920628321	0.0478493830756171	0.0365340148097383	APOE/COL3A1/DGKI/DMTN/EMILIN1/HPSE/IL6/KRT1/MMRN1/MYL9/PDPN/PF4/PROCR/SERPINA1/SHH/THBS1/TSPAN32	17
BP	GO:0042472	inner ear morphogenesis	10/713	105/18870	0.00637811902503105	0.0479183503083273	0.0365866727488645	FGF10/FGF9/FGFR2/FRZB/ITGA8/KCNQ4/PTK7/SIX1/SOX9/STOX1	10
BP	GO:0045930	negative regulation of mitotic cell cycle	18/713	248/18870	0.00638400106128146	0.0479183503083273	0.0365866727488645	BCL2/BTG2/CCNB1/CDKN1A/CENPF/DCUN1D3/DTL/DUSP1/EZH2/FAM107A/FHL1/GML/KLF4/MUC1/MYO16/NABP1/TTK/ZWINT	18
BP	GO:0021782	glial cell development	11/713	122/18870	0.00653083103357023	0.0487058424552639	0.0371879396390408	ASPA/C5AR1/CNTNAP1/IL6/MAPT/MYOC/MYRF/NTRK2/ROR2/SHH/TLR2	11
BP	GO:0002360	T cell lineage commitment	5/713	32/18870	0.00655711781804213	0.0487058424552639	0.0371879396390408	BCL2/IL6/LY9/SHH/SOCS3	5
BP	GO:0048384	retinoic acid receptor signaling pathway	5/713	32/18870	0.00655711781804213	0.0487058424552639	0.0371879396390408	ESRRG/EZH2/KLF2/RXRG/THRB	5
BP	GO:0051085	chaperone cofactor-dependent protein refolding	5/713	32/18870	0.00655711781804213	0.0487058424552639	0.0371879396390408	DNAJB1/DNAJB4/HSPA2/HSPH1/SDF2L1	5
BP	GO:0060795	cell fate commitment involved in formation of primary germ layer	5/713	32/18870	0.00655711781804213	0.0487058424552639	0.0371879396390408	EYA2/GATA6/HOXA11/KLF4/SOX17	5
BP	GO:0061036	positive regulation of cartilage development	5/713	32/18870	0.00655711781804213	0.0487058424552639	0.0371879396390408	GDF5/HOXA11/SMAD7/SOX9/ZBTB16	5
BP	GO:1902751	positive regulation of cell cycle G2/M phase transition	5/713	32/18870	0.00655711781804213	0.0487058424552639	0.0371879396390408	CCNB1/CDC7/DTL/HSPA2/STOX1	5
BP	GO:0071604	transforming growth factor beta production	6/713	45/18870	0.00661367967097501	0.0489921816111029	0.0374065656335181	CDH3/COL3A1/FN1/GATA6/THBS1/TSKU	6
BP	GO:0006826	iron ion transport	7/713	59/18870	0.00661526757101309	0.0489921816111029	0.0374065656335181	LCN2/LTF/PGRMC2/SLC39A14/SLC39A8/TF/TTYH1	7
BP	GO:0055088	lipid homeostasis	14/713	175/18870	0.00672833753960796	0.0496823624231908	0.0379335332638085	ABCA1/ABCG1/ACACA/ANGPTL4/APOE/C1QTNF3/CETP/DGAT2/ENPP7/GRAMD1B/NR1D2/TLCD2/TMEM97/TSKU	14
BP	GO:1902905	positive regulation of supramolecular fiber organization	14/713	175/18870	0.00672833753960796	0.0496823624231908	0.0379335332638085	APOE/CCL21/GPR65/ITGB1BP1/LIMCH1/MAGEL2/MAP1B/MAPT/MLST8/MYOC/PDE4DIP/SFRP1/SYNPO/TENM1	14
BP	GO:0006641	triglyceride metabolic process	10/713	106/18870	0.006811312988136	0.0502208755570676	0.038344699417763	APOC1/APOE/C3/CETP/DGAT2/GPLD1/LIPF/LPIN1/SIK1/SORL1	10
BP	GO:0006094	gluconeogenesis	9/713	90/18870	0.00690497965264342	0.0507617548287713	0.0387576721679335	ALDOC/ATF3/C1QTNF3/GCK/LEP/MST1/PER2/SIK1/SLC39A14	9
BP	GO:0046889	positive regulation of lipid biosynthetic process	9/713	90/18870	0.00690497965264342	0.0507617548287713	0.0387576721679335	ABCG1/ADM/APOE/CCDC3/ENPP7/GPLD1/MLST8/PLA2G3/STAR	9
BP	GO:0030098	lymphocyte differentiation	27/713	429/18870	0.00693196729066688	0.0508853222996237	0.0388520185423264	BCL2/CD1D/CRTAM/EGR1/EGR3/EZH2/GPR18/GPR183/HHEX/IL18R1/IL4I1/IL4R/IL6/IRF1/ITFG2/JUNB/LEP/LY9/PIK3R1/PRKCZ/RORC/SFRP1/SHH/SMAD7/SOCS3/VCAM1/ZBTB16	27
BP	GO:0001867	complement activation, lectin pathway	3/713	11/18870	0.00706129031383918	0.050958855960037	0.038908163045471	FCN1/FCN3/KRT1	3
BP	GO:0002158	osteoclast proliferation	3/713	11/18870	0.00706129031383918	0.050958855960037	0.038908163045471	GREM1/JUNB/NPR3	3
BP	GO:0002604	regulation of dendritic cell antigen processing and presentation	3/713	11/18870	0.00706129031383918	0.050958855960037	0.038908163045471	CCL21/NOD2/THBS1	3
BP	GO:0002775	antimicrobial peptide production	3/713	11/18870	0.00706129031383918	0.050958855960037	0.038908163045471	KLK7/NOD2/PGC	3
BP	GO:0042118	endothelial cell activation	3/713	11/18870	0.00706129031383918	0.050958855960037	0.038908163045471	BMPER/CXCL10/P2RX4	3
BP	GO:0060601	lateral sprouting from an epithelium	3/713	11/18870	0.00706129031383918	0.050958855960037	0.038908163045471	FGF10/FGFR2/SHH	3
BP	GO:0060736	prostate gland growth	3/713	11/18870	0.00706129031383918	0.050958855960037	0.038908163045471	FGFR2/SHH/SOX9	3
BP	GO:0090557	establishment of endothelial intestinal barrier	3/713	11/18870	0.00706129031383918	0.050958855960037	0.038908163045471	CLDN1/FASN/PTPRS	3
BP	GO:0097278	complement-dependent cytotoxicity	3/713	11/18870	0.00706129031383918	0.050958855960037	0.038908163045471	C3/CFH/IGHG1	3
BP	GO:1904181	positive regulation of membrane depolarization	3/713	11/18870	0.00706129031383918	0.050958855960037	0.038908163045471	KDR/MYOC/P2RX7	3
BP	GO:2001054	negative regulation of mesenchymal cell apoptotic process	3/713	11/18870	0.00706129031383918	0.050958855960037	0.038908163045471	GDF5/SHH/SOX9	3
BP	GO:0043409	negative regulation of MAPK cascade	14/713	176/18870	0.00706431029812075	0.050958855960037	0.038908163045471	APOE/ATF3/DUSP1/DUSP4/DUSP5/EMILIN1/ITGB1BP1/LMO3/MYC/NDRG2/P2RX7/RGS2/SORL1/UCHL1	14
BP	GO:1901617	organic hydroxy compound biosynthetic process	18/713	251/18870	0.00719998052395477	0.0514896979759256	0.039313472138787	ABCG1/ACLY/APOE/CDH3/CH25H/CYB5R2/DHCR24/DHCR7/DHDDS/FAXDC2/G6PD/LEP/LHCGR/LPCAT3/MC1R/NR4A2/PER2/STAR	18
BP	GO:0034104	negative regulation of tissue remodeling	4/713	21/18870	0.00724109921380542	0.0514896979759256	0.039313472138787	GREM1/IL6/P2RX7/SFRP1	4
BP	GO:0060445	branching involved in salivary gland morphogenesis	4/713	21/18870	0.00724109921380542	0.0514896979759256	0.039313472138787	FGF10/FGFR2/SHH/TGM2	4
BP	GO:1901739	regulation of myoblast fusion	4/713	21/18870	0.00724109921380542	0.0514896979759256	0.039313472138787	CXCL10/IL4R/TMEM182/TNFSF14	4
BP	GO:0002763	positive regulation of myeloid leukocyte differentiation	7/713	60/18870	0.00725114550615432	0.0514896979759256	0.039313472138787	CCR1/FOS/NEDD9/PF4/PLA2G3/ROR2/TMEM64	7
BP	GO:0006695	cholesterol biosynthetic process	7/713	60/18870	0.00725114550615432	0.0514896979759256	0.039313472138787	ABCG1/ACLY/APOE/DHCR24/DHCR7/G6PD/LPCAT3	7
BP	GO:1902653	secondary alcohol biosynthetic process	7/713	60/18870	0.00725114550615432	0.0514896979759256	0.039313472138787	ABCG1/ACLY/APOE/DHCR24/DHCR7/G6PD/LPCAT3	7
BP	GO:0001707	mesoderm formation	8/713	75/18870	0.00725417913675601	0.0514896979759256	0.039313472138787	CRB2/EPHA2/EYA2/FGFR2/FOXF1/HOXA11/ITGA8/KLF4	8
BP	GO:0035924	cellular response to vascular endothelial growth factor stimulus	8/713	75/18870	0.00725417913675601	0.0514896979759256	0.039313472138787	ADAMTS3/EGR3/EMILIN1/ITGB1BP1/KDR/NR4A1/VCAM1/VEGFB	8
BP	GO:0042246	tissue regeneration	8/713	75/18870	0.00725417913675601	0.0514896979759256	0.039313472138787	APOD/CDKN1A/EPPK1/EZH2/FGF10/LGR6/MYOZ1/TMEM182	8
BP	GO:0061077	chaperone-mediated protein folding	8/713	75/18870	0.00725417913675601	0.0514896979759256	0.039313472138787	DNAJB1/DNAJB4/FKBP11/HSPA2/HSPB6/HSPH1/PDIA4/SDF2L1	8
BP	GO:0001101	response to acid chemical	12/713	141/18870	0.00726149971454842	0.0514896979759256	0.039313472138787	ALAD/ASS1/BCL2/COL1A1/COL3A1/DNMT1/KLF2/KRT8/NQO1/NTRK2/SESN1/SIX1	12
BP	GO:0048469	cell maturation	15/713	195/18870	0.00731615243813393	0.0518037479295064	0.0395532559127384	BCL2/C3/CCL21/CDKN1A/G6PD/HES1/KDR/KLF2/MYOC/NR4A2/NRCAM/PLA2G3/REC8/TDRD5/TYMS	15
BP	GO:0072676	lymphocyte migration	11/713	124/18870	0.00735872822477683	0.0519529645010181	0.0396671859173291	APOD/CCL18/CCL21/CCL4/CH25H/CORO1A/CRTAM/CXCL10/GPR183/NEDD9/TNFSF14	11
BP	GO:0060711	labyrinthine layer development	6/713	46/18870	0.00736840404705378	0.0519529645010181	0.0396671859173291	ADM/FGFR2/HES1/JUNB/RSPO3/SOCS3	6
BP	GO:0085029	extracellular matrix assembly	6/713	46/18870	0.00736840404705378	0.0519529645010181	0.0396671859173291	COL3A1/EMILIN1/FKBP10/MFAP4/SMPD3/SOX9	6
BP	GO:0008643	carbohydrate transport	13/713	159/18870	0.00740682810044257	0.0521503291184681	0.0398178779721345	AQP3/AQP9/C3/GH1/LEP/NR4A3/PID1/PIK3R1/PPBP/RHOQ/SLC2A3/SLC2A5/SMPD3	13
BP	GO:0045671	negative regulation of osteoclast differentiation	5/713	33/18870	0.0074926061104571	0.052532311284958	0.0401095294257289	FSTL3/LTF/PIK3R1/SFRP1/TOB2	5
BP	GO:0048799	animal organ maturation	5/713	33/18870	0.0074926061104571	0.052532311284958	0.0401095294257289	GH1/GREM1/LEP/LTF/ZBTB16	5
BP	GO:0060914	heart formation	5/713	33/18870	0.0074926061104571	0.052532311284958	0.0401095294257289	GATA5/HES1/LRP2/SIX1/SOX17	5
BP	GO:0030100	regulation of endocytosis	20/713	291/18870	0.00755602890681302	0.0529027850212301	0.0403923939497332	ANGPT1/APOC1/APOE/C2/C3/CCL21/CD300LF/FCN1/FCN3/GREM1/NEDD4L/NOD2/PTX3/SELE/SFRP4/SNAP91/TF/TGM2/TLR2/WDR54	20
BP	GO:0043405	regulation of MAP kinase activity	12/713	142/18870	0.00766813196732899	0.0536070069250413	0.0409300822501763	APOE/DUSP1/EZH2/FZD10/GH1/MST1R/NOD2/RGS2/SORL1/TENM1/THBS1/UCHL1	12
BP	GO:0006936	muscle contraction	23/713	351/18870	0.0076780590034666	0.0536070069250413	0.0409300822501763	ASPH/CRYAB/CXCR4/FXYD1/KCND2/KCNJ3/MYH13/MYH6/MYL9/NEDD4L/NR4A1/P2RX4/PPP1R13L/RGS2/RYR2/SMAD7/SSPN/STC1/SULF2/SYNM/TMOD2/TRDN/VEGFB	23
BP	GO:0008286	insulin receptor signaling pathway	11/713	125/18870	0.0078022299413203	0.0543979741654954	0.0415340024476656	GPLD1/GRB14/LEP/PDK4/PID1/PIK3R1/PRKCZ/RHOQ/SLC39A14/SOCS3/SORL1	11
BP	GO:0002920	regulation of humoral immune response	6/713	47/18870	0.00818336485213039	0.0565036476461324	0.0431417286330689	C3/CFH/GATA6/KLK7/NOD2/PGC	6
BP	GO:0014075	response to amine	6/713	47/18870	0.00818336485213039	0.0565036476461324	0.0431417286330689	ASS1/NQO1/NR4A1/NR4A2/PPP1R1B/RGS2	6
BP	GO:0048806	genitalia development	6/713	47/18870	0.00818336485213039	0.0565036476461324	0.0431417286330689	DHCR24/FGF10/LHCGR/LRP2/ROR2/SHH	6
BP	GO:0072538	T-helper 17 type immune response	6/713	47/18870	0.00818336485213039	0.0565036476461324	0.0431417286330689	IL6/JUNB/LY9/RORC/SMAD7/SOCS3	6
BP	GO:0090102	cochlea development	6/713	47/18870	0.00818336485213039	0.0565036476461324	0.0431417286330689	CCNA2/FRZB/HES1/PTK7/SIX1/SOX9	6
BP	GO:0120163	negative regulation of cold-induced thermogenesis	6/713	47/18870	0.00818336485213039	0.0565036476461324	0.0431417286330689	ADAMTS5/ALDH1A1/IL18R1/LNPEP/NOVA1/NPR3	6
BP	GO:0140353	lipid export from cell	6/713	47/18870	0.00818336485213039	0.0565036476461324	0.0431417286330689	LEP/MIF/P2RX4/P2RX7/PLA2G3/WNK4	6
BP	GO:0048332	mesoderm morphogenesis	8/713	77/18870	0.00847507649277106	0.0578733306943895	0.044187510575348	CRB2/EPHA2/EYA2/FGFR2/FOXF1/HOXA11/ITGA8/KLF4	8
BP	GO:1903036	positive regulation of response to wounding	8/713	77/18870	0.00847507649277106	0.0578733306943895	0.044187510575348	CLDN1/CXCR4/DDR2/DMTN/EMILIN1/HBEGF/HPSE/THBS1	8
BP	GO:0071214	cellular response to abiotic stimulus	22/713	334/18870	0.0084927310137284	0.0578733306943895	0.044187510575348	BAG3/CDKN1A/COL1A1/CRYAB/EFHD1/EGR1/GADD45A/GPLD1/GUCY2F/IRF1/MC1R/MFAP4/MLST8/MYC/NMT2/PIK3R1/RHOB/SFRP1/SOX9/SPIDR/TIMP1/TNFSF14	22
BP	GO:0104004	cellular response to environmental stimulus	22/713	334/18870	0.0084927310137284	0.0578733306943895	0.044187510575348	BAG3/CDKN1A/COL1A1/CRYAB/EFHD1/EGR1/GADD45A/GPLD1/GUCY2F/IRF1/MC1R/MFAP4/MLST8/MYC/NMT2/PIK3R1/RHOB/SFRP1/SOX9/SPIDR/TIMP1/TNFSF14	22
BP	GO:0001942	hair follicle development	9/713	93/18870	0.00851616377639476	0.0578733306943895	0.044187510575348	BCL2/CDH3/FGF10/FGFR2/GORAB/HPSE/NGFR/SHH/SOX9	9
BP	GO:0048525	negative regulation of viral process	9/713	93/18870	0.00851616377639476	0.0578733306943895	0.044187510575348	CH25H/FCN1/FCN3/IFIT1/LTF/PTX3/SLPI/TRIM25/ZFP36	9
BP	GO:1904705	regulation of vascular associated smooth muscle cell proliferation	9/713	93/18870	0.00851616377639476	0.0578733306943895	0.044187510575348	ADAMTS1/CDKN1A/DDR2/DNMT1/FGF9/FGFR2/JUN/NDRG2/NR4A3	9
BP	GO:0031128	developmental induction	5/713	34/18870	0.00851711660128367	0.0578733306943895	0.044187510575348	FGF10/GATA5/HOXA11/SIX1/SOX9	5
BP	GO:0071353	cellular response to interleukin-4	5/713	34/18870	0.00851711660128367	0.0578733306943895	0.044187510575348	ALAD/CD300LF/CORO1A/FASN/IL4R	5
BP	GO:0090162	establishment of epithelial cell polarity	5/713	34/18870	0.00851711660128367	0.0578733306943895	0.044187510575348	AMOT/FOXF1/HES1/PTK7/SHH	5
BP	GO:0090183	regulation of kidney development	5/713	34/18870	0.00851711660128367	0.0578733306943895	0.044187510575348	EZH2/GREM1/MYC/SIX1/SOX9	5
BP	GO:1904019	epithelial cell apoptotic process	12/713	144/18870	0.00853483999117447	0.0578733306943895	0.044187510575348	ANGPT1/ANGPTL4/BCL2/BTC/IL6/KDR/KRT18/KRT8/RYR2/SFRP4/THBS1/ZFP36	12
BP	GO:0150063	visual system development	25/713	395/18870	0.00855161153530876	0.0578733306943895	0.044187510575348	BCL2/C3/CITED2/COL5A1/CRB2/CRYAB/EPHA2/FAT3/FGF10/FGF9/FJX1/HES1/KDR/KLF4/MITF/MYOM1/NTRK2/OSR2/PITX2/PPP1R13L/SHH/SLC25A25/SOX9/THRB/TSKU	25
BP	GO:0007530	sex determination	4/713	22/18870	0.00859012029910722	0.0578733306943895	0.044187510575348	CITED2/FGF9/SOX9/TCF21	4
BP	GO:0010888	negative regulation of lipid storage	4/713	22/18870	0.00859012029910722	0.0578733306943895	0.044187510575348	ABCA1/ABCG1/IL6/LEP	4
BP	GO:0035584	calcium-mediated signaling using intracellular calcium source	4/713	22/18870	0.00859012029910722	0.0578733306943895	0.044187510575348	DMTN/KDR/RYR2/VCAM1	4
BP	GO:0051151	negative regulation of smooth muscle cell differentiation	4/713	22/18870	0.00859012029910722	0.0578733306943895	0.044187510575348	DNMT1/FGF9/RBPMS2/SHH	4
BP	GO:0060713	labyrinthine layer morphogenesis	4/713	22/18870	0.00859012029910722	0.0578733306943895	0.044187510575348	ADM/FGFR2/RSPO3/SOCS3	4
BP	GO:0048592	eye morphogenesis	13/713	162/18870	0.00861126205256932	0.0579376837157389	0.0442366454666237	BCL2/CITED2/COL5A1/CRB2/EPHA2/FAT3/FJX1/KDR/NTRK2/PITX2/SOX9/THRB/TSKU	13
BP	GO:0010632	regulation of epithelial cell migration	20/713	295/18870	0.00871970777813733	0.0585884666436942	0.0447335319800877	ANGPT1/ANGPT2/APOE/BMPER/DNAJA4/EPHA2/EPPK1/FGF10/GADD45A/GPLD1/HBEGF/ITGB1BP1/KDR/KLF4/P2RX4/RHOB/SOX9/SRPX2/STC1/THBS1	20
BP	GO:0031400	negative regulation of protein modification process	27/713	437/18870	0.00875121717244434	0.0586436450539272	0.0447756618619598	ANGPT1/APOE/CAMK2N1/CDKN1A/DCUN1D3/DMTN/DUSP1/ERRFI1/FXYD1/G6PD/GADD45A/HHEX/ITGB1BP1/MAPT/PER2/PID1/PPP1R15A/PPP1R1B/PRKAR2B/PRKCZ/RGS2/SFRP1/SMAD7/SOCS3/SORL1/TTC36/UCHL1	27
BP	GO:0003231	cardiac ventricle development	11/713	127/18870	0.00875138211846964	0.0586436450539272	0.0447756618619598	CITED2/FGFR2/FOXF1/HES1/LRP2/MYH6/NPY5R/PPP1R13L/PTK7/RYR2/SMAD7	11
BP	GO:0006909	phagocytosis	17/713	237/18870	0.00882895799570831	0.0590842851680667	0.0451120998977501	ABCA1/C2/C3/CD300LF/CORO1A/FCN1/FCN3/LBP/LEP/MARCO/MST1R/NOD2/P2RX7/PTX3/TGM2/THBS1/TLR2	17
BP	GO:0045936	negative regulation of phosphate metabolic process	24/713	376/18870	0.00893200073154314	0.0596939460654868	0.0455775888721861	ANGPT1/APOC1/APOE/CAMK2N1/CDKN1A/DMTN/DUSP1/ERRFI1/GADD45A/HHEX/ITGB1BP1/MAPT/PID1/PPP1R15A/PPP1R1B/PRKAR2B/PRKCZ/RGS2/SFRP1/SMAD7/SOCS3/SORL1/TTC36/UCHL1	24
BP	GO:0071478	cellular response to radiation	14/713	181/18870	0.00894982228736369	0.0597331930768105	0.0456075547944357	CDKN1A/CRYAB/EGR1/GADD45A/GUCY2F/MC1R/MFAP4/MYC/NMT2/PIK3R1/RHOB/SFRP1/SPIDR/TIMP1	14
BP	GO:0050671	positive regulation of lymphocyte proliferation	12/713	145/18870	0.0089959295599309	0.0598810277897398	0.0457204297208066	BCL2/CD1D/CDKN1A/CORO1A/FGF10/GPR183/HES1/IL6/LEP/MIF/SHH/VCAM1	12
BP	GO:0061008	hepaticobiliary system development	12/713	145/18870	0.0089959295599309	0.0598810277897398	0.0457204297208066	ASS1/CITED2/CLDN1/EZH2/FRZB/GATA6/HES1/IL6/SOX17/SOX9/SULF2/TYMS	12
BP	GO:0043524	negative regulation of neuron apoptotic process	13/713	163/18870	0.00904522106766872	0.0601002211229651	0.0458877884612441	ANGPT1/APOE/BCL2/BTG2/CORO1A/GDF5/KDR/NAIP/NR4A2/NTRK2/PLA2G3/SIX1/SNCB	13
BP	GO:0006953	acute-phase response	6/713	48/18870	0.00906109044038501	0.0601002211229651	0.0458877884612441	ASS1/FN1/HP/IL6/LBP/SERPINA1	6
BP	GO:0031349	positive regulation of defense response	29/713	480/18870	0.00906492633060926	0.0601002211229651	0.0458877884612441	C2CD4B/C3/CAMK2N1/CD1D/CD300LF/CRTAM/EMILIN1/FCN1/FCN3/IL6/IRF1/IRGM/KLK7/LBP/LTF/NAIP/NEK7/NLRC5/NOD2/NPY5R/OSMR/PGC/PIK3R1/PLA2G2A/PLA2G3/PTPRS/SIGLEC16/TLR2/TRIM25	29
BP	GO:0045104	intermediate filament cytoskeleton organization	9/713	94/18870	0.00911202686563091	0.0602873191636786	0.046030641767827	EPPK1/FAM83H/KRT1/KRT18/KRT19/KRT2/KRT6A/SHH/SYNM	9
BP	GO:0019233	sensory perception of pain	8/713	78/18870	0.00914024414099842	0.0602873191636786	0.046030641767827	CXCR4/HOXB8/KCND2/LXN/MC1R/NPY1R/P2RX4/P2RX7	8
BP	GO:0046209	nitric oxide metabolic process	8/713	78/18870	0.00914024414099842	0.0602873191636786	0.046030641767827	ASS1/KLF2/KLF4/NQO1/P2RX4/PTGIS/PTX3/TLR2	8
BP	GO:0060442	branching involved in prostate gland morphogenesis	3/713	12/18870	0.00915344573819405	0.0602873191636786	0.046030641767827	FGFR2/SFRP1/SHH	3
BP	GO:1904478	regulation of intestinal absorption	3/713	12/18870	0.00915344573819405	0.0602873191636786	0.046030641767827	ENPP7/LEP/LPCAT3	3
BP	GO:0009952	anterior/posterior pattern specification	16/713	219/18870	0.00921098788428111	0.060507530851874	0.0461987780437972	BARX1/BHLHE41/BTG2/CRB2/FOXF1/HES1/HHEX/HOXA11/HOXA7/HOXB8/SFRP1/SHH/SOX17/TDRD5/WIF1/ZBTB16	16
BP	GO:0010563	negative regulation of phosphorus metabolic process	24/713	377/18870	0.00921108841333789	0.060507530851874	0.0461987780437972	ANGPT1/APOC1/APOE/CAMK2N1/CDKN1A/DMTN/DUSP1/ERRFI1/GADD45A/HHEX/ITGB1BP1/MAPT/PID1/PPP1R15A/PPP1R1B/PRKAR2B/PRKCZ/RGS2/SFRP1/SMAD7/SOCS3/SORL1/TTC36/UCHL1	24
BP	GO:0010927	cellular component assembly involved in morphogenesis	11/713	128/18870	0.00925826205526664	0.0606579973974809	0.0463136624300157	ACTL9/CNTNAP1/KRT19/KRT8/MYH6/MYL9/MYOZ1/PLA2G3/SPINK2/TLR2/TMOD2	11
BP	GO:0045931	positive regulation of mitotic cell cycle	11/713	128/18870	0.00925826205526664	0.0606579973974809	0.0463136624300157	ADAMTS1/CCNB1/CDC7/DDR2/DTL/FGF10/HES1/HSPA2/RRM2/STIL/STOX1	11
BP	GO:0010959	regulation of metal ion transport	25/713	398/18870	0.00935633609659066	0.0611535396855773	0.0466920194354457	ATP1B2/BCL2/CACNB3/CCL4/CCR1/CORO1A/CXCL10/CXCR4/FHL1/FXYD1/G6PD/GCK/HES1/LHCGR/NEDD4L/P2RX4/P2RX7/RYR2/SESTD1/SIK1/SLC30A1/STC1/TF/TRDN/WNK4	25
BP	GO:0048736	appendage development	14/713	182/18870	0.00937059639911026	0.0611535396855773	0.0466920194354457	AFF3/ASPH/COL3A1/FGF10/FGF9/FGFR2/GDF5/GREM1/HOXA11/OSR2/PITX2/SHH/SOX9/ZBTB16	14
BP	GO:0060173	limb development	14/713	182/18870	0.00937059639911026	0.0611535396855773	0.0466920194354457	AFF3/ASPH/COL3A1/FGF10/FGF9/FGFR2/GDF5/GREM1/HOXA11/OSR2/PITX2/SHH/SOX9/ZBTB16	14
BP	GO:0010573	vascular endothelial growth factor production	7/713	63/18870	0.00943053845150053	0.061171656773504	0.0467058522148062	ADAMTS3/C3/C5AR1/HPSE/IL6/NDRG2/SULF2	7
BP	GO:0032757	positive regulation of interleukin-8 production	7/713	63/18870	0.00943053845150053	0.061171656773504	0.0467058522148062	FCN1/IL17D/IL6/LBP/LEP/NOD2/TLR2	7
BP	GO:0051965	positive regulation of synapse assembly	7/713	63/18870	0.00943053845150053	0.061171656773504	0.0467058522148062	CBLN2/CLSTN2/IL1RAP/LRRN3/NTRK2/SRPX2/TPBG	7
BP	GO:0071715	icosanoid transport	7/713	63/18870	0.00943053845150053	0.061171656773504	0.0467058522148062	LEP/LHCGR/MIF/P2RX4/P2RX7/PLA2G2A/PLA2G3	7
BP	GO:0006898	receptor-mediated endocytosis	18/713	258/18870	0.00943455638575147	0.061171656773504	0.0467058522148062	ADM/ANGPT1/APOC1/APOE/C3/CCL21/GREM1/HMMR/ITSN1/LRP2/MARCO/SELE/SFRP4/SNAP91/SORL1/TF/VLDLR/WDR54	18
BP	GO:0051402	neuron apoptotic process	19/713	278/18870	0.00959647785664625	0.0621409233230241	0.0474459077013898	ANGPT1/APOE/BCL2/BTG2/CORO1A/EGR1/G6PD/GDF5/KDR/NAIP/NGFR/NQO1/NR4A2/NTRK2/PLA2G3/SIX1/SNCB/THRB/TNFRSF21	19
BP	GO:0032366	intracellular sterol transport	5/713	35/18870	0.00963458508369668	0.0622264739449608	0.0475112274085192	ABCA1/ABCG1/GRAMD1B/GRAMD1C/STAR	5
BP	GO:0048873	homeostasis of number of cells within a tissue	5/713	35/18870	0.00963458508369668	0.0622264739449608	0.0475112274085192	BCL2/CORO1A/ILDR2/P2RX7/SOX9	5
BP	GO:0045103	intermediate filament-based process	9/713	95/18870	0.00973889909017752	0.0627380883399451	0.0479018558070859	EPPK1/FAM83H/KRT1/KRT18/KRT19/KRT2/KRT6A/SHH/SYNM	9
BP	GO:1990874	vascular associated smooth muscle cell proliferation	9/713	95/18870	0.00973889909017752	0.0627380883399451	0.0479018558070859	ADAMTS1/CDKN1A/DDR2/DNMT1/FGF9/FGFR2/JUN/NDRG2/NR4A3	9
BP	GO:0002456	T cell mediated immunity	11/713	129/18870	0.00978750327712885	0.0629700500416565	0.0480789634665978	CD1D/IL18R1/IL4I1/IL6/KDM5D/MICB/NOD2/P2RX7/PRKCZ/SMAD7/STX7	11
BP	GO:0031016	pancreas development	8/713	79/18870	0.00984357699898116	0.0631682174812668	0.0482302684930825	FGF10/FOXF1/GATA6/HES1/IL6/ILDR2/SHH/SOX9	8
BP	GO:2001057	reactive nitrogen species metabolic process	8/713	79/18870	0.00984357699898116	0.0631682174812668	0.0482302684930825	ASS1/KLF2/KLF4/NQO1/P2RX4/PTGIS/PTX3/TLR2	8
BP	GO:0035051	cardiocyte differentiation	13/713	165/18870	0.00996444776221753	0.0637733028176728	0.0486922639300242	CITED2/CXADR/G6PD/GATA6/GREM1/HES1/MYH6/NOX4/PITX2/RGS2/SIK1/SOX17/VCAM1	13
BP	GO:0035264	multicellular organism growth	12/713	147/18870	0.00997613978864175	0.0637733028176728	0.0486922639300242	ADRB1/BCL2/COL3A1/GDF5/GH1/KLF2/NPY1R/PPP1R13L/RMI1/SLC25A25/SMPD3/STIL	12
BP	GO:0062013	positive regulation of small molecule metabolic process	12/713	147/18870	0.00997613978864175	0.0637733028176728	0.0486922639300242	ABCG1/ADM/APOE/GCK/GPLD1/LHCGR/MLST8/NR4A3/P2RX7/PID1/PLA2G3/STAR	12
BP	GO:0046596	regulation of viral entry into host cell	6/713	49/18870	0.0100040739770914	0.063788731902398	0.0487040443621556	CH25H/FCN1/FCN3/PTX3/RFPL3/TRIM25	6
BP	GO:0048538	thymus development	6/713	49/18870	0.0100040739770914	0.063788731902398	0.0487040443621556	BCL2/CITED2/FGF10/HES1/SHH/SIX1	6
BP	GO:0002460	adaptive immune response based on somatic recombination of immune receptors built from immunoglobulin superfamily domains	24/713	380/18870	0.0100912175114334	0.0638694164319304	0.0487656487049367	C1R/C2/C3/C6/CD1D/CFI/CSF2RB/IGHG1/IGLL5/IL18R1/IL4I1/IL4R/IL6/JUNB/KDM5D/LY9/MICB/NOD2/P2RX7/PRKCZ/RORC/SMAD7/SOCS3/STX7	24
BP	GO:0001759	organ induction	4/713	23/18870	0.0100933864735397	0.0638694164319304	0.0487656487049367	FGF10/GATA5/HOXA11/SIX1	4
BP	GO:0002689	negative regulation of leukocyte chemotaxis	4/713	23/18870	0.0100933864735397	0.0638694164319304	0.0487656487049367	DUSP1/GPR18/GREM1/MIF	4
BP	GO:0051882	mitochondrial depolarization	4/713	23/18870	0.0100933864735397	0.0638694164319304	0.0487656487049367	BCL2/KDR/MYOC/P2RX7	4
BP	GO:0098743	cell aggregation	4/713	23/18870	0.0100933864735397	0.0638694164319304	0.0487656487049367	LTF/MPZ/OTOR/SOX9	4
BP	GO:2000193	positive regulation of fatty acid transport	4/713	23/18870	0.0100933864735397	0.0638694164319304	0.0487656487049367	MIF/P2RX4/P2RX7/PLA2G3	4
BP	GO:0048880	sensory system development	25/713	401/18870	0.0102217533383376	0.0645999303898224	0.0493234115440975	BCL2/C3/CITED2/COL5A1/CRB2/CRYAB/EPHA2/FAT3/FGF10/FGF9/FJX1/HES1/KDR/KLF4/MITF/MYOM1/NTRK2/OSR2/PITX2/PPP1R13L/SHH/SLC25A25/SOX9/THRB/TSKU	25
BP	GO:0001885	endothelial cell development	7/713	64/18870	0.0102533593739441	0.0647178579676096	0.0494134517409908	CLDN1/COL27A1/FASN/HPSE/PTPRS/STC1/TNMD	7
BP	GO:0014902	myotube differentiation	11/713	130/18870	0.0103397283360821	0.0650640232489238	0.0496777562461119	ADAMTS5/BCL2/BHLHE41/CNTNAP1/CXCL10/IL4R/SHH/SIK1/SIX1/TMEM182/TNFSF14	11
BP	GO:0048732	gland development	27/713	443/18870	0.0103585931761245	0.0650640232489238	0.0496777562461119	AREG/ASS1/BCL2/CITED2/CLDN1/EPHA2/EZH2/FASN/FGF10/FGFR2/FOXF1/FRZB/GATA6/HES1/HOXA11/IL6/INHBB/PITX2/SFRP1/SHH/SIX1/SOX9/SULF2/TCF21/TGM2/TNC/TYMS	27
BP	GO:0007015	actin filament organization	28/713	464/18870	0.0103738792682834	0.0650640232489238	0.0496777562461119	ARPC3/BCL2/CCL21/CORO1A/DAAM2/DMTN/FAM107A/FAM171A1/GPR65/ITGB1BP1/ITGB5/KANK4/LIMCH1/MAGEL2/MARCKSL1/MLST8/MYO1A/MYOC/NEDD9/PIK3R1/RHOB/RHOQ/SFRP1/SPTBN1/SYNPO/TENM1/TF/TMOD2	28
BP	GO:0002042	cell migration involved in sprouting angiogenesis	9/713	96/18870	0.0103977476795706	0.0650640232489238	0.0496777562461119	EGR3/GPLD1/GREM1/ITGB1BP1/KDR/KLF4/NR4A1/SRPX2/THBS1	9
BP	GO:0022404	molting cycle process	9/713	96/18870	0.0103977476795706	0.0650640232489238	0.0496777562461119	BCL2/CDH3/FGF10/FGFR2/GORAB/HPSE/NGFR/SHH/SOX9	9
BP	GO:0022405	hair cycle process	9/713	96/18870	0.0103977476795706	0.0650640232489238	0.0496777562461119	BCL2/CDH3/FGF10/FGFR2/GORAB/HPSE/NGFR/SHH/SOX9	9
BP	GO:0050863	regulation of T cell activation	24/713	381/18870	0.0103993107773335	0.0650640232489238	0.0496777562461119	CCL21/CD1D/CORO1A/CRTAM/EGR3/HES1/HSPH1/IL4I1/IL4R/IL6/ILDR2/IRF1/JUNB/LEP/NOD2/PLA2G2A/PRKCZ/SHH/SMAD7/TNFRSF21/TNFSF14/TSPAN32/VCAM1/ZBTB16	24
BP	GO:0070665	positive regulation of leukocyte proliferation	13/713	166/18870	0.0104505874668382	0.0653031084334049	0.0498603028352042	BCL2/CD1D/CDKN1A/CORO1A/CSF2RB/FGF10/GPR183/HES1/IL6/LEP/MIF/SHH/VCAM1	13
BP	GO:0032946	positive regulation of mononuclear cell proliferation	12/713	148/18870	0.010496293097428	0.065506827957606	0.0500158469955632	BCL2/CD1D/CDKN1A/CORO1A/FGF10/GPR183/HES1/IL6/LEP/MIF/SHH/VCAM1	12
BP	GO:0050866	negative regulation of cell activation	16/713	223/18870	0.0108366289458433	0.0674542790653607	0.0515027670567793	APOE/CD300LF/CRTAM/EMILIN1/FN1/FOXF1/IL4I1/IL4R/ILDR2/IRF1/PLA2G2A/SFRP1/SHH/SMAD7/TNFRSF21/TSPAN32	16
BP	GO:0035137	hindlimb morphogenesis	5/713	36/18870	0.0108488178372774	0.0674542790653607	0.0515027670567793	AFF3/GDF5/OSR2/SHH/ZBTB16	5
BP	GO:0070670	response to interleukin-4	5/713	36/18870	0.0108488178372774	0.0674542790653607	0.0515027670567793	ALAD/CD300LF/CORO1A/FASN/IL4R	5
BP	GO:1902904	negative regulation of supramolecular fiber organization	13/713	167/18870	0.0109549966334899	0.0680298486593985	0.0519422266008947	APC2/APOE/CHADL/CORO1A/CRYAB/DMTN/EMILIN1/KANK4/MAP1B/MYOC/PIK3R1/SPTBN1/TMOD2	13
BP	GO:1902808	positive regulation of cell cycle G1/S phase transition	7/713	65/18870	0.0111272145234	0.069013579903817	0.0526933261876039	ADAMTS1/DDR2/EZH2/FGF10/RRM2/STIL/STOX1	7
BP	GO:0032640	tumor necrosis factor production	14/713	186/18870	0.0112116246292905	0.0693268025025567	0.052932478258656	ANGPT1/GPR18/IL6/LBP/LEP/LTF/MC1R/MIF/NOD2/PF4/PIK3R1/THBS1/TLR2/ZFP36	14
BP	GO:0032680	regulation of tumor necrosis factor production	14/713	186/18870	0.0112116246292905	0.0693268025025567	0.052932478258656	ANGPT1/GPR18/IL6/LBP/LEP/LTF/MC1R/MIF/NOD2/PF4/PIK3R1/THBS1/TLR2/ZFP36	14
BP	GO:0050727	regulation of inflammatory response	26/713	425/18870	0.0112193205090155	0.0693268025025567	0.052932478258656	APOE/C1QTNF3/C2CD4B/C3/CAMK2N1/FOXF1/IL6/IRGM/KLF4/KRT1/LBP/LPCAT3/NAIP/NOD2/NPY5R/NR1D2/OSMR/PLA2G2A/PLA2G3/PTGIS/SELE/SLC39A8/SOCS3/TLR2/TNC/ZFP36	26
BP	GO:0050810	regulation of steroid biosynthetic process	8/713	81/18870	0.0113697786258903	0.0701697819145992	0.0535761108479247	ABCG1/ADM/APOE/EGR1/LEP/LHCGR/LPCAT3/STAR	8
BP	GO:0003205	cardiac chamber development	13/713	168/18870	0.0114781166656212	0.070751054514723	0.0540199247576643	ADAMTS1/CITED2/FGFR2/FOXF1/GATA6/HES1/LRP2/MYH6/NPY5R/PPP1R13L/PTK7/RYR2/SMAD7	13
BP	GO:0010524	positive regulation of calcium ion transport into cytosol	3/713	13/18870	0.0115695091579326	0.0709643880742396	0.0541828094370859	LHCGR/P2RX4/P2RX7	3
BP	GO:0032494	response to peptidoglycan	3/713	13/18870	0.0115695091579326	0.0709643880742396	0.0541828094370859	C5AR1/IL6/NOD2	3
BP	GO:0061430	bone trabecula morphogenesis	3/713	13/18870	0.0115695091579326	0.0709643880742396	0.0541828094370859	COL1A1/GREM1/SFRP1	3
BP	GO:1902947	regulation of tau-protein kinase activity	3/713	13/18870	0.0115695091579326	0.0709643880742396	0.0541828094370859	C5AR1/EGR1/SORL1	3
BP	GO:0045667	regulation of osteoblast differentiation	12/713	150/18870	0.0115992948453173	0.0710598957496828	0.054255731564913	AREG/CEBPD/DDR2/FGFR2/GREM1/HEMGN/IL6/JUND/LTF/SFRP1/SOX9/TMEM64	12
BP	GO:0002922	positive regulation of humoral immune response	4/713	24/18870	0.0117571089838934	0.0715009584069135	0.0545924922212797	C3/KLK7/NOD2/PGC	4
BP	GO:0032891	negative regulation of organic acid transport	4/713	24/18870	0.0117571089838934	0.0715009584069135	0.0545924922212797	LEP/NPY5R/RGS2/THBS1	4
BP	GO:0035357	peroxisome proliferator activated receptor signaling pathway	4/713	24/18870	0.0117571089838934	0.0715009584069135	0.0545924922212797	CITED2/LEP/LMO3/PTGIS	4
BP	GO:0051043	regulation of membrane protein ectodomain proteolysis	4/713	24/18870	0.0117571089838934	0.0715009584069135	0.0545924922212797	APOE/GPLD1/SH3D19/TIMP1	4
BP	GO:0090103	cochlea morphogenesis	4/713	24/18870	0.0117571089838934	0.0715009584069135	0.0545924922212797	FRZB/PTK7/SIX1/SOX9	4
BP	GO:2000209	regulation of anoikis	4/713	24/18870	0.0117571089838934	0.0715009584069135	0.0545924922212797	BCL2/NTRK2/PDK4/SIK1	4
BP	GO:0032869	cellular response to insulin stimulus	15/713	206/18870	0.0117854907913448	0.071506522685109	0.0545967406652289	GCK/GPLD1/GRB14/INHBB/LEP/LPIN1/PDK4/PID1/PIK3R1/PKM/PRKCZ/RHOQ/SLC39A14/SOCS3/SORL1	15
BP	GO:0048259	regulation of receptor-mediated endocytosis	10/713	115/18870	0.0118113150093876	0.071506522685109	0.0545967406652289	ANGPT1/APOC1/C3/CCL21/GREM1/SELE/SFRP4/SNAP91/TF/WDR54	10
BP	GO:0062014	negative regulation of small molecule metabolic process	10/713	115/18870	0.0118113150093876	0.071506522685109	0.0545967406652289	APOC1/APOE/C1QTNF3/CH25H/FMO2/GCK/MST1/PID1/SIK1/SOX9	10
BP	GO:0009798	axis specification	9/713	98/18870	0.0118152405956991	0.071506522685109	0.0545967406652289	CITED2/FGF10/MDFI/PITX2/SFRP1/SHH/STC1/STIL/TDRD5	9
BP	GO:0001933	negative regulation of protein phosphorylation	20/713	304/18870	0.0118703418430596	0.0717531304394858	0.0547850308953529	ANGPT1/APOE/CAMK2N1/CDKN1A/DMTN/DUSP1/ERRFI1/GADD45A/HHEX/ITGB1BP1/PID1/PRKAR2B/PRKCZ/RGS2/SFRP1/SMAD7/SOCS3/SORL1/TTC36/UCHL1	20
BP	GO:0034605	cellular response to heat	7/713	66/18870	0.0120537926357395	0.0726862598143082	0.055497494885647	BAG3/CDKN1A/CETN1/CXCL10/DNAJB1/MAPT/THBS1	7
BP	GO:1905953	negative regulation of lipid localization	7/713	66/18870	0.0120537926357395	0.0726862598143082	0.055497494885647	ABCA1/ABCG1/APOC1/IL6/LEP/SHH/THBS1	7
BP	GO:0010043	response to zinc ion	6/713	51/18870	0.0120955720421545	0.0727626529948619	0.0555558226928269	ALAD/ASS1/P2RX4/P2RX7/SLC30A1/VCAM1	6
BP	GO:0051489	regulation of filopodium assembly	6/713	51/18870	0.0120955720421545	0.0727626529948619	0.0555558226928269	CCL21/DAAM2/DMTN/PIK3R1/RHOQ/TENM1	6
BP	GO:0048593	camera-type eye morphogenesis	11/713	133/18870	0.0121405612454851	0.0727640714422262	0.0555569057073546	CITED2/CRB2/EPHA2/FAT3/FJX1/KDR/NTRK2/PITX2/SOX9/THRB/TSKU	11
BP	GO:0051084	'de novo' post-translational protein folding	5/713	37/18870	0.0121634791281786	0.0727640714422262	0.0555569057073546	DNAJB1/DNAJB4/HSPA2/HSPH1/SDF2L1	5
BP	GO:0060323	head morphogenesis	5/713	37/18870	0.0121634791281786	0.0727640714422262	0.0555569057073546	ASPH/COL1A1/CRISPLD2/CSRNP1/TIPARP	5
BP	GO:0071312	cellular response to alkaloid	5/713	37/18870	0.0121634791281786	0.0727640714422262	0.0555569057073546	CCNA2/PPP1R1B/RYR2/SPIDR/TGM2	5
BP	GO:0044772	mitotic cell cycle phase transition	28/713	470/18870	0.0121685864624327	0.0727640714422262	0.0555569057073546	ADAMTS1/BCL2/BCL7A/CCNA2/CCNB1/CDC7/CDKN1A/CENPF/DCUN1D3/DDR2/DTL/DUSP1/EZH2/FAM107A/FGF10/FHL1/GML/HSPA2/KLF4/MUC1/MYC/MYO16/NABP1/RRM2/STIL/STOX1/TTK/ZWINT	28
BP	GO:0140115	export across plasma membrane	8/713	82/18870	0.0121951532772427	0.0727673085560372	0.0555593773121342	ABCA1/ATP1B2/FXYD1/KCNK5/KCNT2/SLC30A1/TMEM163/WNK4	8
BP	GO:0071222	cellular response to lipopolysaccharide	16/713	226/18870	0.0121982405621043	0.0727673085560372	0.0555593773121342	ABCA1/ASS1/CXCL1/CXCL10/CXCL2/CXCL6/IL6/IRGM/LBP/LTF/MIF/NOD2/PF4/PPBP/TLR2/ZFP36	16
BP	GO:0071383	cellular response to steroid hormone stimulus	15/713	208/18870	0.0127891231697459	0.0760310584585438	0.0580513193103209	ASS1/ESRRG/FAM107A/KDM5D/KLF9/LMO3/NR4A3/PGRMC2/PMEPA1/RHOXF1/RXRG/SFRP1/STC1/TCF21/ZFP36	15
BP	GO:0016331	morphogenesis of embryonic epithelium	12/713	152/18870	0.012789374464934	0.0760310584585438	0.0580513193103209	ADM/CITED2/FGF10/FGFR2/GREM1/LRP2/PTK7/SFRP1/SHH/SIX1/SOX9/STIL	12
BP	GO:0007586	digestion	11/713	134/18870	0.0127909822291729	0.0760310584585438	0.0580513193103209	ENPP7/FGF10/LEP/LPCAT3/NOD2/PGC/PIR/SLC2A5/SOX9/TFF2/WNK4	11
BP	GO:0042326	negative regulation of phosphorylation	21/713	327/18870	0.0130016940795602	0.0771917680566761	0.0589375456088075	ANGPT1/APOE/CAMK2N1/CDKN1A/DMTN/DUSP1/ERRFI1/GADD45A/HHEX/ITGB1BP1/MAPT/PID1/PRKAR2B/PRKCZ/RGS2/SFRP1/SMAD7/SOCS3/SORL1/TTC36/UCHL1	21
BP	GO:0002449	lymphocyte mediated immunity	23/713	368/18870	0.0130275742136404	0.0772536696251344	0.0589848087640133	C1R/C2/C3/C6/CD1D/CFI/CORO1A/CRTAM/CSF2RB/IGHG1/IGLL5/IL18R1/IL4I1/IL4R/IL6/KDM5D/LEP/MICB/NOD2/P2RX7/PRKCZ/SMAD7/STX7	23
BP	GO:0007492	endoderm development	8/713	83/18870	0.0130637009213228	0.0772845454505241	0.0590083831089587	COL5A1/DUSP1/DUSP4/DUSP5/FN1/GATA6/ITGB5/SOX17	8
BP	GO:0014855	striated muscle cell proliferation	8/713	83/18870	0.0130637009213228	0.0772845454505241	0.0590083831089587	ANGPT1/CITED2/FGF9/FGFR2/FOS/GATA6/SHH/SIX1	8
BP	GO:0046651	lymphocyte proliferation	20/713	307/18870	0.0131020345159358	0.0774197051361268	0.0591115803842023	BCL2/CD1D/CDKN1A/CORO1A/CRTAM/FGF10/GPR183/HES1/IL4I1/IL6/IRF1/LEP/MIF/P2RX7/PLA2G2A/SHH/TNFRSF21/TNFSF14/TSPAN32/VCAM1	20
BP	GO:1904659	glucose transmembrane transport	10/713	117/18870	0.0132251836026848	0.0777358492448262	0.0593529630898263	C3/GH1/LEP/NR4A3/PID1/PIK3R1/PPBP/RHOQ/SLC2A3/SLC2A5	10
BP	GO:0006636	unsaturated fatty acid biosynthetic process	6/713	52/18870	0.0132488384790142	0.0777358492448262	0.0593529630898263	ELOVL6/FADS2/MIF/PLA2G3/PTGIS/SCD	6
BP	GO:0031103	axon regeneration	6/713	52/18870	0.0132488384790142	0.0777358492448262	0.0593529630898263	APOD/BCL2/KLF4/MAP1B/PTPRS/TNC	6
BP	GO:0060324	face development	6/713	52/18870	0.0132488384790142	0.0777358492448262	0.0593529630898263	ASPH/COL1A1/CRISPLD2/CSRNP1/TIPARP/ZFAND5	6
BP	GO:1900087	positive regulation of G1/S transition of mitotic cell cycle	6/713	52/18870	0.0132488384790142	0.0777358492448262	0.0593529630898263	ADAMTS1/DDR2/FGF10/RRM2/STIL/STOX1	6
BP	GO:1902895	positive regulation of miRNA transcription	6/713	52/18870	0.0132488384790142	0.0777358492448262	0.0593529630898263	EGR1/FOS/JUN/KLF4/MYC/NGFR	6
BP	GO:0050764	regulation of phagocytosis	9/713	100/18870	0.0133722170130439	0.0782760103608975	0.0597653875130003	C2/C3/CD300LF/FCN1/FCN3/NOD2/PTX3/TGM2/TLR2	9
BP	GO:0071901	negative regulation of protein serine/threonine kinase activity	9/713	100/18870	0.0133722170130439	0.0782760103608975	0.0597653875130003	APOE/CDKN1A/DUSP1/GADD45A/HHEX/PRKAR2B/RGS2/SORL1/UCHL1	9
BP	GO:0015850	organic hydroxy compound transport	20/713	308/18870	0.0135344017891309	0.078703689587287	0.0600919296371912	ABCA1/ABCA8/ABCG1/APOC1/APOE/AQP3/AQP9/CETP/ENPP7/GRAMD1B/GRAMD1C/LEP/LPCAT3/SHH/SLC16A1/SNCG/STAR/TGM2/TSKU/WNK4	20
BP	GO:0051222	positive regulation of protein transport	20/713	308/18870	0.0135344017891309	0.078703689587287	0.0600919296371912	AACS/ABCG1/BAG3/C1QTNF3/EDEM2/GCK/GPLD1/ITGB1BP1/LEP/MYOM1/NNAT/P2RX7/PIK3R1/PRKCZ/SHH/SORL1/SYTL4/TENM1/TLR2/TMEM30B	20
BP	GO:0045429	positive regulation of nitric oxide biosynthetic process	5/713	38/18870	0.0135820798245876	0.078703689587287	0.0600919296371912	ASS1/KLF2/KLF4/P2RX4/PTX3	5
BP	GO:0052548	regulation of endopeptidase activity	19/713	288/18870	0.0135852498753614	0.078703689587287	0.0600919296371912	ASPH/CRB2/DHCR24/EFNA3/KHDC1/KLF4/LTF/MAPT/MYC/NAIP/NGFR/PSMB8/SERPINA1/SERPINB12/SERPINH1/SORL1/SPINK2/THBS1/TIMP1	19
BP	GO:0002363	alpha-beta T cell lineage commitment	4/713	25/18870	0.0135869742176093	0.078703689587287	0.0600919296371912	BCL2/IL6/LY9/SOCS3	4
BP	GO:0006706	steroid catabolic process	4/713	25/18870	0.0135869742176093	0.078703689587287	0.0600919296371912	APOE/HSD11B1/HSD17B6/STS	4
BP	GO:0014856	skeletal muscle cell proliferation	4/713	25/18870	0.0135869742176093	0.078703689587287	0.0600919296371912	ANGPT1/FOS/SHH/SIX1	4
BP	GO:0032331	negative regulation of chondrocyte differentiation	4/713	25/18870	0.0135869742176093	0.078703689587287	0.0600919296371912	CHADL/GDF5/GREM1/SOX9	4
BP	GO:1904754	positive regulation of vascular associated smooth muscle cell migration	4/713	25/18870	0.0135869742176093	0.078703689587287	0.0600919296371912	ADAMTS1/DDR2/FGF9/NR4A3	4
BP	GO:0071706	tumor necrosis factor superfamily cytokine production	14/713	191/18870	0.0138966650174763	0.080274147827231	0.0612910076797548	ANGPT1/GPR18/IL6/LBP/LEP/LTF/MC1R/MIF/NOD2/PF4/PIK3R1/THBS1/TLR2/ZFP36	14
BP	GO:1903555	regulation of tumor necrosis factor superfamily cytokine production	14/713	191/18870	0.0138966650174763	0.080274147827231	0.0612910076797548	ANGPT1/GPR18/IL6/LBP/LEP/LTF/MC1R/MIF/NOD2/PF4/PIK3R1/THBS1/TLR2/ZFP36	14
BP	GO:0001654	eye development	24/713	391/18870	0.0139187704885435	0.080274147827231	0.0612910076797548	BCL2/CITED2/COL5A1/CRB2/CRYAB/EPHA2/FAT3/FGF10/FGF9/FJX1/HES1/KDR/KLF4/MITF/MYOM1/NTRK2/OSR2/PITX2/PPP1R13L/SHH/SLC25A25/SOX9/THRB/TSKU	24
BP	GO:0002703	regulation of leukocyte mediated immunity	17/713	249/18870	0.0139223216975814	0.080274147827231	0.0612910076797548	C3/CD1D/CRTAM/CXCL6/FOXF1/IL18R1/IL4I1/IL4R/IL6/LEP/MICB/NOD2/P2RX7/PLA2G3/PRKCZ/SMAD7/STX7	17
BP	GO:1904427	positive regulation of calcium ion transmembrane transport	8/713	84/18870	0.0139766513066125	0.0804945620757559	0.0614592986148158	CACNB3/CXCL10/G6PD/LHCGR/P2RX4/P2RX7/RYR2/TRDN	8
BP	GO:0016049	cell growth	29/713	497/18870	0.0140879407789591	0.0810421357353472	0.0618773826715593	APOE/BCL2/CDKN1A/CRYAB/CXCR4/DCUN1D3/FAM107A/FHL1/FN1/FRZB/G6PD/GREM1/HBEGF/LGI1/MAP1B/MAPT/MLST8/NEDD4L/NRCAM/PRKCZ/PTPRS/RGS2/SEMA4B/SFRP1/SMAD7/SOX17/SOX9/TMEM97/TNC	29
BP	GO:0007498	mesoderm development	11/713	136/18870	0.0141708054811057	0.0810559704723459	0.0618879457855205	CITED2/CRB2/EPHA2/EYA2/FGFR2/FOXF1/HOXA11/ITGA8/KLF4/SECTM1/SHH	11
BP	GO:0008585	female gonad development	9/713	101/18870	0.0142054052528588	0.0810559704723459	0.0618879457855205	ADAMTS1/BCL2/INHBB/KDR/LEP/LHCGR/PTX3/SFRP1/TIPARP	9
BP	GO:0032755	positive regulation of interleukin-6 production	9/713	101/18870	0.0142054052528588	0.0810559704723459	0.0618879457855205	IL17D/IL1RAP/IL6/LBP/LEP/NOD2/P2RX7/SIGLEC16/TLR2	9
BP	GO:0051251	positive regulation of lymphocyte activation	21/713	330/18870	0.0142780383411892	0.0810559704723459	0.0618879457855205	BCL2/CCL21/CD1D/CDKN1A/CORO1A/EGR3/FGF10/GPR183/HES1/HSPH1/IL4I1/IL4R/IL6/LEP/MIF/NOD2/PRKCZ/SHH/TNFSF14/VCAM1/ZBTB16	21
BP	GO:0010745	negative regulation of macrophage derived foam cell differentiation	3/713	14/18870	0.0143173478549873	0.0810559704723459	0.0618879457855205	ABCA1/ABCG1/CETP	3
BP	GO:0032908	regulation of transforming growth factor beta1 production	3/713	14/18870	0.0143173478549873	0.0810559704723459	0.0618879457855205	GATA6/THBS1/TSKU	3
BP	GO:0035630	bone mineralization involved in bone maturation	3/713	14/18870	0.0143173478549873	0.0810559704723459	0.0618879457855205	GREM1/LEP/LTF	3
BP	GO:0045605	negative regulation of epidermal cell differentiation	3/713	14/18870	0.0143173478549873	0.0810559704723459	0.0618879457855205	EZH2/HES1/HOXA7	3
BP	GO:0045683	negative regulation of epidermis development	3/713	14/18870	0.0143173478549873	0.0810559704723459	0.0618879457855205	EZH2/HES1/HOXA7	3
BP	GO:0051412	response to corticosterone	3/713	14/18870	0.0143173478549873	0.0810559704723459	0.0618879457855205	CDKN1A/FOS/FOSB	3
BP	GO:0051547	regulation of keratinocyte migration	3/713	14/18870	0.0143173478549873	0.0810559704723459	0.0618879457855205	EPPK1/FGF10/HBEGF	3
BP	GO:0070341	fat cell proliferation	3/713	14/18870	0.0143173478549873	0.0810559704723459	0.0618879457855205	FGF10/PER2/PID1	3
BP	GO:1902043	positive regulation of extrinsic apoptotic signaling pathway via death domain receptors	3/713	14/18870	0.0143173478549873	0.0810559704723459	0.0618879457855205	ATF3/SFRP1/THBS1	3
BP	GO:2001053	regulation of mesenchymal cell apoptotic process	3/713	14/18870	0.0143173478549873	0.0810559704723459	0.0618879457855205	GDF5/SHH/SOX9	3
BP	GO:0051701	biological process involved in interaction with host	15/713	211/18870	0.014418013434357	0.0815335397718898	0.0622525800345064	CH25H/CLDN1/CXADR/CXCR4/EPHA2/FCN1/FCN3/IFIT1/INHBB/ITGB5/KRT6A/LTF/PTX3/RFPL3/TRIM25	15
BP	GO:0045058	T cell selection	6/713	53/18870	0.0144768547047354	0.0817737815468614	0.0624360097048714	BCL2/CD1D/IL6/LY9/SHH/SOCS3	6
BP	GO:0010594	regulation of endothelial cell migration	16/713	231/18870	0.014762155004031	0.0831988375599059	0.0635240700755349	ANGPT1/ANGPT2/APOE/BMPER/DNAJA4/EPHA2/GADD45A/GPLD1/ITGB1BP1/KDR/KLF4/P2RX4/RHOB/SRPX2/STC1/THBS1	16
BP	GO:0035710	CD4-positive, alpha-beta T cell activation	10/713	119/18870	0.014762426268381	0.0831988375599059	0.0635240700755349	GPR183/IL18R1/IL4R/IL6/JUNB/LY9/PRKCZ/RORC/SMAD7/SOCS3	10
BP	GO:0007266	Rho protein signal transduction	11/713	137/18870	0.0149014609368998	0.0837934794415774	0.063978091714166	ABCA1/APOE/CCDC125/COL3A1/GPR18/GPR65/MYOC/NGFR/PDPN/PLEKHG5/RHOB	11
BP	GO:1904375	regulation of protein localization to cell periphery	11/713	137/18870	0.0149014609368998	0.0837934794415774	0.063978091714166	EPB41L2/EPHA2/MRAP2/NKD2/PID1/PIK3R1/PRKCZ/RHOQ/SPTBN1/STX7/WNK4	11
BP	GO:0031669	cellular response to nutrient levels	17/713	251/18870	0.0149587824167749	0.0839269958489985	0.0640800343118031	AQP3/ATF3/BCL2/CDKN1A/COL1A1/FAM107A/FOS/GABARAPL1/INHBB/ITFG2/LEP/MLST8/MYH13/PDK4/SESN1/SFRP1/TNC	17
BP	GO:0051924	regulation of calcium ion transport	17/713	251/18870	0.0149587824167749	0.0839269958489985	0.0640800343118031	BCL2/CACNB3/CCL4/CCR1/CORO1A/CXCL10/CXCR4/G6PD/HES1/LHCGR/P2RX4/P2RX7/RYR2/SESTD1/SLC30A1/STC1/TRDN	17
BP	GO:0006520	amino acid metabolic process	19/713	291/18870	0.0150075673981555	0.0841063110127574	0.0642169452274157	ALDH1A1/ALDH4A1/ALDH5A1/ASPA/ASS1/BCAT2/BHMT2/CARNS1/CBS/GFPT2/GLYAT/IL4I1/NAT8L/NOX4/PFAS/SDSL/SLC39A8/SLC7A7/TTC36	19
BP	GO:1904407	positive regulation of nitric oxide metabolic process	5/713	39/18870	0.0151079671172203	0.0845741630671718	0.0645741601544656	ASS1/KLF2/KLF4/P2RX4/PTX3	5
BP	GO:0002711	positive regulation of T cell mediated immunity	7/713	69/18870	0.0151664127280337	0.0847116170138997	0.0646791091465452	CD1D/IL18R1/IL6/MICB/P2RX7/PRKCZ/STX7	7
BP	GO:2000401	regulation of lymphocyte migration	7/713	69/18870	0.0151664127280337	0.0847116170138997	0.0646791091465452	APOD/CCL21/CCL4/CORO1A/CXCL10/NEDD9/TNFSF14	7
BP	GO:0043523	regulation of neuron apoptotic process	16/713	232/18870	0.0153217828936166	0.0854839204075773	0.0652687791027416	ANGPT1/APOE/BCL2/BTG2/CORO1A/EGR1/G6PD/GDF5/KDR/NAIP/NQO1/NR4A2/NTRK2/PLA2G3/SIX1/SNCB	16
BP	GO:0052547	regulation of peptidase activity	20/713	312/18870	0.0153780306607893	0.0857020906056695	0.0654353566578911	ASPH/CRB2/DHCR24/EFNA3/KHDC1/KLF4/LTF/MAPT/MYC/NAIP/NGFR/PRSS22/PSMB8/SERPINA1/SERPINB12/SERPINH1/SORL1/SPINK2/THBS1/TIMP1	20
BP	GO:0008645	hexose transmembrane transport	10/713	120/18870	0.0155792156337258	0.0860211888612591	0.065678994917073	C3/GH1/LEP/NR4A3/PID1/PIK3R1/PPBP/RHOQ/SLC2A3/SLC2A5	10
BP	GO:0002026	regulation of the force of heart contraction	4/713	26/18870	0.0155881341514398	0.0860211888612591	0.065678994917073	ADM/ADRB1/MYH6/RYR2	4
BP	GO:0002407	dendritic cell chemotaxis	4/713	26/18870	0.0155881341514398	0.0860211888612591	0.065678994917073	CCL21/CCR1/CXCR4/GPR183	4
BP	GO:0043931	ossification involved in bone maturation	4/713	26/18870	0.0155881341514398	0.0860211888612591	0.065678994917073	GREM1/LEP/LTF/ZBTB16	4
BP	GO:0050926	regulation of positive chemotaxis	4/713	26/18870	0.0155881341514398	0.0860211888612591	0.065678994917073	ANGPT2/FGF10/KDR/VEGFB	4
BP	GO:0051894	positive regulation of focal adhesion assembly	4/713	26/18870	0.0155881341514398	0.0860211888612591	0.065678994917073	ITGB1BP1/KDR/MYOC/SFRP1	4
BP	GO:0060343	trabecula formation	4/713	26/18870	0.0155881341514398	0.0860211888612591	0.065678994917073	ADAMTS1/COL1A1/GREM1/SFRP1	4
BP	GO:2000050	regulation of non-canonical Wnt signaling pathway	4/713	26/18870	0.0155881341514398	0.0860211888612591	0.065678994917073	DAAM2/RSPO3/SFRP1/SFRP4	4
BP	GO:0042098	T cell proliferation	15/713	213/18870	0.0155901574531508	0.0860211888612591	0.065678994917073	CD1D/CORO1A/CRTAM/HES1/IL4I1/IL6/IRF1/LEP/P2RX7/PLA2G2A/SHH/TNFRSF21/TNFSF14/TSPAN32/VCAM1	15
BP	GO:0033135	regulation of peptidyl-serine phosphorylation	11/713	138/18870	0.0156601118030118	0.0863119061777906	0.0659009637297289	ANGPT1/BCL2/DMTN/GADD45A/IL6/IRGM/MIF/NTRK2/SMAD7/STOX1/TENM1	11
BP	GO:0010761	fibroblast migration	6/713	54/18870	0.0157818435600414	0.0867914586981812	0.0662671122097272	DDR2/DMTN/ITGB1BP1/THBS1/TNS1/ZFAND5	6
BP	GO:0010874	regulation of cholesterol efflux	6/713	54/18870	0.0157818435600414	0.0867914586981812	0.0662671122097272	ABCA1/ABCA8/ABCG1/APOE/CETP/SHH	6
BP	GO:0008589	regulation of smoothened signaling pathway	8/713	86/18870	0.0159406133547365	0.0874721472670997	0.0667868323118316	DCDC2/FGF10/FGF9/FGFR2/GORAB/SFRP1/SHH/STK36	8
BP	GO:2000628	regulation of miRNA metabolic process	8/713	86/18870	0.0159406133547365	0.0874721472670997	0.0667868323118316	EGR1/FOS/GATA6/JUN/KLF4/MYC/NGFR/SOX9	8
BP	GO:0022600	digestive system process	9/713	103/18870	0.0159859175108868	0.087528588868481	0.0668299266668307	ENPP7/FGF10/LEP/LPCAT3/NOD2/SLC2A5/SOX9/TFF2/WNK4	9
BP	GO:0045639	positive regulation of myeloid cell differentiation	9/713	103/18870	0.0159859175108868	0.087528588868481	0.0668299266668307	CCR1/FAXDC2/FOS/MTURN/NEDD9/PF4/PLA2G3/ROR2/TMEM64	9
BP	GO:0110053	regulation of actin filament organization	18/713	273/18870	0.0160872823863624	0.0879872260934636	0.0671801058769436	ARPC3/CCL21/CORO1A/DAAM2/DMTN/GPR65/ITGB1BP1/KANK4/LIMCH1/MAGEL2/MLST8/MYOC/PIK3R1/SFRP1/SPTBN1/SYNPO/TENM1/TMOD2	18
BP	GO:0016051	carbohydrate biosynthetic process	15/713	214/18870	0.0162031064263499	0.0884272150931476	0.0675160467730922	ALDOC/ATF3/C1QTNF3/CHST15/FUT5/G6PD/GCK/GYS1/LEP/LHCGR/MST1/PER2/SIK1/SLC39A14/SMPD3	15
BP	GO:0043270	positive regulation of monoatomic ion transport	15/713	214/18870	0.0162031064263499	0.0884272150931476	0.0675160467730922	ATP1B2/CACNB3/CCL4/CCR1/CXCL10/FHL1/FXYD1/G6PD/LEP/LHCGR/P2RX4/P2RX7/RYR2/STC1/TRDN	15
BP	GO:0002752	cell surface pattern recognition receptor signaling pathway	7/713	70/18870	0.0163202947672341	0.0884871513464243	0.0675618093686389	FCN1/FCN3/LBP/LTF/NOD2/PIK3R1/TLR2	7
BP	GO:0019731	antibacterial humoral response	7/713	70/18870	0.0163202947672341	0.0884871513464243	0.0675618093686389	IGHG1/KLK7/LTF/NOD2/PGC/SLPI/TF	7
BP	GO:0032922	circadian regulation of gene expression	7/713	70/18870	0.0163202947672341	0.0884871513464243	0.0675618093686389	BHLHE41/CIART/EGR1/NGFR/PER2/PER3/RORC	7
BP	GO:0046847	filopodium assembly	7/713	70/18870	0.0163202947672341	0.0884871513464243	0.0675618093686389	CCL21/DAAM2/DMTN/PIK3R1/RHOQ/TENM1/TTYH1	7
BP	GO:0050922	negative regulation of chemotaxis	7/713	70/18870	0.0163202947672341	0.0884871513464243	0.0675618093686389	ANGPT2/DUSP1/GPR18/GREM1/MIF/SEMA4B/THBS1	7
BP	GO:0071479	cellular response to ionizing radiation	7/713	70/18870	0.0163202947672341	0.0884871513464243	0.0675618093686389	CDKN1A/CRYAB/EGR1/GADD45A/RHOB/SFRP1/SPIDR	7
BP	GO:0032943	mononuclear cell proliferation	20/713	314/18870	0.0163710653908887	0.088666257734618	0.067698560879697	BCL2/CD1D/CDKN1A/CORO1A/CRTAM/FGF10/GPR183/HES1/IL4I1/IL6/IRF1/LEP/MIF/P2RX7/PLA2G2A/SHH/TNFRSF21/TNFSF14/TSPAN32/VCAM1	20
BP	GO:0060048	cardiac muscle contraction	11/713	139/18870	0.0164473798995544	0.088983173287741	0.0679405325994354	CXCR4/KCNJ3/MYH6/NEDD4L/P2RX4/PPP1R13L/RGS2/RYR2/SMAD7/STC1/VEGFB	11
BP	GO:0021532	neural tube patterning	5/713	40/18870	0.0167443153284085	0.0901991727658557	0.0688689738893026	GORAB/GSC/HES1/SHH/SOX17	5
BP	GO:0035886	vascular associated smooth muscle cell differentiation	5/713	40/18870	0.0167443153284085	0.0901991727658557	0.0688689738893026	ADM/DNMT1/FGF9/GATA6/HES1	5
BP	GO:0043368	positive T cell selection	5/713	40/18870	0.0167443153284085	0.0901991727658557	0.0688689738893026	BCL2/IL6/LY9/SHH/SOCS3	5
BP	GO:0045616	regulation of keratinocyte differentiation	5/713	40/18870	0.0167443153284085	0.0901991727658557	0.0688689738893026	AQP3/ERRFI1/EZH2/HOXA7/ZFP36	5
BP	GO:0010389	regulation of G2/M transition of mitotic cell cycle	9/713	104/18870	0.0169351121648551	0.0910307803356029	0.0695039238367455	CCNB1/CDC7/CDKN1A/CENPF/DTL/FHL1/HSPA2/NABP1/STOX1	9
BP	GO:0090100	positive regulation of transmembrane receptor protein serine/threonine kinase signaling pathway	9/713	104/18870	0.0169351121648551	0.0910307803356029	0.0695039238367455	CITED2/CRB2/FGF9/GATA6/GDF5/HES1/ITGA8/KDR/THBS1	9
BP	GO:0030216	keratinocyte differentiation	13/713	177/18870	0.0171015965824123	0.0917291130171899	0.070037115591609	AQP3/CDH3/CDKN1A/EPHA2/ERRFI1/EZH2/HOXA7/KRT1/KRT2/KRT6A/PALLD/TGM1/ZFP36	13
BP	GO:1903039	positive regulation of leukocyte cell-cell adhesion	18/713	275/18870	0.0171978978118999	0.0917291130171899	0.070037115591609	CCL21/CD1D/CORO1A/EGR3/HES1/HSPH1/IL4I1/IL4R/IL6/LEP/NOD2/NR4A3/PRKCZ/SELE/SHH/TNFSF14/VCAM1/ZBTB16	18
BP	GO:0002468	dendritic cell antigen processing and presentation	3/713	15/18870	0.0174024486803415	0.0917291130171899	0.070037115591609	CCL21/NOD2/THBS1	3
BP	GO:0010763	positive regulation of fibroblast migration	3/713	15/18870	0.0174024486803415	0.0917291130171899	0.070037115591609	DDR2/DMTN/THBS1	3
BP	GO:0014029	neural crest formation	3/713	15/18870	0.0174024486803415	0.0917291130171899	0.070037115591609	GSC/SFRP1/SOX9	3
BP	GO:0030728	ovulation	3/713	15/18870	0.0174024486803415	0.0917291130171899	0.070037115591609	ADAMTS1/INHBB/LEP	3
BP	GO:0032352	positive regulation of hormone metabolic process	3/713	15/18870	0.0174024486803415	0.0917291130171899	0.070037115591609	ADM/EGR1/LHCGR	3
BP	GO:0033689	negative regulation of osteoblast proliferation	3/713	15/18870	0.0174024486803415	0.0917291130171899	0.070037115591609	BCL2/GREM1/SFRP1	3
BP	GO:0042074	cell migration involved in gastrulation	3/713	15/18870	0.0174024486803415	0.0917291130171899	0.070037115591609	AMOT/CRB2/SOX17	3
BP	GO:0043374	CD8-positive, alpha-beta T cell differentiation	3/713	15/18870	0.0174024486803415	0.0917291130171899	0.070037115591609	BCL2/GPR18/IRF1	3
BP	GO:0045475	locomotor rhythm	3/713	15/18870	0.0174024486803415	0.0917291130171899	0.070037115591609	CIART/EGR1/KCND2	3
BP	GO:0048368	lateral mesoderm development	3/713	15/18870	0.0174024486803415	0.0917291130171899	0.070037115591609	CITED2/FOXF1/SHH	3
BP	GO:0060026	convergent extension	3/713	15/18870	0.0174024486803415	0.0917291130171899	0.070037115591609	FRZB/PTK7/SFRP1	3
BP	GO:0060572	morphogenesis of an epithelial bud	3/713	15/18870	0.0174024486803415	0.0917291130171899	0.070037115591609	FGF10/FGFR2/SHH	3
BP	GO:0061307	cardiac neural crest cell differentiation involved in heart development	3/713	15/18870	0.0174024486803415	0.0917291130171899	0.070037115591609	CITED2/HES1/PITX2	3
BP	GO:0061308	cardiac neural crest cell development involved in heart development	3/713	15/18870	0.0174024486803415	0.0917291130171899	0.070037115591609	CITED2/HES1/PITX2	3
BP	GO:0070863	positive regulation of protein exit from endoplasmic reticulum	3/713	15/18870	0.0174024486803415	0.0917291130171899	0.070037115591609	EDEM2/SORL1/TMEM30B	3
BP	GO:1902166	negative regulation of intrinsic apoptotic signaling pathway in response to DNA damage by p53 class mediator	3/713	15/18870	0.0174024486803415	0.0917291130171899	0.070037115591609	BCL2/MIF/MUC1	3
BP	GO:0048872	homeostasis of number of cells	20/713	316/18870	0.0174136683843395	0.0917291130171899	0.070037115591609	BCL2/CITED2/CORO1A/CXCL6/DMTN/EZH2/G6PD/GPR183/IL6/ILDR2/KLF2/LPCAT3/MIF/NOD2/P2RX7/PLA2G2A/SOX9/TNFSF14/TSC22D3/ZFP36	20
BP	GO:0042698	ovulation cycle	7/713	71/18870	0.0175349589238253	0.0920292643204859	0.0702662874524551	ADAMTS1/CA12/EGR1/LEP/LHCGR/NPY5R/PTX3	7
BP	GO:0060420	regulation of heart growth	7/713	71/18870	0.0175349589238253	0.0920292643204859	0.0702662874524551	CITED2/FGF9/FGFR2/G6PD/GATA6/MYH6/RGS2	7
BP	GO:1900076	regulation of cellular response to insulin stimulus	7/713	71/18870	0.0175349589238253	0.0920292643204859	0.0702662874524551	GPLD1/GRB14/LEP/PID1/PRKCZ/SOCS3/SORL1	7
BP	GO:0002092	positive regulation of receptor internalization	4/713	27/18870	0.0177652010540646	0.0920292643204859	0.0702662874524551	ANGPT1/GREM1/SELE/SFRP4	4
BP	GO:0010818	T cell chemotaxis	4/713	27/18870	0.0177652010540646	0.0920292643204859	0.0702662874524551	CCL21/CXCL10/GPR183/TNFSF14	4
BP	GO:0010875	positive regulation of cholesterol efflux	4/713	27/18870	0.0177652010540646	0.0920292643204859	0.0702662874524551	ABCA1/ABCA8/ABCG1/APOE	4
BP	GO:0022010	central nervous system myelination	4/713	27/18870	0.0177652010540646	0.0920292643204859	0.0702662874524551	ASPA/CNTNAP1/MYRF/TLR2	4
BP	GO:0032291	axon ensheathment in central nervous system	4/713	27/18870	0.0177652010540646	0.0920292643204859	0.0702662874524551	ASPA/CNTNAP1/MYRF/TLR2	4
BP	GO:0034377	plasma lipoprotein particle assembly	4/713	27/18870	0.0177652010540646	0.0920292643204859	0.0702662874524551	ABCA1/APOC1/APOE/LPCAT3	4
BP	GO:0045672	positive regulation of osteoclast differentiation	4/713	27/18870	0.0177652010540646	0.0920292643204859	0.0702662874524551	CCR1/FOS/NEDD9/TMEM64	4
BP	GO:0045745	positive regulation of G protein-coupled receptor signaling pathway	4/713	27/18870	0.0177652010540646	0.0920292643204859	0.0702662874524551	C3/MRAP2/SLC39A14/TMOD2	4
BP	GO:0045940	positive regulation of steroid metabolic process	4/713	27/18870	0.0177652010540646	0.0920292643204859	0.0702662874524551	ABCG1/ADM/APOE/STAR	4
BP	GO:0050995	negative regulation of lipid catabolic process	4/713	27/18870	0.0177652010540646	0.0920292643204859	0.0702662874524551	APOC1/GPLD1/HCAR1/SORL1	4
BP	GO:0060669	embryonic placenta morphogenesis	4/713	27/18870	0.0177652010540646	0.0920292643204859	0.0702662874524551	ADM/FGFR2/RSPO3/SOCS3	4
BP	GO:0071577	zinc ion transmembrane transport	4/713	27/18870	0.0177652010540646	0.0920292643204859	0.0702662874524551	SLC30A1/SLC39A14/SLC39A8/TMEM163	4
BP	GO:0090330	regulation of platelet aggregation	4/713	27/18870	0.0177652010540646	0.0920292643204859	0.0702662874524551	EMILIN1/IL6/MMRN1/PDPN	4
BP	GO:0046545	development of primary female sexual characteristics	9/713	105/18870	0.0179248302717136	0.092760068869872	0.0708242721643604	ADAMTS1/BCL2/INHBB/KDR/LEP/LHCGR/PTX3/SFRP1/TIPARP	9
BP	GO:0048864	stem cell development	8/713	88/18870	0.018096586943623	0.0935520559784606	0.0714289710527154	BCL2/CITED2/FN1/HES1/PITX2/SEMA4B/SHH/SOX9	8
BP	GO:0034764	positive regulation of transmembrane transport	15/713	217/18870	0.0181535113579628	0.0937493835521239	0.0715796348238072	ATP1B2/C3/CACNB3/CXCL10/FXYD1/G6PD/GH1/LHCGR/NR4A3/P2RX4/P2RX7/PIK3R1/RHOQ/RYR2/TRDN	15
BP	GO:0002065	columnar/cuboidal epithelial cell differentiation	10/713	123/18870	0.0182312868712339	0.0938601473422225	0.0716642053174633	CDKN1A/FASN/FGFR2/GATA5/GATA6/HES1/KLF4/MAP1B/SOX9/TYMS	10
BP	GO:0002286	T cell activation involved in immune response	10/713	123/18870	0.0182312868712339	0.0938601473422225	0.0716642053174633	GPR183/IL18R1/IL4R/IL6/JUNB/LY9/PRKCZ/RORC/SMAD7/SOCS3	10
BP	GO:0015749	monosaccharide transmembrane transport	10/713	123/18870	0.0182312868712339	0.0938601473422225	0.0716642053174633	C3/GH1/LEP/NR4A3/PID1/PIK3R1/PPBP/RHOQ/SLC2A3/SLC2A5	10
BP	GO:0006458	'de novo' protein folding	5/713	41/18870	0.0184941177880268	0.0948226613562523	0.0723991051005509	DNAJB1/DNAJB4/HSPA2/HSPH1/SDF2L1	5
BP	GO:0032781	positive regulation of ATP-dependent activity	5/713	41/18870	0.0184941177880268	0.0948226613562523	0.0723991051005509	ATP1B2/DNAJB1/FGF10/RYR2/UHRF1	5
BP	GO:0035136	forelimb morphogenesis	5/713	41/18870	0.0184941177880268	0.0948226613562523	0.0723991051005509	GDF5/HOXA11/OSR2/SHH/ZBTB16	5
BP	GO:0072210	metanephric nephron development	5/713	41/18870	0.0184941177880268	0.0948226613562523	0.0723991051005509	EGR1/GREM1/HES1/SOX9/TCF21	5
BP	GO:0001954	positive regulation of cell-matrix adhesion	6/713	56/18870	0.0186312705262149	0.0953303186904282	0.0727867121995963	CCL21/ITGB1BP1/KDR/MYOC/PRKCZ/SFRP1	6
BP	GO:0030857	negative regulation of epithelial cell differentiation	6/713	56/18870	0.0186312705262149	0.0953303186904282	0.0727867121995963	EZH2/FGF10/FRZB/HES1/HOXA7/SOX9	6
BP	GO:0032722	positive regulation of chemokine production	7/713	72/18870	0.0188119181888841	0.0960579969624427	0.0733423099326849	EGR1/IL4R/IL6/LBP/MIF/NOD2/TLR2	7
BP	GO:0050766	positive regulation of phagocytosis	7/713	72/18870	0.0188119181888841	0.0960579969624427	0.0733423099326849	C2/C3/CD300LF/FCN1/FCN3/NOD2/PTX3	7
BP	GO:0002443	leukocyte mediated immunity	27/713	466/18870	0.0188808347275463	0.0963115232683714	0.0735358826230751	C1R/C2/C3/C6/CD1D/CFI/CORO1A/CRTAM/CSF2RB/CXCL6/FOXF1/IGHG1/IGLL5/IL18R1/IL4I1/IL4R/IL6/KDM5D/LEP/MICB/NOD2/NR4A3/P2RX7/PLA2G3/PRKCZ/SMAD7/STX7	27
BP	GO:0002532	production of molecular mediator involved in inflammatory response	9/713	106/18870	0.0189559813598806	0.0964979132566632	0.0736781953166761	APOD/EZH2/IL17D/IL4R/IL6/LBP/LEP/NOD2/PLA2G3	9
BP	GO:0032760	positive regulation of tumor necrosis factor production	9/713	106/18870	0.0189559813598806	0.0964979132566632	0.0736781953166761	IL6/LBP/LEP/MIF/NOD2/PF4/PIK3R1/THBS1/TLR2	9
BP	GO:0001889	liver development	11/713	142/18870	0.0189870578950415	0.0965577847582021	0.0737239084729032	ASS1/CITED2/CLDN1/EZH2/FRZB/GATA6/HES1/IL6/SOX9/SULF2/TYMS	11
BP	GO:0021954	central nervous system neuron development	8/713	89/18870	0.0192494824979091	0.0977928485843978	0.0746669057952699	BTG2/FGFR2/LEP/MAPT/NR4A2/NTRK2/TSKU/TTC36	8
BP	GO:0051017	actin filament bundle assembly	12/713	161/18870	0.0193347064104704	0.0981260886760826	0.0749213416450607	DMTN/FAM107A/FAM171A1/GPR65/ITGB1BP1/ITGB5/LIMCH1/MYOC/NEDD9/PIK3R1/SFRP1/SYNPO	12
BP	GO:0071219	cellular response to molecule of bacterial origin	16/713	239/18870	0.0197125353167634	0.0999421542074041	0.0763079460431133	ABCA1/ASS1/CXCL1/CXCL10/CXCL2/CXCL6/IL6/IRGM/LBP/LTF/MIF/NOD2/PF4/PPBP/TLR2/ZFP36	16
BP	GO:0006829	zinc ion transport	4/713	28/18870	0.0201222459839443	0.100944966052041	0.0770736140711723	SLC30A1/SLC39A14/SLC39A8/TMEM163	4
BP	GO:0030194	positive regulation of blood coagulation	4/713	28/18870	0.0201222459839443	0.100944966052041	0.0770736140711723	DMTN/EMILIN1/HPSE/THBS1	4
BP	GO:0035116	embryonic hindlimb morphogenesis	4/713	28/18870	0.0201222459839443	0.100944966052041	0.0770736140711723	AFF3/OSR2/SHH/ZBTB16	4
BP	GO:0042634	regulation of hair cycle	4/713	28/18870	0.0201222459839443	0.100944966052041	0.0770736140711723	CDH3/HPSE/NGFR/TSKU	4
BP	GO:0044342	type B pancreatic cell proliferation	4/713	28/18870	0.0201222459839443	0.100944966052041	0.0770736140711723	NR4A1/NR4A3/SFRP1/SGPP2	4
BP	GO:0051873	killing by host of symbiont cells	4/713	28/18870	0.0201222459839443	0.100944966052041	0.0770736140711723	APOL1/CFHR2/CXCL6/PF4	4
BP	GO:1900048	positive regulation of hemostasis	4/713	28/18870	0.0201222459839443	0.100944966052041	0.0770736140711723	DMTN/EMILIN1/HPSE/THBS1	4
BP	GO:1903077	negative regulation of protein localization to plasma membrane	4/713	28/18870	0.0201222459839443	0.100944966052041	0.0770736140711723	MRAP2/PID1/RHOQ/WNK4	4
BP	GO:0006809	nitric oxide biosynthetic process	7/713	73/18870	0.020152645753138	0.100944966052041	0.0770736140711723	ASS1/KLF2/KLF4/NQO1/P2RX4/PTGIS/PTX3	7
BP	GO:0050818	regulation of coagulation	7/713	73/18870	0.020152645753138	0.100944966052041	0.0770736140711723	APOE/DMTN/EMILIN1/HPSE/KRT1/PROCR/THBS1	7
BP	GO:0051881	regulation of mitochondrial membrane potential	7/713	73/18870	0.020152645753138	0.100944966052041	0.0770736140711723	BCL2/KDR/MAPT/MYOC/P2RX7/PID1/STOX1	7
BP	GO:0071677	positive regulation of mononuclear cell migration	7/713	73/18870	0.020152645753138	0.100944966052041	0.0770736140711723	CCL21/CCL4/CCR1/CORO1A/CXCL10/NEDD9/TNFSF14	7
BP	GO:0021915	neural tube development	12/713	162/18870	0.0201925819591025	0.101043760974528	0.0771490460815612	ADM/CITED2/EPHA2/GORAB/GSC/HES1/LRP2/PTK7/SFRP1/SHH/SOX17/STIL	12
BP	GO:0001709	cell fate determination	5/713	42/18870	0.0203601797499523	0.101476110239294	0.0774791538787082	EBF2/GATA6/HES1/KLF4/SOX17	5
BP	GO:0030513	positive regulation of BMP signaling pathway	5/713	42/18870	0.0203601797499523	0.101476110239294	0.0774791538787082	CRB2/GATA6/GDF5/HES1/KDR	5
BP	GO:0045124	regulation of bone resorption	5/713	42/18870	0.0203601797499523	0.101476110239294	0.0774791538787082	IL6/P2RX7/PDK4/TF/TMEM64	5
BP	GO:0071634	regulation of transforming growth factor beta production	5/713	42/18870	0.0203601797499523	0.101476110239294	0.0774791538787082	CDH3/FN1/GATA6/THBS1/TSKU	5
BP	GO:0003214	cardiac left ventricle morphogenesis	3/713	16/18870	0.0208281358767218	0.102612491924197	0.0783468053015107	FOXF1/NPY5R/RYR2	3
BP	GO:0010715	regulation of extracellular matrix disassembly	3/713	16/18870	0.0208281358767218	0.102612491924197	0.0783468053015107	DDR2/IL6/PDPN	3
BP	GO:0010819	regulation of T cell chemotaxis	3/713	16/18870	0.0208281358767218	0.102612491924197	0.0783468053015107	CCL21/CXCL10/TNFSF14	3
BP	GO:0014857	regulation of skeletal muscle cell proliferation	3/713	16/18870	0.0208281358767218	0.102612491924197	0.0783468053015107	ANGPT1/SHH/SIX1	3
BP	GO:0021783	preganglionic parasympathetic fiber development	3/713	16/18870	0.0208281358767218	0.102612491924197	0.0783468053015107	EGR2/HES1/SIX1	3
BP	GO:0051044	positive regulation of membrane protein ectodomain proteolysis	3/713	16/18870	0.0208281358767218	0.102612491924197	0.0783468053015107	APOE/GPLD1/SH3D19	3
BP	GO:0051770	positive regulation of nitric-oxide synthase biosynthetic process	3/713	16/18870	0.0208281358767218	0.102612491924197	0.0783468053015107	KDR/NOD2/TLR2	3
BP	GO:0051956	negative regulation of amino acid transport	3/713	16/18870	0.0208281358767218	0.102612491924197	0.0783468053015107	LEP/NPY5R/RGS2	3
BP	GO:0072520	seminiferous tubule development	3/713	16/18870	0.0208281358767218	0.102612491924197	0.0783468053015107	INHBB/LHCGR/REC8	3
BP	GO:0072540	T-helper 17 cell lineage commitment	3/713	16/18870	0.0208281358767218	0.102612491924197	0.0783468053015107	IL6/LY9/SOCS3	3
BP	GO:0097152	mesenchymal cell apoptotic process	3/713	16/18870	0.0208281358767218	0.102612491924197	0.0783468053015107	GDF5/SHH/SOX9	3
BP	GO:0051592	response to calcium ion	11/713	144/18870	0.0208345027611643	0.102612491924197	0.0783468053015107	AQP3/DMTN/FOS/FOSB/GPLD1/INHBB/JUNB/JUND/P2RX7/RYR2/THBS1	11
BP	GO:0042129	regulation of T cell proliferation	13/713	182/18870	0.0210156817778938	0.103402946070562	0.0789503337408235	CD1D/CORO1A/CRTAM/HES1/IL4I1/IL6/IRF1/LEP/PLA2G2A/SHH/TNFRSF21/TSPAN32/VCAM1	13
BP	GO:0044409	entry into host	12/713	163/18870	0.0210784649438521	0.103609878322829	0.0791083308869305	CH25H/CLDN1/CXADR/CXCR4/EPHA2/FCN1/FCN3/ITGB5/KRT6A/PTX3/RFPL3/TRIM25	12
BP	GO:1903076	regulation of protein localization to plasma membrane	9/713	108/18870	0.0211461570980384	0.103840510150387	0.0792844231594327	EPHA2/MRAP2/NKD2/PID1/PIK3R1/RHOQ/SPTBN1/STX7/WNK4	9
BP	GO:0043200	response to amino acid	10/713	126/18870	0.0212014300198169	0.104009763168856	0.079413651414551	ALAD/ASS1/BCL2/COL1A1/COL3A1/DNMT1/NQO1/NTRK2/SESN1/SIX1	10
BP	GO:0002695	negative regulation of leukocyte activation	14/713	202/18870	0.0215299365125079	0.105414449192975	0.0804861588683477	CD300LF/CRTAM/FN1/FOXF1/IL4I1/IL4R/ILDR2/IRF1/PLA2G2A/SFRP1/SHH/SMAD7/TNFRSF21/TSPAN32	14
BP	GO:0050728	negative regulation of inflammatory response	14/713	202/18870	0.0215299365125079	0.105414449192975	0.0804861588683477	APOE/C1QTNF3/FOXF1/IRGM/KLF4/KRT1/LPCAT3/NOD2/NPY5R/NR1D2/PTGIS/SLC39A8/SOCS3/ZFP36	14
BP	GO:0043010	camera-type eye development	21/713	344/18870	0.0215983230520975	0.105645809136434	0.0806628070727217	CITED2/CRB2/CRYAB/EPHA2/FAT3/FGF10/FJX1/HES1/KDR/KLF4/MITF/MYOM1/NTRK2/OSR2/PITX2/PPP1R13L/SHH/SLC25A25/SOX9/THRB/TSKU	21
BP	GO:0030901	midbrain development	8/713	91/18870	0.0217107130896325	0.106091744609064	0.0810032882265857	FGF9/FGFR2/G6PD/HES1/NDRG2/NR4A2/SFRP1/SHH	8
BP	GO:0003229	ventricular cardiac muscle tissue development	6/713	58/18870	0.0218133950471213	0.106281834152592	0.0811484256087637	FGFR2/LRP2/MYH6/PPP1R13L/RYR2/SMAD7	6
BP	GO:0042306	regulation of protein import into nucleus	6/713	58/18870	0.0218133950471213	0.106281834152592	0.0811484256087637	ANGPT1/APOD/BAG3/LEP/PIK3R1/SHH	6
BP	GO:0045428	regulation of nitric oxide biosynthetic process	6/713	58/18870	0.0218133950471213	0.106281834152592	0.0811484256087637	ASS1/KLF2/KLF4/P2RX4/PTGIS/PTX3	6
BP	GO:1904951	positive regulation of establishment of protein localization	20/713	324/18870	0.0221112599972878	0.107628226608025	0.0821764246914013	AACS/ABCG1/BAG3/C1QTNF3/EDEM2/GCK/GPLD1/ITGB1BP1/LEP/MYOM1/NNAT/P2RX7/PIK3R1/PRKCZ/SHH/SORL1/SYTL4/TENM1/TLR2/TMEM30B	20
BP	GO:0001776	leukocyte homeostasis	9/713	109/18870	0.0223069338213857	0.108030190021412	0.0824833322491111	BCL2/CORO1A/CXCL6/GPR183/IL6/MIF/P2RX7/TNFSF14/TSC22D3	9
BP	GO:0010712	regulation of collagen metabolic process	5/713	43/18870	0.0223451123188918	0.108030190021412	0.0824833322491111	DDR2/EMILIN1/IL6/LARP6/MFAP4	5
BP	GO:0019432	triglyceride biosynthetic process	5/713	43/18870	0.0223451123188918	0.108030190021412	0.0824833322491111	C3/DGAT2/GPLD1/LPIN1/SIK1	5
BP	GO:0033003	regulation of mast cell activation	5/713	43/18870	0.0223451123188918	0.108030190021412	0.0824833322491111	CD300LF/FOXF1/IL4R/NR4A3/PLA2G3	5
BP	GO:0051955	regulation of amino acid transport	5/713	43/18870	0.0223451123188918	0.108030190021412	0.0824833322491111	LEP/NPY5R/P2RX7/PER2/RGS2	5
BP	GO:0055090	acylglycerol homeostasis	5/713	43/18870	0.0223451123188918	0.108030190021412	0.0824833322491111	ANGPTL4/APOE/C1QTNF3/CETP/DGAT2	5
BP	GO:0070328	triglyceride homeostasis	5/713	43/18870	0.0223451123188918	0.108030190021412	0.0824833322491111	ANGPTL4/APOE/C1QTNF3/CETP/DGAT2	5
BP	GO:0006910	phagocytosis, recognition	4/713	29/18870	0.0226628006596226	0.109038826272814	0.0832534473347769	FCN1/FCN3/LBP/PTX3	4
BP	GO:0036037	CD8-positive, alpha-beta T cell activation	4/713	29/18870	0.0226628006596226	0.109038826272814	0.0832534473347769	BCL2/CRTAM/GPR18/IRF1	4
BP	GO:0051156	glucose 6-phosphate metabolic process	4/713	29/18870	0.0226628006596226	0.109038826272814	0.0832534473347769	G6PD/GCK/HK3/MLST8	4
BP	GO:0060603	mammary gland duct morphogenesis	4/713	29/18870	0.0226628006596226	0.109038826272814	0.0832534473347769	AREG/EPHA2/FGF10/FGFR2	4
BP	GO:0090025	regulation of monocyte chemotaxis	4/713	29/18870	0.0226628006596226	0.109038826272814	0.0832534473347769	CCR1/CXCL10/DUSP1/GREM1	4
BP	GO:0061572	actin filament bundle organization	12/713	165/18870	0.0229362639889347	0.110248445846812	0.0841770174330742	DMTN/FAM107A/FAM171A1/GPR65/ITGB1BP1/ITGB5/LIMCH1/MYOC/NEDD9/PIK3R1/SFRP1/SYNPO	12
BP	GO:0140747	regulation of ncRNA transcription	8/713	92/18870	0.0230212244682261	0.110550529410819	0.0844076646157924	EGR1/FOS/GATA6/JUN/KLF4/MYC/NGFR/SOX9	8
BP	GO:0001708	cell fate specification	9/713	110/18870	0.023512645394419	0.112580052596697	0.0859572484424514	APC2/EYA2/GSC/HOXA11/SHH/SIX1/SOX17/SOX9/TEAD4	9
BP	GO:1903557	positive regulation of tumor necrosis factor superfamily cytokine production	9/713	110/18870	0.023512645394419	0.112580052596697	0.0859572484424514	IL6/LBP/LEP/MIF/NOD2/PF4/PIK3R1/THBS1/TLR2	9
BP	GO:0010574	regulation of vascular endothelial growth factor production	6/713	59/18870	0.0235339377802657	0.112580052596697	0.0859572484424514	C3/C5AR1/HPSE/IL6/NDRG2/SULF2	6
BP	GO:0060135	maternal process involved in female pregnancy	6/713	59/18870	0.0235339377802657	0.112580052596697	0.0859572484424514	ANGPT2/CBS/CITED2/JUNB/RGS2/STC1	6
BP	GO:1902107	positive regulation of leukocyte differentiation	13/713	185/18870	0.0236649296808488	0.112990433118017	0.0862705826398813	CCR1/EGR3/FOS/IL4I1/IL4R/NEDD9/PF4/PLA2G3/PRKCZ/ROR2/SHH/TMEM64/ZBTB16	13
BP	GO:1903708	positive regulation of hemopoiesis	13/713	185/18870	0.0236649296808488	0.112990433118017	0.0862705826398813	CCR1/EGR3/FOS/IL4I1/IL4R/NEDD9/PF4/PLA2G3/PRKCZ/ROR2/SHH/TMEM64/ZBTB16	13
BP	GO:0034765	regulation of monoatomic ion transmembrane transport	26/713	454/18870	0.0237934652902	0.113495737581784	0.086656393272665	ATP1B2/BCL2/CACNB3/CORO1A/CXCL10/FHL1/FXYD1/G6PD/GRIN2C/KCND1/KCND2/KCNH3/KCNH8/KCNJ3/KCNK5/KCNQ4/LHCGR/NEDD4L/P2RX4/P2RX7/RYR2/SESTD1/SLC30A1/TMEM37/TRDN/WNK4	26
BP	GO:0050767	regulation of neurogenesis	23/713	390/18870	0.0239698667279415	0.114228182815043	0.0872156306813667	ASPA/BHLHE41/BTG2/CXCR4/DAAM2/EGR2/EZH2/FN1/HES1/IL6/LRP2/MAP1B/MAPT/MYRF/NTRK2/PER2/PTPRS/SEMA4B/SHH/SORL1/TGM2/TLR2/VCAN	23
BP	GO:1903829	positive regulation of protein localization	27/713	476/18870	0.0239930482065749	0.114229759985398	0.0872168348842513	AACS/ABCG1/BAG3/C1QTNF3/EDEM2/EPB41L2/EPHA2/GCK/GPLD1/ITGB1BP1/LEP/MAPT/MYOM1/NEDD9/NGFR/NKD2/NNAT/P2RX7/PIK3R1/PRKCZ/SHH/SORL1/SPTBN1/SYTL4/TENM1/TLR2/TMEM30B	27
BP	GO:0022408	negative regulation of cell-cell adhesion	14/713	205/18870	0.024074632343911	0.114509121871752	0.0874301335860799	ASS1/CCL21/CRTAM/IL4I1/IL4R/ILDR2/IRF1/KLF4/PLA2G2A/PODXL/SHH/SMAD7/TNFRSF21/TSPAN32	14
BP	GO:0002833	positive regulation of response to biotic stimulus	22/713	369/18870	0.0240981259624483	0.114511912249315	0.0874322640982965	CD1D/CD300LF/CRTAM/EMILIN1/FCN1/FCN3/IRF1/IRGM/KLK7/LBP/LTF/MIF/NAIP/NEK7/NLRC5/NOD2/PGC/PIK3R1/PTPRS/SIGLEC16/TLR2/TRIM25	22
BP	GO:0051348	negative regulation of transferase activity	15/713	225/18870	0.0242317475319907	0.114719249183014	0.0875905702272263	APOE/CAMK2N1/CDKN1A/DUSP1/ERRFI1/GADD45A/HHEX/ITGB1BP1/MAPT/PRKAR2B/RGS2/SMAD7/SORL1/UCHL1/ZFP36	15
BP	GO:0042475	odontogenesis of dentin-containing tooth	8/713	93/18870	0.0243864066509867	0.114719249183014	0.0875905702272263	ADM/CSF3R/FGF10/GATA6/NGFR/SHH/SMPD3/TNC	8
BP	GO:0043279	response to alkaloid	8/713	93/18870	0.0243864066509867	0.114719249183014	0.0875905702272263	CCNA2/HES1/MYRF/NQO1/PPP1R1B/RYR2/SPIDR/TGM2	8
BP	GO:0006509	membrane protein ectodomain proteolysis	5/713	44/18870	0.0244513273541923	0.114719249183014	0.0875905702272263	APOE/GPLD1/P2RX7/SH3D19/TIMP1	5
BP	GO:0006739	NADP metabolic process	5/713	44/18870	0.0244513273541923	0.114719249183014	0.0875905702272263	FMO2/G6PD/GCK/MLST8/NQO1	5
BP	GO:0010828	positive regulation of glucose transmembrane transport	5/713	44/18870	0.0244513273541923	0.114719249183014	0.0875905702272263	C3/GH1/NR4A3/PIK3R1/RHOQ	5
BP	GO:0019320	hexose catabolic process	5/713	44/18870	0.0244513273541923	0.114719249183014	0.0875905702272263	FUT5/GCK/GLYCTK/HK3/PKM	5
BP	GO:0090207	regulation of triglyceride metabolic process	5/713	44/18870	0.0244513273541923	0.114719249183014	0.0875905702272263	APOE/C3/GPLD1/SIK1/SORL1	5
BP	GO:0002708	positive regulation of lymphocyte mediated immunity	10/713	129/18870	0.02450905353295	0.114719249183014	0.0875905702272263	C3/CD1D/CRTAM/IL18R1/IL6/MICB/NOD2/P2RX7/PRKCZ/STX7	10
BP	GO:0001710	mesodermal cell fate commitment	3/713	17/18870	0.0245957740279971	0.114719249183014	0.0875905702272263	EYA2/HOXA11/KLF4	3
BP	GO:0003159	morphogenesis of an endothelium	3/713	17/18870	0.0245957740279971	0.114719249183014	0.0875905702272263	CXCL10/CXCR4/RHOB	3
BP	GO:0055089	fatty acid homeostasis	3/713	17/18870	0.0245957740279971	0.114719249183014	0.0875905702272263	APOE/DGAT2/ENPP7	3
BP	GO:0060192	negative regulation of lipase activity	3/713	17/18870	0.0245957740279971	0.114719249183014	0.0875905702272263	ANGPTL4/APOC1/RGS2	3
BP	GO:0061154	endothelial tube morphogenesis	3/713	17/18870	0.0245957740279971	0.114719249183014	0.0875905702272263	CXCL10/CXCR4/RHOB	3
BP	GO:0097067	cellular response to thyroid hormone stimulus	3/713	17/18870	0.0245957740279971	0.114719249183014	0.0875905702272263	INHBB/KLF9/THRB	3
BP	GO:0097396	response to interleukin-17	3/713	17/18870	0.0245957740279971	0.114719249183014	0.0875905702272263	CXCL10/SOCS3/TRAF5	3
BP	GO:0097398	cellular response to interleukin-17	3/713	17/18870	0.0245957740279971	0.114719249183014	0.0875905702272263	CXCL10/SOCS3/TRAF5	3
BP	GO:1902165	regulation of intrinsic apoptotic signaling pathway in response to DNA damage by p53 class mediator	3/713	17/18870	0.0245957740279971	0.114719249183014	0.0875905702272263	BCL2/MIF/MUC1	3
BP	GO:2000136	regulation of cell proliferation involved in heart morphogenesis	3/713	17/18870	0.0245957740279971	0.114719249183014	0.0875905702272263	HES1/SIX1/SOX9	3
BP	GO:0006941	striated muscle contraction	13/713	186/18870	0.0246007271702723	0.114719249183014	0.0875905702272263	CXCR4/KCNJ3/MYH6/NEDD4L/NR4A1/P2RX4/PPP1R13L/RGS2/RYR2/SMAD7/STC1/SYNM/VEGFB	13
BP	GO:0007229	integrin-mediated signaling pathway	9/713	111/18870	0.0247641275309506	0.115166098454156	0.0879317490855585	ADAMTS1/COL3A1/FN1/ITGA8/ITGB1BP1/ITGB5/NEDD9/TIMP1/TSPAN32	9
BP	GO:0010717	regulation of epithelial to mesenchymal transition	9/713	111/18870	0.0247641275309506	0.115166098454156	0.0879317490855585	COL1A1/CRB2/EZH2/GREM1/IL6/LDLRAD4/PDPN/SFRP1/SMAD7	9
BP	GO:0050708	regulation of protein secretion	17/713	266/18870	0.0247656643005038	0.115166098454156	0.0879317490855585	AACS/ABCG1/APOE/C1QTNF3/GCK/GPLD1/IL6/INHBB/LEP/MYOM1/NNAT/P2RX7/PER2/SFRP1/SLC16A1/SYTL4/TLR2	17
BP	GO:0048639	positive regulation of developmental growth	12/713	167/18870	0.0249120778901974	0.115674363560873	0.0883198202317781	BCL2/CXCR4/FGF9/FGFR2/FN1/GATA6/GH1/LEP/MAP1B/MAPT/NEDD4L/SMAD7	12
BP	GO:0007224	smoothened signaling pathway	11/713	148/18870	0.024921242159444	0.115674363560873	0.0883198202317781	DCDC2/FGF10/FGF9/FGFR2/FOXF1/GORAB/HES1/SFRP1/SHH/STIL/STK36	11
BP	GO:1901987	regulation of cell cycle phase transition	26/713	456/18870	0.0249555867390203	0.115726324775847	0.0883594937171055	ADAMTS1/BCL2/BCL7A/CCNB1/CDC7/CDKN1A/CENPF/DCUN1D3/DDR2/DTL/DUSP1/EZH2/FAM107A/FGF10/FHL1/GML/HSPA2/KLF4/MUC1/MYO16/NABP1/RRM2/STIL/STOX1/TTK/ZWINT	26
BP	GO:0072330	monocarboxylic acid biosynthetic process	15/713	226/18870	0.0250872101127884	0.116228881699563	0.0887432065450179	ACACA/ACLY/ACSM5/APOC1/ELOVL6/FADS2/FASN/GATM/MIF/PDK4/PER2/PLA2G3/PTGIS/SCD/STAR	15
BP	GO:0071560	cellular response to transforming growth factor beta stimulus	18/713	287/18870	0.0251594743911789	0.116230697530953	0.088744592970644	CITED2/CLDN1/COL1A1/COL3A1/DDR2/EMILIN1/FGFR2/FOS/GDF5/ITGA8/ITGB5/JUN/LDLRAD4/PMEPA1/SFRP1/SMAD7/SOX9/THBS1	18
BP	GO:0032387	negative regulation of intracellular transport	6/713	60/18870	0.0253431369218337	0.116230697530953	0.088744592970644	ANGPT1/APOD/CRYAB/DMTN/ITGB1BP1/MAP1B	6
BP	GO:0080164	regulation of nitric oxide metabolic process	6/713	60/18870	0.0253431369218337	0.116230697530953	0.088744592970644	ASS1/KLF2/KLF4/P2RX4/PTGIS/PTX3	6
BP	GO:0007263	nitric oxide mediated signal transduction	4/713	30/18870	0.0253898623132229	0.116230697530953	0.088744592970644	APOE/CBS/RASD1/THBS1	4
BP	GO:0008209	androgen metabolic process	4/713	30/18870	0.0253898623132229	0.116230697530953	0.088744592970644	ADM/HSD17B6/SHH/TIPARP	4
BP	GO:0010039	response to iron ion	4/713	30/18870	0.0253898623132229	0.116230697530953	0.088744592970644	ALAD/BCL2/G6PD/TF	4
BP	GO:0043032	positive regulation of macrophage activation	4/713	30/18870	0.0253898623132229	0.116230697530953	0.088744592970644	IL4R/IRGM/LBP/THBS1	4
BP	GO:0050820	positive regulation of coagulation	4/713	30/18870	0.0253898623132229	0.116230697530953	0.088744592970644	DMTN/EMILIN1/HPSE/THBS1	4
BP	GO:0060142	regulation of syncytium formation by plasma membrane fusion	4/713	30/18870	0.0253898623132229	0.116230697530953	0.088744592970644	CXCL10/IL4R/TMEM182/TNFSF14	4
BP	GO:0060219	camera-type eye photoreceptor cell differentiation	4/713	30/18870	0.0253898623132229	0.116230697530953	0.088744592970644	CRB2/NTRK2/SOX9/THRB	4
BP	GO:0065005	protein-lipid complex assembly	4/713	30/18870	0.0253898623132229	0.116230697530953	0.088744592970644	ABCA1/APOC1/APOE/LPCAT3	4
BP	GO:0071295	cellular response to vitamin	4/713	30/18870	0.0253898623132229	0.116230697530953	0.088744592970644	COL1A1/LEP/SFRP1/TNC	4
BP	GO:1904376	negative regulation of protein localization to cell periphery	4/713	30/18870	0.0253898623132229	0.116230697530953	0.088744592970644	MRAP2/PID1/RHOQ/WNK4	4
BP	GO:0048704	embryonic skeletal system morphogenesis	8/713	94/18870	0.0258072791891593	0.117859096245496	0.0899879097895723	FGFR2/GSC/HOXA11/HOXA7/HOXB8/MDFI/OSR2/SIX1	8
BP	GO:0071229	cellular response to acid chemical	8/713	94/18870	0.0258072791891593	0.117859096245496	0.0899879097895723	ASS1/COL1A1/COL3A1/DNMT1/KLF2/NTRK2/SESN1/SIX1	8
BP	GO:0045926	negative regulation of growth	16/713	247/18870	0.0258398818733874	0.117859096245496	0.0899879097895723	ADRB1/BCL2/CDKN1A/CITED2/CRYAB/DCUN1D3/FHL1/FRZB/G6PD/GREM1/MYOZ1/PTPRS/RGS2/SEMA4B/SFRP1/SOX17	16
BP	GO:0048738	cardiac muscle tissue development	16/713	247/18870	0.0258398818733874	0.117859096245496	0.0899879097895723	CITED2/CXADR/FGF9/FGFR2/G6PD/GATA5/GATA6/GREM1/LRP2/MYH6/NOX4/PPP1R13L/RGS2/RYR2/SIK1/SMAD7	16
BP	GO:0006633	fatty acid biosynthetic process	12/713	168/18870	0.0259454595228572	0.118125093037125	0.090191003959237	ACACA/ACLY/ACSM5/APOC1/ELOVL6/FADS2/FASN/MIF/PDK4/PLA2G3/PTGIS/SCD	12
BP	GO:0050792	regulation of viral process	12/713	168/18870	0.0259454595228572	0.118125093037125	0.090191003959237	BCL2/CH25H/CXCR4/FCN1/FCN3/IFIT1/LTF/PTX3/RFPL3/SLPI/TRIM25/ZFP36	12
BP	GO:0002706	regulation of lymphocyte mediated immunity	13/713	188/18870	0.0265539172916791	0.120595375713976	0.0920771169684206	C3/CD1D/CRTAM/IL18R1/IL4I1/IL6/LEP/MICB/NOD2/P2RX7/PRKCZ/SMAD7/STX7	13
BP	GO:0006109	regulation of carbohydrate metabolic process	13/713	188/18870	0.0265539172916791	0.120595375713976	0.0920771169684206	C1QTNF3/GCK/GPLD1/LEP/LHCGR/MLST8/MST1/P2RX7/PDK4/PHLDA2/RORC/SIK1/SMPD3	13
BP	GO:0001825	blastocyst formation	5/713	45/18870	0.0266810333145945	0.120595375713976	0.0920771169684206	CITED2/JUNB/SOX17/TEAD4/TM4SF1	5
BP	GO:0008038	neuron recognition	5/713	45/18870	0.0266810333145945	0.120595375713976	0.0920771169684206	CXCR4/NEXN/NRCAM/PALLD/TNFRSF21	5
BP	GO:0010799	regulation of peptidyl-threonine phosphorylation	5/713	45/18870	0.0266810333145945	0.120595375713976	0.0920771169684206	DMTN/IRGM/SMAD7/STOX1/TTC36	5
BP	GO:0051150	regulation of smooth muscle cell differentiation	5/713	45/18870	0.0266810333145945	0.120595375713976	0.0920771169684206	DNMT1/FGF9/FGFR2/RBPMS2/SHH	5
BP	GO:0051602	response to electrical stimulus	5/713	45/18870	0.0266810333145945	0.120595375713976	0.0920771169684206	BTG2/KCNJ3/NQO1/NR4A1/P2RX7	5
BP	GO:1905521	regulation of macrophage migration	5/713	45/18870	0.0266810333145945	0.120595375713976	0.0920771169684206	C5AR1/EMILIN1/MIF/P2RX4/THBS1	5
BP	GO:0002819	regulation of adaptive immune response	14/713	208/18870	0.0268368568729653	0.121190106149913	0.0925312062201039	C3/CD1D/IL18R1/IL4I1/IL4R/IL6/IRF1/JUNB/MICB/NOD2/P2RX7/PRKCZ/SMAD7/STX7	14
BP	GO:0003018	vascular process in circulatory system	17/713	269/18870	0.0272051960703308	0.122469320995687	0.0935079137786214	ADM/ADRB1/ANGPT1/APOE/ATP1B2/C2CD4B/CBS/ITGB1BP1/KLF2/LEP/LRP2/PER2/RGS2/SLC16A1/SLC24A3/SLC2A3/SOD3	17
BP	GO:0019755	one-carbon compound transport	6/713	61/18870	0.0272426255145438	0.122469320995687	0.0935079137786214	AQP3/AQP9/CYB5R2/HBD/SLC39A14/SLC39A8	6
BP	GO:0032233	positive regulation of actin filament bundle assembly	6/713	61/18870	0.0272426255145438	0.122469320995687	0.0935079137786214	GPR65/ITGB1BP1/LIMCH1/MYOC/SFRP1/SYNPO	6
BP	GO:0048010	vascular endothelial growth factor receptor signaling pathway	6/713	61/18870	0.0272426255145438	0.122469320995687	0.0935079137786214	EMILIN1/FGF10/FGF9/HHEX/KDR/VEGFB	6
BP	GO:1905517	macrophage migration	6/713	61/18870	0.0272426255145438	0.122469320995687	0.0935079137786214	C5AR1/EMILIN1/MIF/P2RX4/ROR2/THBS1	6
BP	GO:0072091	regulation of stem cell proliferation	8/713	95/18870	0.0272848313821691	0.122548851823417	0.0935686372457039	FGF10/FGF9/KDR/OSR2/SHH/SOX17/SOX9/TSC22D1	8
BP	GO:1904035	regulation of epithelial cell apoptotic process	9/713	113/18870	0.0274076548021275	0.122990005705418	0.0939054675541097	ANGPT1/ANGPTL4/BCL2/BTC/IL6/KDR/SFRP4/THBS1/ZFP36	9
BP	GO:0030308	negative regulation of cell growth	13/713	189/18870	0.0275721356013782	0.123617135310573	0.0943842942559332	BCL2/CDKN1A/CRYAB/DCUN1D3/FHL1/FRZB/G6PD/GREM1/PTPRS/RGS2/SEMA4B/SFRP1/SOX17	13
BP	GO:0010827	regulation of glucose transmembrane transport	7/713	78/18870	0.0278612513183526	0.124801429516528	0.0952885279007232	C3/GH1/LEP/NR4A3/PID1/PIK3R1/RHOQ	7
BP	GO:0001975	response to amphetamine	4/713	31/18870	0.0283059011691692	0.126115151465844	0.0962915823617671	NR4A1/NR4A2/PPP1R1B/RGS2	4
BP	GO:0003338	metanephros morphogenesis	4/713	31/18870	0.0283059011691692	0.126115151465844	0.0962915823617671	FGF10/GREM1/HES1/SOX9	4
BP	GO:0050482	arachidonic acid secretion	4/713	31/18870	0.0283059011691692	0.126115151465844	0.0962915823617671	LHCGR/MIF/PLA2G2A/PLA2G3	4
BP	GO:0051491	positive regulation of filopodium assembly	4/713	31/18870	0.0283059011691692	0.126115151465844	0.0962915823617671	CCL21/PIK3R1/RHOQ/TENM1	4
BP	GO:1900017	positive regulation of cytokine production involved in inflammatory response	4/713	31/18870	0.0283059011691692	0.126115151465844	0.0962915823617671	IL17D/IL6/NOD2/PLA2G3	4
BP	GO:1903963	arachidonate transport	4/713	31/18870	0.0283059011691692	0.126115151465844	0.0962915823617671	LHCGR/MIF/PLA2G2A/PLA2G3	4
BP	GO:0042886	amide transport	21/713	354/18870	0.0283966365000004	0.126406754998666	0.0965142278192825	AACS/ABCA1/AQP3/AQP9/GCK/GPLD1/IL6/ILDR2/INHBB/LEP/LRP2/NNAT/NPY5R/NTRK2/P2RX7/PER2/SFRP1/SLC16A1/SMPD3/SYTL4/TAP1	21
BP	GO:0006735	NADH regeneration	3/713	18/18870	0.0287049570143865	0.126539753187758	0.0966157747462782	GCK/HK3/PKM	3
BP	GO:0006977	DNA damage response, signal transduction by p53 class mediator resulting in cell cycle arrest	3/713	18/18870	0.0287049570143865	0.126539753187758	0.0966157747462782	CDKN1A/GML/MUC1	3
BP	GO:0030299	intestinal cholesterol absorption	3/713	18/18870	0.0287049570143865	0.126539753187758	0.0966157747462782	ENPP7/LEP/LPCAT3	3
BP	GO:0036003	positive regulation of transcription from RNA polymerase II promoter in response to stress	3/713	18/18870	0.0287049570143865	0.126539753187758	0.0966157747462782	ATF3/KLF2/MUC1	3
BP	GO:0048486	parasympathetic nervous system development	3/713	18/18870	0.0287049570143865	0.126539753187758	0.0966157747462782	EGR2/HES1/SIX1	3
BP	GO:0061621	canonical glycolysis	3/713	18/18870	0.0287049570143865	0.126539753187758	0.0966157747462782	GCK/HK3/PKM	3
BP	GO:0061718	glucose catabolic process to pyruvate	3/713	18/18870	0.0287049570143865	0.126539753187758	0.0966157747462782	GCK/HK3/PKM	3
BP	GO:0071318	cellular response to ATP	3/713	18/18870	0.0287049570143865	0.126539753187758	0.0966157747462782	CIB2/P2RX4/P2RX7	3
BP	GO:0071371	cellular response to gonadotropin stimulus	3/713	18/18870	0.0287049570143865	0.126539753187758	0.0966157747462782	CCNA2/GATA6/LHCGR	3
BP	GO:0090190	positive regulation of branching involved in ureteric bud morphogenesis	3/713	18/18870	0.0287049570143865	0.126539753187758	0.0966157747462782	GREM1/SIX1/SOX9	3
BP	GO:2000811	negative regulation of anoikis	3/713	18/18870	0.0287049570143865	0.126539753187758	0.0966157747462782	BCL2/NTRK2/PDK4	3
BP	GO:0045732	positive regulation of protein catabolic process	14/713	210/18870	0.0288040281917314	0.126864614035652	0.0968638128664207	APC2/APOE/DTL/GPLD1/LRP2/NEDD4L/NKD2/RNF180/SH3D19/SMAD7/SORL1/SOX17/SOX9/TIPARP	14
BP	GO:0043254	regulation of protein-containing complex assembly	24/713	419/18870	0.0289696642760172	0.12710343589911	0.0970461584043491	ABCA1/APOE/ARPC3/CCL21/CORO1A/CRYAB/DAAM2/DMTN/HES1/IRGM/KANK4/MAP1B/MAPT/MLST8/NEK7/PDE4DIP/PRKCZ/SORL1/SOX9/SPIDR/SPTBN1/STXBP6/TENM1/TMOD2	24
BP	GO:0007094	mitotic spindle assembly checkpoint signaling	5/713	46/18870	0.0290362320057579	0.12710343589911	0.0970461584043491	CCNB1/CENPF/DUSP1/TTK/ZWINT	5
BP	GO:0035272	exocrine system development	5/713	46/18870	0.0290362320057579	0.12710343589911	0.0970461584043491	FGF10/FGFR2/SHH/SOX9/TGM2	5
BP	GO:0048483	autonomic nervous system development	5/713	46/18870	0.0290362320057579	0.12710343589911	0.0970461584043491	EGR2/FN1/HES1/SIX1/VCAM1	5
BP	GO:0071173	spindle assembly checkpoint signaling	5/713	46/18870	0.0290362320057579	0.12710343589911	0.0970461584043491	CCNB1/CENPF/DUSP1/TTK/ZWINT	5
BP	GO:0071174	mitotic spindle checkpoint signaling	5/713	46/18870	0.0290362320057579	0.12710343589911	0.0970461584043491	CCNB1/CENPF/DUSP1/TTK/ZWINT	5
BP	GO:1990090	cellular response to nerve growth factor stimulus	5/713	46/18870	0.0290362320057579	0.12710343589911	0.0970461584043491	ARPC3/CORO1A/HES1/MAPT/NTRK2	5
BP	GO:0030856	regulation of epithelial cell differentiation	12/713	171/18870	0.0292332092624219	0.127522211670839	0.097365902552818	APOLD1/AQP3/ERRFI1/EZH2/FGF10/FRZB/HES1/HOXA7/MAFF/SFRP4/SOX9/ZFP36	12
BP	GO:0043030	regulation of macrophage activation	6/713	62/18870	0.0292339377024967	0.127522211670839	0.097365902552818	IL4R/IL6/IRGM/LBP/MIF/THBS1	6
BP	GO:0097035	regulation of membrane lipid distribution	6/713	62/18870	0.0292339377024967	0.127522211670839	0.097365902552818	ABCA1/ABCG1/ATP9A/P2RX7/TLCD2/TMEM30B	6
BP	GO:1903053	regulation of extracellular matrix organization	6/713	62/18870	0.0292339377024967	0.127522211670839	0.097365902552818	CHADL/DDR2/EMILIN1/IL6/PDPN/SOX9	6
BP	GO:0050870	positive regulation of T cell activation	16/713	251/18870	0.0293916839554374	0.128098542365503	0.0978059432133402	CCL21/CD1D/CORO1A/EGR3/HES1/HSPH1/IL4I1/IL4R/IL6/LEP/NOD2/PRKCZ/SHH/TNFSF14/VCAM1/ZBTB16	16
BP	GO:0030168	platelet activation	10/713	133/18870	0.0294761771364647	0.128243176244723	0.0979163742355558	APOE/COL3A1/DGKI/EMILIN1/IL6/MMRN1/MYL9/PDPN/PF4/TSPAN32	10
BP	GO:0050868	negative regulation of T cell activation	10/713	133/18870	0.0294761771364647	0.128243176244723	0.0979163742355558	CRTAM/IL4I1/IL4R/ILDR2/IRF1/PLA2G2A/SHH/SMAD7/TNFRSF21/TSPAN32	10
BP	GO:0050729	positive regulation of inflammatory response	11/713	152/18870	0.0295610354864641	0.128500535997247	0.0981128738434041	C2CD4B/C3/CAMK2N1/IL6/LBP/NAIP/NPY5R/OSMR/PLA2G2A/PLA2G3/TLR2	11
BP	GO:0009064	glutamine family amino acid metabolic process	7/713	79/18870	0.0296129696549582	0.128614452914975	0.0981998518166156	ALDH4A1/ALDH5A1/ASS1/GFPT2/PFAS/SLC39A8/SLC7A7	7
BP	GO:0071559	response to transforming growth factor beta	18/713	293/18870	0.0300597605924138	0.130441617362393	0.0995949304715756	CITED2/CLDN1/COL1A1/COL3A1/DDR2/EMILIN1/FGFR2/FOS/GDF5/ITGA8/ITGB5/JUN/LDLRAD4/PMEPA1/SFRP1/SMAD7/SOX9/THBS1	18
BP	GO:0051048	negative regulation of secretion	12/713	172/18870	0.0303932060868387	0.131774186667916	0.100612375287239	APOE/ATP9A/FOXF1/INHBB/LEP/NPY5R/SFRP1/SLC30A1/STXBP6/SYTL4/TFF2/WNK4	12
BP	GO:0043535	regulation of blood vessel endothelial cell migration	11/713	153/18870	0.0308115229642864	0.133472099912017	0.101908767917999	ANGPT1/ANGPT2/APOE/EPHA2/GADD45A/ITGB1BP1/KDR/KLF4/P2RX4/SRPX2/THBS1	11
BP	GO:0007435	salivary gland morphogenesis	4/713	32/18870	0.0314128702193302	0.135829363997739	0.103708588845306	FGF10/FGFR2/SHH/TGM2	4
BP	GO:0034694	response to prostaglandin	4/713	32/18870	0.0314128702193302	0.135829363997739	0.103708588845306	ACACA/CCL21/SFRP1/TNC	4
BP	GO:0003407	neural retina development	7/713	80/18870	0.0314374413404586	0.135829363997739	0.103708588845306	CRB2/FAT3/FJX1/HES1/NTRK2/SOX9/THRB	7
BP	GO:0031577	spindle checkpoint signaling	5/713	47/18870	0.0315187161907136	0.135829363997739	0.103708588845306	CCNB1/CENPF/DUSP1/TTK/ZWINT	5
BP	GO:0043029	T cell homeostasis	5/713	47/18870	0.0315187161907136	0.135829363997739	0.103708588845306	BCL2/CORO1A/P2RX7/TNFSF14/TSC22D3	5
BP	GO:0055010	ventricular cardiac muscle tissue morphogenesis	5/713	47/18870	0.0315187161907136	0.135829363997739	0.103708588845306	FGFR2/LRP2/MYH6/RYR2/SMAD7	5
BP	GO:0010633	negative regulation of epithelial cell migration	9/713	116/18870	0.0317360215200063	0.136178859724044	0.103975436215535	ANGPT2/APOE/DNAJA4/EPPK1/GADD45A/ITGB1BP1/KLF4/STC1/THBS1	9
BP	GO:0015908	fatty acid transport	9/713	116/18870	0.0317360215200063	0.136178859724044	0.103975436215535	APOE/LEP/LHCGR/MIF/P2RX4/P2RX7/PLA2G2A/PLA2G3/THBS1	9
BP	GO:0019882	antigen processing and presentation	9/713	116/18870	0.0317360215200063	0.136178859724044	0.103975436215535	CCL21/CD1D/KDM5D/LNPEP/MICB/NOD2/PSMB8/TAP1/THBS1	9
BP	GO:0046634	regulation of alpha-beta T cell activation	9/713	116/18870	0.0317360215200063	0.136178859724044	0.103975436215535	CRTAM/HSPH1/IL4R/IRF1/JUNB/PRKCZ/SHH/SMAD7/ZBTB16	9
BP	GO:1902749	regulation of cell cycle G2/M phase transition	9/713	116/18870	0.0317360215200063	0.136178859724044	0.103975436215535	CCNB1/CDC7/CDKN1A/CENPF/DTL/FHL1/HSPA2/NABP1/STOX1	9
BP	GO:0002822	regulation of adaptive immune response based on somatic recombination of immune receptors built from immunoglobulin superfamily domains	13/713	193/18870	0.0319318936004016	0.136667411051719	0.104348455474997	C3/CD1D/IL18R1/IL4I1/IL4R/IL6/JUNB/MICB/NOD2/P2RX7/PRKCZ/SMAD7/STX7	13
BP	GO:0009755	hormone-mediated signaling pathway	13/713	193/18870	0.0319318936004016	0.136667411051719	0.104348455474997	ESRRG/KDM5D/LHCGR/LMO3/NR1D2/NR4A3/PGRMC2/PMEPA1/RHOXF1/RXRG/SFRP1/TCF21/THRB	13
BP	GO:0033673	negative regulation of kinase activity	13/713	193/18870	0.0319318936004016	0.136667411051719	0.104348455474997	APOE/CAMK2N1/CDKN1A/DUSP1/ERRFI1/GADD45A/HHEX/ITGB1BP1/MAPT/PRKAR2B/RGS2/SORL1/UCHL1	13
BP	GO:0034614	cellular response to reactive oxygen species	11/713	154/18870	0.0320992765463238	0.13726628182641	0.104805705962784	DDR2/EZH2/FOS/IL6/JUN/KLF2/MAPT/NQO1/RHOB/SMPD3/SOD3	11
BP	GO:0042157	lipoprotein metabolic process	10/713	135/18870	0.0322100962613216	0.137622454025937	0.10507765096136	ABCA1/APOC1/APOD/APOE/APOL1/APOL5/APOLD1/IRGM/LEP/NMT2	10
BP	GO:0001829	trophectodermal cell differentiation	3/713	19/18870	0.0331536838049902	0.140392024484635	0.107192276514521	CITED2/JUNB/TEAD4	3
BP	GO:0006684	sphingomyelin metabolic process	3/713	19/18870	0.0331536838049902	0.140392024484635	0.107192276514521	ABCA8/ENPP7/SMPD3	3
BP	GO:0010744	positive regulation of macrophage derived foam cell differentiation	3/713	19/18870	0.0331536838049902	0.140392024484635	0.107192276514521	PF4/PLA2G2A/PLA2G3	3
BP	GO:0010801	negative regulation of peptidyl-threonine phosphorylation	3/713	19/18870	0.0331536838049902	0.140392024484635	0.107192276514521	DMTN/SMAD7/TTC36	3
BP	GO:0035743	CD4-positive, alpha-beta T cell cytokine production	3/713	19/18870	0.0331536838049902	0.140392024484635	0.107192276514521	IL18R1/IL6/PRKCZ	3
BP	GO:0035821	modulation of process of another organism	3/713	19/18870	0.0331536838049902	0.140392024484635	0.107192276514521	CXCL6/P2RX7/SLPI	3
BP	GO:0051797	regulation of hair follicle development	3/713	19/18870	0.0331536838049902	0.140392024484635	0.107192276514521	CDH3/HPSE/NGFR	3
BP	GO:0060438	trachea development	3/713	19/18870	0.0331536838049902	0.140392024484635	0.107192276514521	FOXF1/SHH/SOX9	3
BP	GO:0061577	calcium ion transmembrane transport via high voltage-gated calcium channel	3/713	19/18870	0.0331536838049902	0.140392024484635	0.107192276514521	CACNB3/G6PD/SESTD1	3
BP	GO:0070314	G1 to G0 transition	3/713	19/18870	0.0331536838049902	0.140392024484635	0.107192276514521	EZH2/GATA6/SMPD3	3
BP	GO:2000278	regulation of DNA biosynthetic process	9/713	117/18870	0.0332785913464498	0.140392024484635	0.107192276514521	CCNA2/CDKN1A/CHTF18/GREM1/KLF4/MYC/NEK7/NOX4/RFC4	9
BP	GO:0002534	cytokine production involved in inflammatory response	7/713	81/18870	0.0333357337594042	0.140392024484635	0.107192276514521	APOD/EZH2/IL17D/IL6/LEP/NOD2/PLA2G3	7
BP	GO:0002720	positive regulation of cytokine production involved in immune response	7/713	81/18870	0.0333357337594042	0.140392024484635	0.107192276514521	IL18R1/IL6/MIF/NOD2/NR4A3/P2RX7/PRKCZ	7
BP	GO:0007422	peripheral nervous system development	7/713	81/18870	0.0333357337594042	0.140392024484635	0.107192276514521	CITED2/CLDN1/CNTNAP1/EGR2/EGR3/MYOC/NTRK2	7
BP	GO:0030500	regulation of bone mineralization	7/713	81/18870	0.0333357337594042	0.140392024484635	0.107192276514521	CCR1/DDR2/GREM1/LTF/OSR2/P2RX7/SOX9	7
BP	GO:0048644	muscle organ morphogenesis	7/713	81/18870	0.0333357337594042	0.140392024484635	0.107192276514521	COL3A1/FGFR2/GSC/LRP2/MYH6/RYR2/SMAD7	7
BP	GO:1900015	regulation of cytokine production involved in inflammatory response	7/713	81/18870	0.0333357337594042	0.140392024484635	0.107192276514521	APOD/EZH2/IL17D/IL6/LEP/NOD2/PLA2G3	7
BP	GO:2000630	positive regulation of miRNA metabolic process	6/713	64/18870	0.0334976591485788	0.14095521724221	0.107622286082533	EGR1/FOS/JUN/KLF4/MYC/NGFR	6
BP	GO:0002702	positive regulation of production of molecular mediator of immune response	10/713	136/18870	0.0336417860057833	0.141323771632698	0.107903685145485	IL18R1/IL4R/IL6/KLK7/MIF/NOD2/NR4A3/P2RX7/PGC/PRKCZ	10
BP	GO:0030833	regulation of actin filament polymerization	10/713	136/18870	0.0336417860057833	0.141323771632698	0.107903685145485	ARPC3/CCL21/CORO1A/DAAM2/DMTN/KANK4/MLST8/SPTBN1/TENM1/TMOD2	10
BP	GO:0010596	negative regulation of endothelial cell migration	8/713	99/18870	0.0337804833966178	0.141787268261707	0.108257574613227	ANGPT2/APOE/DNAJA4/GADD45A/ITGB1BP1/KLF4/STC1/THBS1	8
BP	GO:0045861	negative regulation of proteolysis	15/713	235/18870	0.033829941715001	0.141875737108465	0.108325122446656	ALAD/CRB2/DHCR24/KLF4/LTF/NAIP/SERPINA1/SERPINB12/SERPINH1/SHH/SORL1/SPINK2/THBS1/TIMP1/TTC36	15
BP	GO:0009066	aspartate family amino acid metabolic process	5/713	48/18870	0.0341300680221472	0.142061790210419	0.108467177920422	ASPA/ASS1/BHMT2/NAT8L/SDSL	5
BP	GO:0014003	oligodendrocyte development	5/713	48/18870	0.0341300680221472	0.142061790210419	0.108467177920422	ASPA/CNTNAP1/MYRF/SHH/TLR2	5
BP	GO:0033046	negative regulation of sister chromatid segregation	5/713	48/18870	0.0341300680221472	0.142061790210419	0.108467177920422	CCNB1/CENPF/DUSP1/TTK/ZWINT	5
BP	GO:0033048	negative regulation of mitotic sister chromatid segregation	5/713	48/18870	0.0341300680221472	0.142061790210419	0.108467177920422	CCNB1/CENPF/DUSP1/TTK/ZWINT	5
BP	GO:0042551	neuron maturation	5/713	48/18870	0.0341300680221472	0.142061790210419	0.108467177920422	BCL2/C3/MYOC/NR4A2/NRCAM	5
BP	GO:0045747	positive regulation of Notch signaling pathway	5/713	48/18870	0.0341300680221472	0.142061790210419	0.108467177920422	FGF10/GATA5/HES1/ITGB1BP1/NOD2	5
BP	GO:0045841	negative regulation of mitotic metaphase/anaphase transition	5/713	48/18870	0.0341300680221472	0.142061790210419	0.108467177920422	CCNB1/CENPF/DUSP1/TTK/ZWINT	5
BP	GO:1990089	response to nerve growth factor	5/713	48/18870	0.0341300680221472	0.142061790210419	0.108467177920422	ARPC3/CORO1A/HES1/MAPT/NTRK2	5
BP	GO:2000816	negative regulation of mitotic sister chromatid separation	5/713	48/18870	0.0341300680221472	0.142061790210419	0.108467177920422	CCNB1/CENPF/DUSP1/TTK/ZWINT	5
BP	GO:0007409	axonogenesis	25/713	448/18870	0.0343160165628049	0.142635350890405	0.10890510361622	ACTL9/APOE/BCL2/CNTNAP1/EFNA3/EGR2/FGFR2/FN1/LGI1/LGR6/MAP1B/MAPT/NEXN/NGFR/NR4A2/NRCAM/NTNG2/NTRK2/PALLD/PTK7/PTPRS/SEMA4B/SHH/TSKU/UCHL1	25
BP	GO:0045927	positive regulation of growth	16/713	256/18870	0.0343249304103135	0.142635350890405	0.10890510361622	BCL2/CXCR4/FGF9/FGFR2/FN1/GATA6/GH1/HBEGF/LEP/LGI1/MAP1B/MAPT/MLST8/NEDD4L/SFRP1/SMAD7	16
BP	GO:1901988	negative regulation of cell cycle phase transition	17/713	277/18870	0.034587905466972	0.143608753678898	0.109648317208638	BCL2/CCNB1/CDKN1A/CENPF/DCUN1D3/DTL/DUSP1/EZH2/FAM107A/FHL1/GML/KLF4/MUC1/MYO16/NABP1/TTK/ZWINT	17
BP	GO:0003382	epithelial cell morphogenesis	4/713	33/18870	0.0347122169929679	0.14388588121712	0.109859909938467	COL27A1/PALLD/STC1/TNMD	4
BP	GO:0036336	dendritic cell migration	4/713	33/18870	0.0347122169929679	0.14388588121712	0.109859909938467	CCL21/CCR1/CXCR4/GPR183	4
BP	GO:0030010	establishment of cell polarity	11/713	156/18870	0.0347885938001295	0.143963725502357	0.109919345694728	AMOT/CCL21/CRB2/CRTAM/FGF10/FOXF1/HES1/MAP1B/PRKCZ/PTK7/SHH	11
BP	GO:0046718	viral entry into host cell	11/713	156/18870	0.0347885938001295	0.143963725502357	0.109919345694728	CH25H/CLDN1/CXADR/CXCR4/EPHA2/FCN1/FCN3/ITGB5/PTX3/RFPL3/TRIM25	11
BP	GO:0006090	pyruvate metabolic process	9/713	118/18870	0.0348722180089018	0.144071254402066	0.110001446281233	ALDOC/GCK/HK3/MLST8/NR4A3/P2RX7/PDK4/PKM/SLC16A1	9
BP	GO:0050830	defense response to Gram-positive bacterium	9/713	118/18870	0.0348722180089018	0.144071254402066	0.110001446281233	C5AR1/EPHA2/IL6/KRT6A/LBP/NOD2/P2RX7/PLA2G2A/TLR2	9
BP	GO:0014032	neural crest cell development	7/713	82/18870	0.0353088546044061	0.145754718552788	0.111286806723957	CITED2/FN1/HES1/PITX2/SEMA4B/SHH/SOX9	7
BP	GO:0034446	substrate adhesion-dependent cell spreading	8/713	100/18870	0.0355551152560591	0.146529283730453	0.111878203600009	DMTN/FN1/ITGA8/ITGB1BP1/MYOC/NEDD9/PDPN/PIK3R1	8
BP	GO:0042632	cholesterol homeostasis	8/713	100/18870	0.0355551152560591	0.146529283730453	0.111878203600009	ABCA1/ABCG1/APOE/CETP/DGAT2/GRAMD1B/TMEM97/TSKU	8
BP	GO:0045453	bone resorption	6/713	65/18870	0.035772619618936	0.147061945291991	0.112284901954867	IL6/NOX4/P2RX7/PDK4/TF/TMEM64	6
BP	GO:0055021	regulation of cardiac muscle tissue growth	6/713	65/18870	0.035772619618936	0.147061945291991	0.112284901954867	CITED2/FGF9/FGFR2/G6PD/GATA6/RGS2	6
BP	GO:0060042	retina morphogenesis in camera-type eye	6/713	65/18870	0.035772619618936	0.147061945291991	0.112284901954867	CRB2/FAT3/FJX1/NTRK2/SOX9/THRB	6
BP	GO:1990748	cellular detoxification	9/713	119/18870	0.0365175646058535	0.150001072690765	0.114528987813713	ALDH1A1/APOE/HBD/HP/NQO1/SESN1/SLC39A8/SOD3/TPO	9
BP	GO:0043401	steroid hormone mediated signaling pathway	10/713	138/18870	0.0366375029615275	0.150098875907528	0.114603662635832	ESRRG/KDM5D/LMO3/NR4A3/PGRMC2/PMEPA1/RHOXF1/RXRG/SFRP1/TCF21	10
BP	GO:0042176	regulation of protein catabolic process	21/713	364/18870	0.0367039639633133	0.150098875907528	0.114603662635832	ALAD/APC2/APOE/DTL/GPLD1/GRIN2C/LRP2/NEDD4L/NKD2/NQO1/RNF180/SERPINB12/SH3D19/SHH/SMAD7/SORL1/SOX17/SOX9/TIMP1/TIPARP/TTC36	21
BP	GO:0002673	regulation of acute inflammatory response	5/713	49/18870	0.0368716582545398	0.150098875907528	0.114603662635832	C2CD4B/C3/IL6/NPY5R/OSMR	5
BP	GO:0007520	myoblast fusion	5/713	49/18870	0.0368716582545398	0.150098875907528	0.114603662635832	ADAMTS5/CXCL10/IL4R/TMEM182/TNFSF14	5
BP	GO:0010171	body morphogenesis	5/713	49/18870	0.0368716582545398	0.150098875907528	0.114603662635832	ASPH/COL1A1/CRISPLD2/CSRNP1/TIPARP	5
BP	GO:0010543	regulation of platelet activation	5/713	49/18870	0.0368716582545398	0.150098875907528	0.114603662635832	APOE/EMILIN1/IL6/MMRN1/PDPN	5
BP	GO:0014911	positive regulation of smooth muscle cell migration	5/713	49/18870	0.0368716582545398	0.150098875907528	0.114603662635832	ADAMTS1/BCL2/DDR2/FGF9/NR4A3	5
BP	GO:0033628	regulation of cell adhesion mediated by integrin	5/713	49/18870	0.0368716582545398	0.150098875907528	0.114603662635832	CCL21/EPHA2/ITGB1BP1/MUC1/PODXL	5
BP	GO:0035987	endodermal cell differentiation	5/713	49/18870	0.0368716582545398	0.150098875907528	0.114603662635832	COL5A1/FN1/GATA6/ITGB5/SOX17	5
BP	GO:0050732	negative regulation of peptidyl-tyrosine phosphorylation	5/713	49/18870	0.0368716582545398	0.150098875907528	0.114603662635832	DMTN/ERRFI1/PRKCZ/SFRP1/SOCS3	5
BP	GO:2000404	regulation of T cell migration	5/713	49/18870	0.0368716582545398	0.150098875907528	0.114603662635832	APOD/CCL21/CORO1A/CXCL10/TNFSF14	5
BP	GO:0001895	retina homeostasis	7/713	83/18870	0.0373577503383742	0.151377280201471	0.115579751320903	ATP1B2/CDH3/CIB2/CRB2/KRT1/LTF/TF	7
BP	GO:0035023	regulation of Rho protein signal transduction	7/713	83/18870	0.0373577503383742	0.151377280201471	0.115579751320903	ABCA1/APOE/CCDC125/COL3A1/GPR18/GPR65/MYOC	7
BP	GO:0055092	sterol homeostasis	8/713	101/18870	0.0373916494498827	0.151377280201471	0.115579751320903	ABCA1/ABCG1/APOE/CETP/DGAT2/GRAMD1B/TMEM97/TSKU	8
BP	GO:0010976	positive regulation of neuron projection development	11/713	158/18870	0.0376328894027968	0.151377280201471	0.115579751320903	APOE/ATP1B2/DDR2/EZH2/NEGR1/NTRK2/PLA2G3/PTK7/RGS2/ROR2/VLDLR	11
BP	GO:1903828	negative regulation of protein localization	14/713	218/18870	0.0377383638041688	0.151377280201471	0.115579751320903	ANGPT1/APOD/APOE/DMTN/INHBB/ITGB1BP1/MAPT/MRAP2/NEDD4L/PID1/RHOQ/SFRP1/SYTL4/WNK4	14
BP	GO:0002295	T-helper cell lineage commitment	3/713	20/18870	0.037938521873991	0.151377280201471	0.115579751320903	IL6/LY9/SOCS3	3
BP	GO:0002577	regulation of antigen processing and presentation	3/713	20/18870	0.037938521873991	0.151377280201471	0.115579751320903	CCL21/NOD2/THBS1	3
BP	GO:0006525	arginine metabolic process	3/713	20/18870	0.037938521873991	0.151377280201471	0.115579751320903	ASS1/SLC39A8/SLC7A7	3
BP	GO:0032634	interleukin-5 production	3/713	20/18870	0.037938521873991	0.151377280201471	0.115579751320903	IL1RAP/PRKCZ/TNFRSF21	3
BP	GO:0032674	regulation of interleukin-5 production	3/713	20/18870	0.037938521873991	0.151377280201471	0.115579751320903	IL1RAP/PRKCZ/TNFRSF21	3
BP	GO:0033033	negative regulation of myeloid cell apoptotic process	3/713	20/18870	0.037938521873991	0.151377280201471	0.115579751320903	BCL2/MIF/NOD2	3
BP	GO:0038092	nodal signaling pathway	3/713	20/18870	0.037938521873991	0.151377280201471	0.115579751320903	CITED2/SHH/WIF1	3
BP	GO:0042474	middle ear morphogenesis	3/713	20/18870	0.037938521873991	0.151377280201471	0.115579751320903	GSC/OSR2/SIX1	3
BP	GO:0051767	nitric-oxide synthase biosynthetic process	3/713	20/18870	0.037938521873991	0.151377280201471	0.115579751320903	KDR/NOD2/TLR2	3
BP	GO:0051769	regulation of nitric-oxide synthase biosynthetic process	3/713	20/18870	0.037938521873991	0.151377280201471	0.115579751320903	KDR/NOD2/TLR2	3
BP	GO:0055093	response to hyperoxia	3/713	20/18870	0.037938521873991	0.151377280201471	0.115579751320903	CDKN1A/COL1A1/PDPN	3
BP	GO:0061620	glycolytic process through glucose-6-phosphate	3/713	20/18870	0.037938521873991	0.151377280201471	0.115579751320903	GCK/HK3/PKM	3
BP	GO:0072079	nephron tubule formation	3/713	20/18870	0.037938521873991	0.151377280201471	0.115579751320903	GREM1/SIX1/SOX9	3
BP	GO:0097623	potassium ion export across plasma membrane	3/713	20/18870	0.037938521873991	0.151377280201471	0.115579751320903	KCNK5/KCNT2/WNK4	3
BP	GO:1900221	regulation of amyloid-beta clearance	3/713	20/18870	0.037938521873991	0.151377280201471	0.115579751320903	APOE/PLA2G3/TTPA	3
BP	GO:0001837	epithelial to mesenchymal transition	12/713	178/18870	0.0380569685760256	0.151377280201471	0.115579751320903	COL1A1/CRB2/EZH2/FGFR2/GREM1/GSC/IL6/LDLRAD4/PDPN/SFRP1/SMAD7/SOX9	12
BP	GO:0035270	endocrine system development	10/713	139/18870	0.038202628780285	0.151377280201471	0.115579751320903	CITED2/FGF10/GATA6/HES1/IL6/INHBB/PITX2/SHH/SIX1/SOX9	10
BP	GO:0002828	regulation of type 2 immune response	4/713	34/18870	0.0382048970451924	0.151377280201471	0.115579751320903	IL4R/IL6/NOD2/PRKCZ	4
BP	GO:0007431	salivary gland development	4/713	34/18870	0.0382048970451924	0.151377280201471	0.115579751320903	FGF10/FGFR2/SHH/TGM2	4
BP	GO:0010669	epithelial structure maintenance	4/713	34/18870	0.0382048970451924	0.151377280201471	0.115579751320903	CXADR/NOD2/SOX9/TFF2	4
BP	GO:0034110	regulation of homotypic cell-cell adhesion	4/713	34/18870	0.0382048970451924	0.151377280201471	0.115579751320903	EMILIN1/IL6/MMRN1/PDPN	4
BP	GO:0043276	anoikis	4/713	34/18870	0.0382048970451924	0.151377280201471	0.115579751320903	BCL2/NTRK2/PDK4/SIK1	4
BP	GO:0046320	regulation of fatty acid oxidation	4/713	34/18870	0.0382048970451924	0.151377280201471	0.115579751320903	FMO2/NR4A3/PDK4/SOX9	4
BP	GO:0050901	leukocyte tethering or rolling	4/713	34/18870	0.0382048970451924	0.151377280201471	0.115579751320903	CCL21/LEP/SELE/VCAM1	4
BP	GO:0051973	positive regulation of telomerase activity	4/713	34/18870	0.0382048970451924	0.151377280201471	0.115579751320903	GREM1/KLF4/MYC/NEK7	4
BP	GO:0070528	protein kinase C signaling	4/713	34/18870	0.0382048970451924	0.151377280201471	0.115579751320903	FIBIN/MC1R/PRKCZ/WNK4	4
BP	GO:0090022	regulation of neutrophil chemotaxis	4/713	34/18870	0.0382048970451924	0.151377280201471	0.115579751320903	C5AR1/CCL21/LBP/NOD2	4
BP	GO:0002718	regulation of cytokine production involved in immune response	9/713	120/18870	0.0382152685765666	0.151377280201471	0.115579751320903	ANGPT1/IL18R1/IL6/MIF/NOD2/NR4A3/P2RX7/PRKCZ/SMAD7	9
BP	GO:0071346	cellular response to type II interferon	9/713	120/18870	0.0382152685765666	0.151377280201471	0.115579751320903	ASS1/CCL18/CCL21/CCL4/CLDN1/IRF1/IRGM/NLRC5/TLR2	9
BP	GO:0010975	regulation of neuron projection development	25/713	453/18870	0.0383546189484572	0.151808978719982	0.115909362259537	APOE/ATP1B2/DDR2/EZH2/FAT3/FN1/HES1/KLF4/MAP1B/MAPT/NEDD4L/NEGR1/NRCAM/NTNG2/NTRK2/PLA2G3/PTK7/PTPRS/RGS2/ROR2/SEMA4B/SFRP1/TANC2/TSKU/VLDLR	25
BP	GO:0006469	negative regulation of protein kinase activity	12/713	179/18870	0.0394554588893401	0.156029281165407	0.11913165233168	APOE/CAMK2N1/CDKN1A/DUSP1/ERRFI1/GADD45A/HHEX/ITGB1BP1/PRKAR2B/RGS2/SORL1/UCHL1	12
BP	GO:0048678	response to axon injury	7/713	84/18870	0.0394833047958071	0.156029281165407	0.11913165233168	APOD/BCL2/KLF4/MAP1B/P2RX4/PTPRS/TNC	7
BP	GO:0022602	ovulation cycle process	5/713	50/18870	0.039744646193647	0.156197709372674	0.119260250826021	ADAMTS1/LEP/LHCGR/NPY5R/PTX3	5
BP	GO:0030521	androgen receptor signaling pathway	5/713	50/18870	0.039744646193647	0.156197709372674	0.119260250826021	KDM5D/PMEPA1/RHOXF1/SFRP1/TCF21	5
BP	GO:0051985	negative regulation of chromosome segregation	5/713	50/18870	0.039744646193647	0.156197709372674	0.119260250826021	CCNB1/CENPF/DUSP1/TTK/ZWINT	5
BP	GO:0071320	cellular response to cAMP	5/713	50/18870	0.039744646193647	0.156197709372674	0.119260250826021	AQP9/ASS1/DMTN/INHBB/STC1	5
BP	GO:0071385	cellular response to glucocorticoid stimulus	5/713	50/18870	0.039744646193647	0.156197709372674	0.119260250826021	ASS1/FAM107A/KLF9/STC1/ZFP36	5
BP	GO:1902100	negative regulation of metaphase/anaphase transition of cell cycle	5/713	50/18870	0.039744646193647	0.156197709372674	0.119260250826021	CCNB1/CENPF/DUSP1/TTK/ZWINT	5
BP	GO:1905819	negative regulation of chromosome separation	5/713	50/18870	0.039744646193647	0.156197709372674	0.119260250826021	CCNB1/CENPF/DUSP1/TTK/ZWINT	5
BP	GO:0000086	G2/M transition of mitotic cell cycle	10/713	140/18870	0.0398133014488838	0.156344614252137	0.119372415804897	CCNA2/CCNB1/CDC7/CDKN1A/CENPF/DTL/FHL1/HSPA2/NABP1/STOX1	10
BP	GO:0051100	negative regulation of binding	9/713	121/18870	0.0399659409111658	0.156820830937926	0.119736017304707	CDKN1A/CFHR2/IFIT1/ITGB1BP1/JUN/MDFI/PER2/SLPI/SORL1	9
BP	GO:0009306	protein secretion	21/713	368/18870	0.0404874537559704	0.158742573589095	0.121203308416222	AACS/ABCA1/ABCG1/APOE/C1QTNF3/GCK/GPLD1/IL6/ILDR2/INHBB/LEP/MYOM1/NNAT/P2RX7/PDIA4/PER2/SFRP1/SLC16A1/SNCG/SYTL4/TLR2	21
BP	GO:0015909	long-chain fatty acid transport	6/713	67/18870	0.0406143129249031	0.158990564065459	0.121392654383793	APOE/LHCGR/MIF/PLA2G2A/PLA2G3/THBS1	6
BP	GO:0070301	cellular response to hydrogen peroxide	6/713	67/18870	0.0406143129249031	0.158990564065459	0.121392654383793	EZH2/IL6/KLF2/NQO1/RHOB/SMPD3	6
BP	GO:0006813	potassium ion transport	15/713	241/18870	0.0407746190432143	0.159493208604873	0.121776434108142	ATP1B2/FHL1/FXYD1/GCK/KCND1/KCND2/KCNH3/KCNH8/KCNJ3/KCNK5/KCNQ4/KCNT2/NEDD4L/SLC24A3/WNK4	15
BP	GO:0010906	regulation of glucose metabolic process	8/713	103/18870	0.0412533445619834	0.160987876241495	0.122917644423971	C1QTNF3/GCK/GPLD1/LEP/MST1/PDK4/RORC/SIK1	8
BP	GO:0015914	phospholipid transport	8/713	103/18870	0.0412533445619834	0.160987876241495	0.122917644423971	ABCA1/ABCG1/APOC1/APOE/ATP9A/CETP/P2RX7/TMEM30B	8
BP	GO:0032677	regulation of interleukin-8 production	8/713	103/18870	0.0412533445619834	0.160987876241495	0.122917644423971	FCN1/IL17D/IL6/KLF4/LBP/LEP/NOD2/TLR2	8
BP	GO:1904064	positive regulation of cation transmembrane transport	10/713	141/18870	0.0414700237206022	0.161585689172105	0.123374087225456	ATP1B2/CACNB3/CXCL10/FXYD1/G6PD/LHCGR/P2RX4/P2RX7/RYR2/TRDN	10
BP	GO:0035592	establishment of protein localization to extracellular region	21/713	369/18870	0.0414764649159242	0.161585689172105	0.123374087225456	AACS/ABCA1/ABCG1/APOE/C1QTNF3/GCK/GPLD1/IL6/ILDR2/INHBB/LEP/MYOM1/NNAT/P2RX7/PDIA4/PER2/SFRP1/SLC16A1/SNCG/SYTL4/TLR2	21
BP	GO:0002028	regulation of sodium ion transport	7/713	85/18870	0.0416863379230353	0.161585689172105	0.123374087225456	ATP1B2/FXYD1/NEDD4L/P2RX4/P2RX7/SIK1/WNK4	7
BP	GO:0008306	associative learning	7/713	85/18870	0.0416863379230353	0.161585689172105	0.123374087225456	BTG2/CLSTN2/FOS/LRRN4/PPP1R1B/TPBG/TTC36	7
BP	GO:0035050	embryonic heart tube development	7/713	85/18870	0.0416863379230353	0.161585689172105	0.123374087225456	CITED2/HES1/PITX2/RYR2/SHH/SOX17/STIL	7
BP	GO:0071230	cellular response to amino acid stimulus	7/713	85/18870	0.0416863379230353	0.161585689172105	0.123374087225456	ASS1/COL1A1/COL3A1/DNMT1/NTRK2/SESN1/SIX1	7
BP	GO:0002367	cytokine production involved in immune response	9/713	122/18870	0.041770165398711	0.161585689172105	0.123374087225456	ANGPT1/IL18R1/IL6/MIF/NOD2/NR4A3/P2RX7/PRKCZ/SMAD7	9
BP	GO:0010614	negative regulation of cardiac muscle hypertrophy	4/713	35/18870	0.0418913889111919	0.161585689172105	0.123374087225456	G6PD/GATA5/P2RX4/RGS2	4
BP	GO:0030224	monocyte differentiation	4/713	35/18870	0.0418913889111919	0.161585689172105	0.123374087225456	FASN/HOXA7/MYC/PIR	4
BP	GO:0030947	regulation of vascular endothelial growth factor receptor signaling pathway	4/713	35/18870	0.0418913889111919	0.161585689172105	0.123374087225456	EMILIN1/FGF10/FGF9/HHEX	4
BP	GO:0061081	positive regulation of myeloid leukocyte cytokine production involved in immune response	4/713	35/18870	0.0418913889111919	0.161585689172105	0.123374087225456	MIF/NOD2/NR4A3/P2RX7	4
BP	GO:1901099	negative regulation of signal transduction in absence of ligand	4/713	35/18870	0.0418913889111919	0.161585689172105	0.123374087225456	BCL2/EYA2/FGF10/PF4	4
BP	GO:1902253	regulation of intrinsic apoptotic signaling pathway by p53 class mediator	4/713	35/18870	0.0418913889111919	0.161585689172105	0.123374087225456	BCL2/MIF/MUC1/MYC	4
BP	GO:2000406	positive regulation of T cell migration	4/713	35/18870	0.0418913889111919	0.161585689172105	0.123374087225456	CCL21/CORO1A/CXCL10/TNFSF14	4
BP	GO:2001240	negative regulation of extrinsic apoptotic signaling pathway in absence of ligand	4/713	35/18870	0.0418913889111919	0.161585689172105	0.123374087225456	BCL2/EYA2/FGF10/PF4	4
BP	GO:0050769	positive regulation of neurogenesis	15/713	242/18870	0.0420242031245154	0.161973008033502	0.123669813358351	ASPA/CXCR4/EGR2/FN1/HES1/IL6/LRP2/MAP1B/MAPT/MYRF/NTRK2/SHH/TGM2/TLR2/VCAN	15
BP	GO:1905475	regulation of protein localization to membrane	12/713	181/18870	0.0423598631304062	0.163140952071572	0.12456156330456	DMTN/EPHA2/ITGB1BP1/MRAP2/NKD2/PID1/PIK3R1/PRKCZ/RHOQ/SPTBN1/STX7/WNK4	12
BP	GO:0032365	intracellular lipid transport	5/713	51/18870	0.0427499803405484	0.163287577191038	0.124673514680768	ABCA1/ABCG1/GRAMD1B/GRAMD1C/STAR	5
BP	GO:0043407	negative regulation of MAP kinase activity	5/713	51/18870	0.0427499803405484	0.163287577191038	0.124673514680768	APOE/DUSP1/RGS2/SORL1/UCHL1	5
BP	GO:0046460	neutral lipid biosynthetic process	5/713	51/18870	0.0427499803405484	0.163287577191038	0.124673514680768	C3/DGAT2/GPLD1/LPIN1/SIK1	5
BP	GO:0046463	acylglycerol biosynthetic process	5/713	51/18870	0.0427499803405484	0.163287577191038	0.124673514680768	C3/DGAT2/GPLD1/LPIN1/SIK1	5
BP	GO:0051496	positive regulation of stress fiber assembly	5/713	51/18870	0.0427499803405484	0.163287577191038	0.124673514680768	GPR65/ITGB1BP1/LIMCH1/MYOC/SFRP1	5
BP	GO:0010224	response to UV-B	3/713	21/18870	0.0430547589840219	0.163287577191038	0.124673514680768	BCL2/CDKN1A/MFAP4	3
BP	GO:0010288	response to lead ion	3/713	21/18870	0.0430547589840219	0.163287577191038	0.124673514680768	ALAD/CLDN1/MAPT	3
BP	GO:0030502	negative regulation of bone mineralization	3/713	21/18870	0.0430547589840219	0.163287577191038	0.124673514680768	CCR1/GREM1/SOX9	3
BP	GO:0032616	interleukin-13 production	3/713	21/18870	0.0430547589840219	0.163287577191038	0.124673514680768	IL1RAP/PRKCZ/TNFRSF21	3
BP	GO:0032656	regulation of interleukin-13 production	3/713	21/18870	0.0430547589840219	0.163287577191038	0.124673514680768	IL1RAP/PRKCZ/TNFRSF21	3
BP	GO:0033005	positive regulation of mast cell activation	3/713	21/18870	0.0430547589840219	0.163287577191038	0.124673514680768	IL4R/NR4A3/PLA2G3	3
BP	GO:0035809	regulation of urine volume	3/713	21/18870	0.0430547589840219	0.163287577191038	0.124673514680768	ADM/BTC/NPR3	3
BP	GO:0071379	cellular response to prostaglandin stimulus	3/713	21/18870	0.0430547589840219	0.163287577191038	0.124673514680768	ACACA/SFRP1/TNC	3
BP	GO:0071498	cellular response to fluid shear stress	3/713	21/18870	0.0430547589840219	0.163287577191038	0.124673514680768	ASS1/KLF2/KLF4	3
BP	GO:0071605	monocyte chemotactic protein-1 production	3/713	21/18870	0.0430547589840219	0.163287577191038	0.124673514680768	APOD/C1QTNF3/NOD2	3
BP	GO:0071637	regulation of monocyte chemotactic protein-1 production	3/713	21/18870	0.0430547589840219	0.163287577191038	0.124673514680768	APOD/C1QTNF3/NOD2	3
BP	GO:0090189	regulation of branching involved in ureteric bud morphogenesis	3/713	21/18870	0.0430547589840219	0.163287577191038	0.124673514680768	GREM1/SIX1/SOX9	3
BP	GO:1903975	regulation of glial cell migration	3/713	21/18870	0.0430547589840219	0.163287577191038	0.124673514680768	ATP1B2/GPR183/P2RX4	3
BP	GO:2001135	regulation of endocytic recycling	3/713	21/18870	0.0430547589840219	0.163287577191038	0.124673514680768	ATP9A/PLA2G3/SORL1	3
BP	GO:0007093	mitotic cell cycle checkpoint signaling	10/713	142/18870	0.043173278707387	0.163287577191038	0.124673514680768	CCNB1/CDKN1A/CENPF/DTL/DUSP1/GML/MUC1/NABP1/TTK/ZWINT	10
BP	GO:0030193	regulation of blood coagulation	6/713	68/18870	0.0431829468033775	0.163287577191038	0.124673514680768	APOE/DMTN/EMILIN1/HPSE/KRT1/THBS1	6
BP	GO:0042987	amyloid precursor protein catabolic process	6/713	68/18870	0.0431829468033775	0.163287577191038	0.124673514680768	ABCG1/APOE/DHCR24/EFNA3/NTRK2/SORL1	6
BP	GO:0051926	negative regulation of calcium ion transport	6/713	68/18870	0.0431829468033775	0.163287577191038	0.124673514680768	BCL2/HES1/SESTD1/SLC30A1/STC1/TRDN	6
BP	GO:2000379	positive regulation of reactive oxygen species metabolic process	6/713	68/18870	0.0431829468033775	0.163287577191038	0.124673514680768	CDKN1A/GADD45A/LEP/MAPT/PID1/THBS1	6
BP	GO:0032637	interleukin-8 production	8/713	104/18870	0.0432798639284107	0.163287577191038	0.124673514680768	FCN1/IL17D/IL6/KLF4/LBP/LEP/NOD2/TLR2	8
BP	GO:0033138	positive regulation of peptidyl-serine phosphorylation	8/713	104/18870	0.0432798639284107	0.163287577191038	0.124673514680768	ANGPT1/BCL2/IL6/IRGM/MIF/NTRK2/STOX1/TENM1	8
BP	GO:1990830	cellular response to leukemia inhibitory factor	8/713	104/18870	0.0432798639284107	0.163287577191038	0.124673514680768	BCAT2/GFPT2/KLF4/PCOLCE2/SMAD7/SOCS3/SOX17/TRIM25	8
BP	GO:0001935	endothelial cell proliferation	13/713	202/18870	0.0435228779363812	0.164080593366493	0.125278999283415	APOE/BMPER/EGR3/EPHA2/FGF10/ITGB1BP1/KDR/LEP/NGFR/NR4A1/THBS1/TNMD/VEGFB	13
BP	GO:0051147	regulation of muscle cell differentiation	11/713	162/18870	0.0438009849202099	0.165004614631597	0.125984509039528	BCL2/BHLHE41/DNMT1/EZH2/FGF9/FGFR2/G6PD/RBPMS2/RGS2/SHH/SIK1	11
BP	GO:0008625	extrinsic apoptotic signaling pathway via death domain receptors	7/713	86/18870	0.0439676046569351	0.165507572048207	0.126368527652225	ATF3/BAG3/BCL2/ITPRIP/PIK3R1/SFRP1/THBS1	7
BP	GO:0071216	cellular response to biotic stimulus	16/713	265/18870	0.0446858897066332	0.168084847737742	0.12833633208685	ABCA1/ASS1/CXCL1/CXCL10/CXCL2/CXCL6/IL6/IRGM/LBP/LTF/MIF/NOD2/PF4/PPBP/TLR2/ZFP36	16
BP	GO:0009799	specification of symmetry	10/713	143/18870	0.0449235293479082	0.168598140548193	0.128728241991082	CITED2/DAAM2/FGF10/FOXF1/GREM1/PITX2/SHH/SOX17/STIL/WIF1	10
BP	GO:0009855	determination of bilateral symmetry	10/713	143/18870	0.0449235293479082	0.168598140548193	0.128728241991082	CITED2/DAAM2/FGF10/FOXF1/GREM1/PITX2/SHH/SOX17/STIL/WIF1	10
BP	GO:1903900	regulation of viral life cycle	10/713	143/18870	0.0449235293479082	0.168598140548193	0.128728241991082	BCL2/CH25H/FCN1/FCN3/IFIT1/LTF/PTX3/RFPL3/SLPI/TRIM25	10
BP	GO:0010586	miRNA metabolic process	8/713	105/18870	0.0453710007248394	0.170022213360924	0.129815551667536	EGR1/FOS/GATA6/JUN/KLF4/MYC/NGFR/SOX9	8
BP	GO:0070252	actin-mediated cell contraction	8/713	105/18870	0.0453710007248394	0.170022213360924	0.129815551667536	EPDR1/KCNJ3/LIMCH1/MYH6/NEDD4L/PDPN/RYR2/STC1	8
BP	GO:0030307	positive regulation of cell growth	11/713	163/18870	0.0454453778132359	0.170173366058701	0.129930959945431	BCL2/CXCR4/FN1/HBEGF/LGI1/MAP1B/MAPT/MLST8/NEDD4L/SFRP1/SMAD7	11
BP	GO:0002824	positive regulation of adaptive immune response based on somatic recombination of immune receptors built from immunoglobulin superfamily domains	9/713	124/18870	0.0455414657440714	0.170405529382195	0.130108221547434	C3/CD1D/IL18R1/IL6/MICB/NOD2/P2RX7/PRKCZ/STX7	9
BP	GO:0032094	response to food	4/713	36/18870	0.0457717102954312	0.170681629492495	0.130319029814339	G6PD/LEP/SLC16A1/SLC25A25	4
BP	GO:0046473	phosphatidic acid metabolic process	4/713	36/18870	0.0457717102954312	0.170681629492495	0.130319029814339	AGPAT5/LPIN1/PLA2G2A/PLA2G3	4
BP	GO:1905332	positive regulation of morphogenesis of an epithelium	4/713	36/18870	0.0457717102954312	0.170681629492495	0.130319029814339	GREM1/SIX1/SOX9/STOX1	4
BP	GO:0035019	somatic stem cell population maintenance	6/713	69/18870	0.0458511881438866	0.170681629492495	0.130319029814339	FGF10/HES1/KLF4/MYC/SFRP1/SOX9	6
BP	GO:0043627	response to estrogen	6/713	69/18870	0.0458511881438866	0.170681629492495	0.130319029814339	CITED2/GATA6/HOXA11/KRT19/SFRP1/TRIM25	6
BP	GO:0046626	regulation of insulin receptor signaling pathway	6/713	69/18870	0.0458511881438866	0.170681629492495	0.130319029814339	GRB14/LEP/PID1/PRKCZ/SOCS3/SORL1	6
BP	GO:0003197	endocardial cushion development	5/713	52/18870	0.0458883996875201	0.170681629492495	0.130319029814339	ADAMTS5/CITED2/FOXF1/GATA5/SOX9	5
BP	GO:0046365	monosaccharide catabolic process	5/713	52/18870	0.0458883996875201	0.170681629492495	0.130319029814339	FUT5/GCK/GLYCTK/HK3/PKM	5
BP	GO:0023061	signal release	26/713	484/18870	0.0462269715046858	0.171804630498751	0.131176464806324	AACS/ABCA1/C1QTNF3/GCK/GPLD1/IL6/ILDR2/INHBB/LEP/MCTP2/MIF/NNAT/NR4A1/P2RX4/P2RX7/PER2/PLA2G3/SFRP1/SLC16A1/SLC30A1/SMPD3/SNCG/SYN3/SYTL4/TGM2/WNK4	26
BP	GO:0048708	astrocyte differentiation	7/713	87/18870	0.0463277939412516	0.171804630498751	0.131176464806324	C5AR1/HES1/IL6/MAPT/ROR2/SHH/SOX9	7
BP	GO:0051851	modulation by host of symbiont process	7/713	87/18870	0.0463277939412516	0.171804630498751	0.131176464806324	APOE/CCL4/FASN/JUN/LTF/NOD2/PTX3	7
BP	GO:0071277	cellular response to calcium ion	7/713	87/18870	0.0463277939412516	0.171804630498751	0.131176464806324	DMTN/FOS/FOSB/GPLD1/INHBB/JUNB/JUND	7
BP	GO:0032271	regulation of protein polymerization	13/713	204/18870	0.0464528593759743	0.1721407294444	0.13143308345151	ARPC3/CCL21/CORO1A/DAAM2/DMTN/KANK4/MAP1B/MAPT/MLST8/PDE4DIP/SPTBN1/TENM1/TMOD2	13
BP	GO:0010565	regulation of cellular ketone metabolic process	10/713	144/18870	0.0467212178991577	0.172878881034707	0.131996677784367	ADM/APOC1/EGR1/FMO2/NR4A3/PDK4/PLA2G3/SLC7A7/SOX9/STAR	10
BP	GO:0050714	positive regulation of protein secretion	10/713	144/18870	0.0467212178991577	0.172878881034707	0.131996677784367	AACS/ABCG1/C1QTNF3/GCK/GPLD1/MYOM1/NNAT/P2RX7/SYTL4/TLR2	10
BP	GO:1903532	positive regulation of secretion by cell	17/713	288/18870	0.047005338389507	0.17380154334996	0.13270114995356	AACS/ABCG1/C1QTNF3/GCK/GPLD1/IL4R/INHBB/LEP/MIF/MYOM1/NNAT/P2RX4/P2RX7/PLA2G3/SMPD3/SYTL4/TLR2	17
BP	GO:0055074	calcium ion homeostasis	19/713	331/18870	0.0471600467563676	0.174244696034798	0.133039506390157	APOE/BCL2/CCL21/CCR1/CIB2/CORO1A/CXCL10/KDR/LHCGR/P2RX7/RASA3/RYR2/SLC24A3/SLC30A1/STC1/TGM2/TMEM64/TRDN/WNK4	19
BP	GO:0001838	embryonic epithelial tube formation	9/713	125/18870	0.0475095669542114	0.175342521662351	0.133877719448666	ADM/CITED2/GREM1/LRP2/PTK7/SFRP1/SIX1/SOX9/STIL	9
BP	GO:1990823	response to leukemia inhibitory factor	8/713	106/18870	0.0475273288362645	0.175342521662351	0.133877719448666	BCAT2/GFPT2/KLF4/PCOLCE2/SMAD7/SOCS3/SOX17/TRIM25	8
BP	GO:0010866	regulation of triglyceride biosynthetic process	3/713	22/18870	0.0484965440395348	0.178260458568849	0.136105625919004	C3/GPLD1/SIK1	3
BP	GO:0023019	signal transduction involved in regulation of gene expression	3/713	22/18870	0.0484965440395348	0.178260458568849	0.136105625919004	GSC/SOX17/TRAF5	3
BP	GO:0044241	lipid digestion	3/713	22/18870	0.0484965440395348	0.178260458568849	0.136105625919004	ENPP7/LEP/LPCAT3	3
BP	GO:0072111	cell proliferation involved in kidney development	3/713	22/18870	0.0484965440395348	0.178260458568849	0.136105625919004	EGR1/MYC/SHH	3
BP	GO:0098856	intestinal lipid absorption	3/713	22/18870	0.0484965440395348	0.178260458568849	0.136105625919004	ENPP7/LEP/LPCAT3	3
BP	GO:0046165	alcohol biosynthetic process	10/713	145/18870	0.0485667654521027	0.178387406682632	0.136202553485691	ABCG1/ACLY/APOE/DHCR24/DHCR7/DHDDS/G6PD/LEP/LHCGR/LPCAT3	10
BP	GO:1900046	regulation of hemostasis	6/713	70/18870	0.0486197093979477	0.178450754244009	0.136250920687038	APOE/DMTN/EMILIN1/HPSE/KRT1/THBS1	6
BP	GO:0043406	positive regulation of MAP kinase activity	7/713	88/18870	0.0487675278793182	0.178861974958703	0.136564896389858	EZH2/FZD10/GH1/MST1R/NOD2/TENM1/THBS1	7
BP	GO:0050796	regulation of insulin secretion	11/713	165/18870	0.0488597382197944	0.1790687913202	0.136722805050914	AACS/GCK/GPLD1/IL6/INHBB/LEP/NNAT/PER2/SFRP1/SLC16A1/SYTL4	11
BP	GO:0006111	regulation of gluconeogenesis	5/713	53/18870	0.0491604356232268	0.179644018772303	0.137162003362435	C1QTNF3/GCK/LEP/MST1/SIK1	5
BP	GO:0045778	positive regulation of ossification	5/713	53/18870	0.0491604356232268	0.179644018772303	0.137162003362435	LTF/OSR2/P2RX7/TOB2/ZBTB16	5
BP	GO:0060390	regulation of SMAD protein signal transduction	5/713	53/18870	0.0491604356232268	0.179644018772303	0.137162003362435	GDF5/LDLRAD4/PMEPA1/SMAD7/SPTBN1	5
BP	GO:0071622	regulation of granulocyte chemotaxis	5/713	53/18870	0.0491604356232268	0.179644018772303	0.137162003362435	C5AR1/CCL21/LBP/NOD2/THBS1	5
BP	GO:0006575	cellular modified amino acid metabolic process	9/713	126/18870	0.0495332697953187	0.180874226228487	0.138101292743705	ALDH4A1/ASS1/BHMT2/CBS/GATM/LPCAT3/PLA2G3/TPO/TYMS	9
BP	GO:0014741	negative regulation of muscle hypertrophy	4/713	37/18870	0.0498454352854013	0.18156854756426	0.138631421751299	G6PD/GATA5/P2RX4/RGS2	4
BP	GO:0042755	eating behavior	4/713	37/18870	0.0498454352854013	0.18156854756426	0.138631421751299	LEP/NPY5R/RMI1/UCHL1	4
BP	GO:0051385	response to mineralocorticoid	4/713	37/18870	0.0498454352854013	0.18156854756426	0.138631421751299	CDKN1A/CSN1S1/FOS/FOSB	4
BP	GO:0031346	positive regulation of cell projection organization	20/713	355/18870	0.0498686969005258	0.18156854756426	0.138631421751299	APOE/ATP1B2/CCL21/DDR2/EZH2/FN1/MAP1B/MAPT/NEDD9/NEGR1/NTRK2/P2RX7/PIK3R1/PLA2G3/PTK7/RGS2/RHOQ/ROR2/TENM1/VLDLR	20
CC	GO:0062023	collagen-containing extracellular matrix	55/740	429/19886	9.81194070251692e-16	4.5233046638603e-13	3.89379120510408e-13	ADAMTS1/ADAMTS3/ADAMTS5/ANGPT1/ANGPT2/ANGPTL4/APOE/BGN/CHADL/COL1A1/COL24A1/COL27A1/COL3A1/COL5A1/COL6A3/COLQ/CSPG4/DPT/ECM2/EGFL6/EMILIN1/FCN1/FCN3/FGF10/FGFR2/FN1/GH1/GREM1/ITIH5/KRT1/MARCO/MFAP4/MMRN1/MST1/MXRA7/MYOC/NID2/PCOLCE/PF4/PKM/PRG4/SERPINA1/SERPINB12/SERPINH1/SFRP1/SHH/SLPI/SOD3/SPP2/SRPX2/TGM2/THBS1/TIMP1/TNC/VCAN	55
CC	GO:0005788	endoplasmic reticulum lumen	29/740	313/19886	6.56445412059637e-06	0.00131854421785964	0.00113504091821688	ADAMTS5/APOE/APOL1/C3/COL1A1/COL24A1/COL27A1/COL3A1/COL5A1/COL6A3/EDEM2/EVA1A/FKBP10/FN1/FSTL3/IL6/PDIA4/SDF2L1/SERPINA1/SERPINH1/SHH/SPP2/STS/TF/THBS1/TIMP1/TNC/TRDN/VCAN	29
CC	GO:0034774	secretory granule lumen	29/740	322/19886	1.13168099568571e-05	0.00131854421785964	0.00113504091821688	ACLY/ALAD/ALDOC/C3/CFD/CRISPLD2/CTSW/CXCL1/FCN1/FN1/HK3/HP/HPSE/ISLR/LCN2/LTF/MIF/MMRN1/PF4/PKM/PPBP/PTX3/SERPINA1/SLPI/SPP2/TF/THBS1/TIMP1/VEGFB	29
CC	GO:0060205	cytoplasmic vesicle lumen	29/740	325/19886	1.34942736504846e-05	0.00131854421785964	0.00113504091821688	ACLY/ALAD/ALDOC/C3/CFD/CRISPLD2/CTSW/CXCL1/FCN1/FN1/HK3/HP/HPSE/ISLR/LCN2/LTF/MIF/MMRN1/PF4/PKM/PPBP/PTX3/SERPINA1/SLPI/SPP2/TF/THBS1/TIMP1/VEGFB	29
CC	GO:0031983	vesicle lumen	29/740	326/19886	1.43009134258095e-05	0.00131854421785964	0.00113504091821688	ACLY/ALAD/ALDOC/C3/CFD/CRISPLD2/CTSW/CXCL1/FCN1/FN1/HK3/HP/HPSE/ISLR/LCN2/LTF/MIF/MMRN1/PF4/PKM/PPBP/PTX3/SERPINA1/SLPI/SPP2/TF/THBS1/TIMP1/VEGFB	29
CC	GO:0005581	collagen trimer	12/740	86/19886	7.89440346561536e-05	0.00606553332941446	0.00522138615181928	C1QTNF3/COL1A1/COL24A1/COL27A1/COL3A1/COL5A1/COL6A3/COLQ/EMILIN1/FCN1/FCN3/MARCO	12
CC	GO:0072562	blood microparticle	16/740	144/19886	9.39109269677122e-05	0.00618470533315933	0.00532397285215451	ANGPTL4/APOE/APOL1/C1R/C3/CFB/CFH/CIB2/FCN3/FN1/HBD/HP/HSPA2/IGHG1/KRT1/TF	16
CC	GO:0032432	actin filament bundle	11/740	79/19886	0.000158504225779259	0.00893372715635673	0.00769041017912202	BAG3/CRYAB/DAAM1/FAM107A/LIMCH1/MST1R/MYH6/MYL9/PALLD/PRKCZ/SYNPO	11
CC	GO:0031093	platelet alpha granule lumen	10/740	67/19886	0.00017441115923473	0.00893372715635673	0.00769041017912202	CFD/FN1/ISLR/MMRN1/PF4/PPBP/SERPINA1/THBS1/TIMP1/VEGFB	10
CC	GO:0042383	sarcolemma	15/740	141/19886	0.000249462660220947	0.00969673134892505	0.00834722620971514	BGN/CACNB3/CIB2/COL6A3/FXYD1/KCNJ3/KRT19/KRT8/POPDC3/RYR2/SLC2A5/SLC30A1/SSPN/SYNM/VCAM1	15
CC	GO:0001725	stress fiber	10/740	70/19886	0.000252409492813667	0.00969673134892505	0.00834722620971514	BAG3/DAAM1/FAM107A/LIMCH1/MST1R/MYH6/MYL9/PALLD/PRKCZ/SYNPO	10
CC	GO:0097517	contractile actin filament bundle	10/740	70/19886	0.000252409492813667	0.00969673134892505	0.00834722620971514	BAG3/DAAM1/FAM107A/LIMCH1/MST1R/MYH6/MYL9/PALLD/PRKCZ/SYNPO	10
CC	GO:0009925	basal plasma membrane	23/740	282/19886	0.000381739433293359	0.0135370675960183	0.0116530984900078	ABCA1/ABCA8/AQP3/AQP9/C5AR1/CA12/CD1D/CLDN1/CXADR/EPPK1/KCNQ4/MYO1A/NAIP/NEDD9/NKD2/NOD2/PDPN/SLC16A1/SLC30A1/SLC39A14/SLC39A8/SLC7A7/TF	23
CC	GO:0016323	basolateral plasma membrane	21/740	249/19886	0.000433951994099709	0.0142894192342833	0.0123007444944053	ABCA1/ABCA8/AQP3/AQP9/C5AR1/CA12/CD1D/CLDN1/CXADR/EPPK1/MYO1A/NAIP/NEDD9/NKD2/NOD2/PDPN/SLC16A1/SLC30A1/SLC39A14/SLC39A8/SLC7A7	21
CC	GO:0042641	actomyosin	10/740	76/19886	0.000497255489059544	0.0152823186970966	0.0131554610088034	BAG3/DAAM1/FAM107A/LIMCH1/MST1R/MYH6/MYL9/PALLD/PRKCZ/SYNPO	10
CC	GO:0031091	platelet alpha granule	11/740	91/19886	0.000554804428577415	0.0159853025983868	0.013760609840374	CFD/FN1/ISLR/MMRN1/PF4/PPBP/SERPINA1/SYTL4/THBS1/TIMP1/VEGFB	11
CC	GO:0009897	external side of plasma membrane	28/740	387/19886	0.000658227025337113	0.0178495681576711	0.015365423439758	ABCA1/ABCG1/AMOT/ATP1B2/CCR1/CD1D/CD69/CSF2RB/CSF3R/CXCL10/CXCR4/FCN1/FCN3/IL4R/ITGA8/KCNJ3/KDR/LRP2/LY75/LY9/MICB/MUC16/NRCAM/OSMR/P2RX7/SELE/THBS1/VCAM1	28
CC	GO:0005583	fibrillar collagen trimer	4/740	12/19886	0.000741246826224511	0.0179849887836579	0.0154819974230826	COL1A1/COL27A1/COL3A1/COL5A1	4
CC	GO:0098643	banded collagen fibril	4/740	12/19886	0.000741246826224511	0.0179849887836579	0.0154819974230826	COL1A1/COL27A1/COL3A1/COL5A1	4
CC	GO:0043197	dendritic spine	16/740	174/19886	0.000808410291156876	0.018633857211166	0.0160405620929549	CRYAB/DGKI/DNAJB1/ITGA8/KCND1/KCND2/MAP1B/MAPT/NGFR/NTRK2/P2RX4/PALMD/PRKAR2B/RGS7BP/SYNPO/TANC2	16
CC	GO:0044309	neuron spine	16/740	176/19886	0.000914027597461024	0.0196640925106724	0.0169274183731556	CRYAB/DGKI/DNAJB1/ITGA8/KCND1/KCND2/MAP1B/MAPT/NGFR/NTRK2/P2RX4/PALMD/PRKAR2B/RGS7BP/SYNPO/TANC2	16
CC	GO:0045178	basal part of cell	23/740	301/19886	0.000938416562331437	0.0196640925106724	0.0169274183731556	ABCA1/ABCA8/AQP3/AQP9/C5AR1/CA12/CD1D/CLDN1/CXADR/EPPK1/KCNQ4/MYO1A/NAIP/NEDD9/NKD2/NOD2/PDPN/SLC16A1/SLC30A1/SLC39A14/SLC39A8/SLC7A7/TF	23
CC	GO:0016327	apicolateral plasma membrane	5/740	22/19886	0.00109375903757902	0.0219227354923448	0.0188717234401507	CRB2/CXADR/EPPK1/KRT19/KRT8	5
CC	GO:0070160	tight junction	13/740	131/19886	0.00121418643081894	0.0233224976919805	0.0200766791411729	AMOT/CCDC85C/CGN/CLDN1/CLDN15/CLDN16/CXADR/EPHA2/EPPK1/ILDR2/PRKCZ/SYNPO/WNK4	13
CC	GO:0030016	myofibril	19/740	236/19886	0.00138393691811481	0.0255197967700371	0.0219681776054435	BAG3/CRYAB/KRT19/KRT8/MYH13/MYH6/MYL9/MYOM1/MYOZ1/MYZAP/NEXN/PALLD/PDE4DIP/RYR2/SCO1/SPTBN1/SYNM/SYNPO/TMOD2	19
CC	GO:0043292	contractile fiber	19/740	245/19886	0.00212673151293882	0.037708585671723	0.0324606388816979	BAG3/CRYAB/KRT19/KRT8/MYH13/MYH6/MYL9/MYOM1/MYOZ1/MYZAP/NEXN/PALLD/PDE4DIP/RYR2/SCO1/SPTBN1/SYNM/SYNPO/TMOD2	19
CC	GO:0005923	bicellular tight junction	12/740	126/19886	0.00261165223374575	0.044591543694696	0.0383856878020331	AMOT/CCDC85C/CGN/CLDN1/CLDN15/CLDN16/CXADR/EPPK1/ILDR2/PRKCZ/SYNPO/WNK4	12
CC	GO:0030018	Z disc	12/740	132/19886	0.00382964990489935	0.06305245021995	0.0542773689528968	BAG3/CRYAB/KRT19/KRT8/MYH6/MYL9/MYOZ1/MYZAP/NEXN/PALLD/RYR2/SYNPO	12
CC	GO:0043296	apical junction complex	13/740	150/19886	0.00403474614054463	0.0641385507169335	0.0552123156074528	AMOT/CCDC85C/CGN/CLDN1/CLDN15/CLDN16/CRB2/CXADR/EPPK1/ILDR2/PRKCZ/SYNPO/WNK4	13
CC	GO:0030864	cortical actin cytoskeleton	8/740	73/19886	0.00564678088287456	0.0793084873873933	0.0682710349241861	CIB2/CORO1A/EPB41L2/KRT19/MLPH/MYO1A/MYZAP/SPTBN1	8
CC	GO:0034361	very-low-density lipoprotein particle	4/740	20/19886	0.00572482175668278	0.0793084873873933	0.0682710349241861	APOC1/APOE/APOL1/VLDLR	4
CC	GO:0034385	triglyceride-rich plasma lipoprotein particle	4/740	20/19886	0.00572482175668278	0.0793084873873933	0.0682710349241861	APOC1/APOE/APOL1/VLDLR	4
CC	GO:0030863	cortical cytoskeleton	10/740	105/19886	0.00575419158866444	0.0793084873873933	0.0682710349241861	CIB2/CORO1A/DMTN/EPB41L2/KRT19/MLPH/MYO1A/MYZAP/SELE/SPTBN1	10
CC	GO:0030139	endocytic vesicle	23/740	348/19886	0.00584921598952576	0.0793084873873933	0.0682710349241861	ABCA1/AMOT/APOE/AREG/ATP6V0E2/BTC/CORO1A/CSF3R/HBEGF/HP/HSPH1/IRGM/ITGB5/LRP2/LTF/MARCO/NOD2/PLEKHG5/ROR2/STX7/TAP1/TF/TLR2	23
CC	GO:1904813	ficolin-1-rich granule lumen	11/740	124/19886	0.00660228030410496	0.0855559549340757	0.0736490353011681	ACLY/ALAD/ALDOC/CFD/CRISPLD2/FCN1/HK3/KRT1/MIF/PKM/SERPINA1	11
CC	GO:1905370	serine-type endopeptidase complex	3/740	11/19886	0.00676926676750023	0.0855559549340757	0.0736490353011681	CFH/FCN1/FCN3	3
CC	GO:0098644	complex of collagen trimers	4/740	21/19886	0.00686674692529458	0.0855559549340757	0.0736490353011681	COL1A1/COL27A1/COL3A1/COL5A1	4
CC	GO:0035580	specific granule lumen	7/740	62/19886	0.00799852316627324	0.096332842807752	0.0829260914225882	CXCL1/HP/HPSE/LCN2/LTF/PTX3/SLPI	7
CC	GO:0031258	lamellipodium membrane	4/740	22/19886	0.0081496331225647	0.096332842807752	0.0829260914225882	APC2/CSPG4/EPHA2/PDPN	4
CC	GO:0031674	I band	12/740	146/19886	0.00846811563197853	0.0975950326585525	0.0840126208751554	BAG3/CRYAB/KRT19/KRT8/MYH6/MYL9/MYOZ1/MYZAP/NEXN/PALLD/RYR2/SYNPO	12
CC	GO:0071682	endocytic vesicle lumen	4/740	23/19886	0.00958004157899057	0.107717052875967	0.092725948017444	APOE/HP/HSPH1/LTF	4
CC	GO:0034358	plasma lipoprotein particle	5/740	36/19886	0.0102029613215417	0.109385236493738	0.0941619686223068	APOC1/APOE/APOL1/CETP/VLDLR	5
CC	GO:1990777	lipoprotein particle	5/740	36/19886	0.0102029613215417	0.109385236493738	0.0941619686223068	APOC1/APOE/APOL1/CETP/VLDLR	5
CC	GO:1905286	serine-type peptidase complex	3/740	13/19886	0.0111003983875791	0.116301901288045	0.100116033304243	CFH/FCN1/FCN3	3
CC	GO:0044304	main axon	7/740	67/19886	0.0120713689677632	0.123664468758641	0.106453943879455	CNTNAP1/LGI1/MAP1B/MAPT/MYOC/NRCAM/SPTBN1	7
CC	GO:0005884	actin filament	10/740	118/19886	0.0126893195469319	0.124463325768843	0.107141623050242	ACTL9/AMOT/APC2/ARPC3/CORO1A/DMTN/MYO1A/PALLD/RHOQ/SMTNL2	10
CC	GO:0034451	centriolar satellite	10/740	118/19886	0.0126893195469319	0.124463325768843	0.107141623050242	DCDC2/G6PD/IL4R/ITGB1BP1/KRT18/LHCGR/PDZD2/PODXL/RASSF7/TAP1	10
CC	GO:0045120	pronucleus	3/740	14/19886	0.0137425737585181	0.131985968805768	0.113617331293012	CCNA2/CENPF/EZH2	3
CC	GO:0032994	protein-lipid complex	5/740	39/19886	0.0142277721672926	0.133857203451467	0.115228144083121	APOC1/APOE/APOL1/CETP/VLDLR	5
CC	GO:0034364	high-density lipoprotein particle	4/740	26/19886	0.0148148093398226	0.136592542113164	0.11758280254975	APOC1/APOE/APOL1/CETP	4
CC	GO:0030017	sarcomere	15/740	216/19886	0.0154733964739562	0.13986736812733	0.120401867299928	BAG3/CRYAB/KRT19/KRT8/MYH6/MYL9/MYOM1/MYOZ1/MYZAP/NEXN/PALLD/RYR2/SPTBN1/SYNPO/TMOD2	15
CC	GO:1904724	tertiary granule lumen	6/740	55/19886	0.0160442674852109	0.140066790882103	0.120573536162924	ALDOC/CXCL1/HP/LTF/PPBP/PTX3	6
CC	GO:0016234	inclusion body	7/740	71/19886	0.0162690586510418	0.140066790882103	0.120573536162924	BAG3/GYS1/HSPB7/MAPT/SLC2A3/SNCB/URB2	7
CC	GO:0043025	neuronal cell body	28/740	489/19886	0.0164174878557065	0.140066790882103	0.120573536162924	APOD/APOE/ASS1/CRYAB/DNAJB1/ITGA8/KCND1/KCND2/MAP1B/MAPT/NEGR1/NGFR/NQO1/P2RX4/P2RX7/PPP1R1B/PRKAR2B/PRKCZ/PTK7/PTPRS/RGS7BP/ROR2/SLC2A3/SNCB/SNCG/SORL1/SYNPO/UCHL1	28
CC	GO:0005859	muscle myosin complex	3/740	15/19886	0.016710788500034	0.140066790882103	0.120573536162924	MYH13/MYH6/MYL9	3
CC	GO:0016459	myosin complex	6/740	56/19886	0.0174217586067912	0.143418405673763	0.123458702909028	CGN/MYH13/MYH6/MYL9/MYO16/MYO1A	6
CC	GO:0030027	lamellipodium	14/740	201/19886	0.0184764280531766	0.147506809185799	0.126978118650636	AMOT/APC2/ARHGEF6/ARPC3/CORO1A/CSPG4/EPHA2/ITGB1BP1/ITSN1/NEDD9/PALLD/PDPN/PLEKHG5/PODXL	14
CC	GO:0005604	basement membrane	8/740	90/19886	0.018867169191055	0.147506809185799	0.126978118650636	ADAMTS1/COL5A1/COLQ/EGFL6/FN1/NID2/TIMP1/TNC	8
CC	GO:0098636	protein complex involved in cell adhesion	6/740	57/19886	0.0188783118046901	0.147506809185799	0.126978118650636	EMILIN1/ITGA8/ITGB5/MMRN1/TNC/TSPAN32	6
CC	GO:0030666	endocytic vesicle membrane	14/740	202/19886	0.0192001303433175	0.147521001471156	0.126990335779486	APOE/AREG/ATP6V0E2/BTC/CORO1A/CSF3R/HBEGF/IRGM/LRP2/MARCO/ROR2/TAP1/TF/TLR2	14
CC	GO:0030669	clathrin-coated endocytic vesicle membrane	7/740	74/19886	0.020029815249057	0.151372866062545	0.130306131991277	APOE/AREG/BTC/HBEGF/LRP2/ROR2/TF	7
CC	GO:0101002	ficolin-1-rich granule	13/740	185/19886	0.021236557766349	0.157904082746563	0.135928391815171	ACLY/ALAD/ALDOC/CFD/CRISPLD2/FCN1/HK3/KRT1/MIF/PKM/SERPINA1/SERPINB12/SLC2A3	13
CC	GO:0098637	protein complex involved in cell-matrix adhesion	3/740	17/19886	0.0236377887027703	0.172968580825033	0.148896346548779	EMILIN1/MMRN1/TNC	3
CC	GO:0001772	immunological synapse	5/740	45/19886	0.0251938193710734	0.181474230157263	0.15621825498182	CORO1A/CRTAM/IL4I1/NEDD9/STX7	5
CC	GO:0005640	nuclear outer membrane	4/740	31/19886	0.0269599434705899	0.186910178429562	0.160897676145553	DHCR7/GUCY2F/ITPRIP/SYNE3	4
CC	GO:0008305	integrin complex	4/740	31/19886	0.0269599434705899	0.186910178429562	0.160897676145553	EMILIN1/ITGA8/ITGB5/TSPAN32	4
CC	GO:0014069	postsynaptic density	19/740	315/19886	0.0271648198585263	0.186910178429562	0.160897676145553	CAMK2N1/CLSTN2/DGKI/DMTN/DNAJB1/GRIN2C/ITGA8/MAP1B/NGFR/NRCAM/NTRK2/PRKCZ/PTPRS/RGS7BP/SEMA4B/SLC30A1/SPTBN1/SYN3/SYNPO	19
CC	GO:0043034	costamere	3/740	18/19886	0.0275982743779296	0.187100066003317	0.161061136849527	KRT19/KRT8/SYNM	3
CC	GO:0098839	postsynaptic density membrane	8/740	99/19886	0.0312893929332436	0.209049422351091	0.179955776290356	CLSTN2/GRIN2C/ITGA8/NRCAM/PTPRS/RGS7BP/SEMA4B/SLC30A1	8
CC	GO:0099572	postsynaptic specialization	20/740	346/19886	0.0351386255627766	0.231412948349143	0.199206944919801	CAMK2N1/CLSTN2/DGKI/DMTN/DNAJB1/GRIN2C/ITGA8/KCND2/MAP1B/NGFR/NRCAM/NTRK2/PRKCZ/PTPRS/RGS7BP/SEMA4B/SLC30A1/SPTBN1/SYN3/SYNPO	20
CC	GO:0000940	outer kinetochore	3/740	20/19886	0.0365056703315024	0.237029774969332	0.204042071385862	CCNB1/CENPF/ZWINT	3
CC	GO:0016328	lateral plasma membrane	6/740	67/19886	0.0381657091922649	0.2430564798854	0.209230032918817	ATP1B2/CLDN1/CLDN15/MYO1A/NKD2/SLC16A1	6
CC	GO:0099634	postsynaptic specialization membrane	9/740	122/19886	0.0385421551761587	0.2430564798854	0.209230032918817	CLSTN2/GRIN2C/ITGA8/KCND2/NRCAM/PTPRS/RGS7BP/SEMA4B/SLC30A1	9
CC	GO:0045121	membrane raft	17/740	286/19886	0.0396101391313088	0.2430564798854	0.209230032918817	ABCA1/ANGPT1/CXADR/FXYD1/HPSE/KCND2/KDR/MAPT/MYO1A/PDPN/PODXL/PTGIS/RHOQ/SELE/SERPINH1/SHH/TLR2	17
CC	GO:0016235	aggresome	4/740	35/19886	0.0399675257862674	0.2430564798854	0.209230032918817	BAG3/HSPB7/SLC2A3/URB2	4
CC	GO:0098857	membrane microdomain	17/740	287/19886	0.0407145163080461	0.2430564798854	0.209230032918817	ABCA1/ANGPT1/CXADR/FXYD1/HPSE/KCND2/KDR/MAPT/MYO1A/PDPN/PODXL/PTGIS/RHOQ/SELE/SERPINH1/SHH/TLR2	17
CC	GO:0043083	synaptic cleft	3/740	21/19886	0.0414454908992037	0.2430564798854	0.209230032918817	APOE/COLQ/LGI1	3
CC	GO:0097038	perinuclear endoplasmic reticulum	3/740	21/19886	0.0414454908992037	0.2430564798854	0.209230032918817	DGAT2/NOX4/PIK3R1	3
CC	GO:0032279	asymmetric synapse	19/740	331/19886	0.041651761195112	0.2430564798854	0.209230032918817	CAMK2N1/CLSTN2/DGKI/DMTN/DNAJB1/GRIN2C/ITGA8/MAP1B/NGFR/NRCAM/NTRK2/PRKCZ/PTPRS/RGS7BP/SEMA4B/SLC30A1/SPTBN1/SYN3/SYNPO	19
CC	GO:0031965	nuclear membrane	18/740	311/19886	0.0434935625823298	0.250631654380675	0.215750961757083	BCL2/CENPF/CREB3L4/DHCR7/DTL/GATA6/GUCY2F/HOXA7/ITPRIP/LMNB1/LMNB2/LPIN1/NR4A1/RAP1GAP2/SH3BGRL2/SLC30A1/SYNE3/TMEM97	18
CC	GO:0045177	apical part of cell	25/740	469/19886	0.0465234756721861	0.262560478877546	0.226019638170647	ATP1B2/C5AR1/CA12/CLDN1/CRB2/CSPG4/DDR2/FN1/FRMD1/FXYD1/ITGA8/LRP2/MUC1/MYO1A/OSMR/PDPN/PODXL/PRKCZ/SLC16A1/SLC2A5/SLC39A14/SLC39A8/STC1/TF/VCAM1	25
CC	GO:0031430	M band	3/740	22/19886	0.0467027316007783	0.262560478877546	0.226019638170647	CRYAB/MYOM1/SPTBN1	3
CC	GO:0016324	apical plasma membrane	22/740	403/19886	0.0478752319253207	0.265909420693649	0.228902503942244	ATP1B2/CA12/CLDN1/CRB2/CSPG4/DDR2/FN1/FRMD1/FXYD1/LRP2/MUC1/MYO1A/OSMR/PDPN/PODXL/PRKCZ/SLC16A1/SLC2A5/SLC39A14/SLC39A8/STC1/TF	22
CC	GO:0005635	nuclear envelope	26/740	494/19886	0.0487744734280999	0.267678955361358	0.230425770456061	AGPAT5/BCL2/CENPF/CREB3L4/DHCR7/DTL/GATA6/GUCY2F/HOXA7/ITPRIP/ITSN1/LMNB1/LMNB2/LPIN1/MYZAP/NR4A1/PGRMC2/PRKCZ/RAP1GAP2/RNF180/SH3BGRL2/SLC30A1/SORL1/SYNE3/TMEM97/TNMD	26
MF	GO:0005539	glycosaminoglycan binding	37/704	240/18496	3.69916905598315e-13	3.01482278062627e-10	2.7023403419498e-10	ADAMTS1/ADAMTS3/ADAMTS5/APOE/BGN/CFH/COL5A1/COLQ/CRISPLD2/CXCL10/CXCL6/ECM2/EPYC/FGF10/FGF9/FGFR2/FN1/HBEGF/HMMR/LGR6/LTF/LXN/NOD2/PCOLCE/PCOLCE2/PF4/PTPRS/RSPO3/SFRP1/SHH/SOD3/SULF2/TENM1/THBS1/TLR2/VCAN/VEGFB	37
MF	GO:0008201	heparin binding	29/704	174/18496	1.90245302128738e-11	7.75249606174605e-09	6.9489599830181e-09	ADAMTS1/ADAMTS3/ADAMTS5/APOE/CFH/COL5A1/COLQ/CRISPLD2/CXCL10/CXCL6/ECM2/FGF10/FGF9/FGFR2/FN1/HBEGF/LGR6/LTF/LXN/PCOLCE/PCOLCE2/PF4/PTPRS/RSPO3/SFRP1/SOD3/TENM1/THBS1/VEGFB	29
MF	GO:1901681	sulfur compound binding	34/704	275/18496	1.50308355779888e-09	4.08337699868695e-07	3.66014031267516e-07	ADAMTS1/ADAMTS3/ADAMTS5/APOE/CBS/CFH/CHST15/COL5A1/COLQ/CRISPLD2/CXCL10/CXCL6/ECM2/FGF10/FGF9/FGFR2/FN1/HBEGF/LGR6/LTF/LXN/PCOLCE/PCOLCE2/PF4/PTPRS/RRM2/RSPO3/RYR2/SFRP1/SOD3/TENM1/TF/THBS1/VEGFB	34
MF	GO:0005201	extracellular matrix structural constituent	21/704	166/18496	1.40835732659364e-06	0.000286952805293454	0.000257210522277891	BGN/CHADL/COL1A1/COL24A1/COL27A1/COL3A1/COL5A1/COL6A3/COLQ/DPT/EMILIN1/FN1/MFAP4/MMRN1/NID2/PCOLCE/PRG4/SRPX2/THBS1/TNC/VCAN	21
MF	GO:0045236	CXCR chemokine receptor binding	7/704	18/18496	2.47678581941668e-06	0.000403716088564918	0.000361871443931615	CXCL1/CXCL10/CXCL2/CXCL6/PF4/PPBP/TFF2	7
MF	GO:0120020	cholesterol transfer activity	7/704	22/18496	1.16166656973317e-05	0.00157793042388756	0.00141437999893828	ABCA1/ABCG1/APOE/CETP/GRAMD1B/GRAMD1C/STAR	7
MF	GO:0120015	sterol transfer activity	7/704	23/18496	1.615240158612e-05	0.00188060104181254	0.0016856792031229	ABCA1/ABCG1/APOE/CETP/GRAMD1B/GRAMD1C/STAR	7
MF	GO:0005536	glucose binding	5/704	11/18496	3.00573477574689e-05	0.00306209230279215	0.00274471043995835	G6PD/GCK/GYS1/HK3/SLC2A3	5
MF	GO:0043394	proteoglycan binding	8/704	36/18496	4.97258486540915e-05	0.00450295185034273	0.00403622677964205	APOE/CFH/COL5A1/FN1/HPSE/PTPRS/THBS1/TNC	8
MF	GO:0005178	integrin binding	17/704	154/18496	8.1555964790985e-05	0.00618645898236314	0.00554524059897968	ADAMTS5/CIB2/COL3A1/COL5A1/CXADR/ECM2/EGFL6/EMILIN1/ESM1/FN1/ITGA8/ITGB1BP1/ITGB5/KDR/THBS1/TLN2/VCAM1	17
MF	GO:0008009	chemokine activity	9/704	49/18496	8.34982193938584e-05	0.00618645898236314	0.00554524059897968	CCL18/CCL21/CCL4/CXCL1/CXCL10/CXCL2/CXCL6/PF4/PPBP	9
MF	GO:0032934	sterol binding	10/704	62/18496	0.000107383242152829	0.00681893242188029	0.00611215899358724	ABCA1/ABCG1/APOD/CETP/GPR183/GRAMD1B/GRAMD1C/RORC/SIDT1/STAR	10
MF	GO:0005496	steroid binding	13/704	102/18496	0.000130307284460556	0.00681893242188029	0.00611215899358724	ABCA1/ABCG1/APOD/CETP/ESRRG/GPR183/GRAMD1B/GRAMD1C/HSD11B1/PGRMC2/RORC/SIDT1/STAR	13
MF	GO:0071813	lipoprotein particle binding	7/704	31/18496	0.000132848169074211	0.00681893242188029	0.00611215899358724	ABCA1/APOE/APOL5/MAPT/SORL1/THBS1/VLDLR	7
MF	GO:0071814	protein-lipid complex binding	7/704	31/18496	0.000132848169074211	0.00681893242188029	0.00611215899358724	ABCA1/APOE/APOL5/MAPT/SORL1/THBS1/VLDLR	7
MF	GO:0001228	DNA-binding transcription activator activity, RNA polymerase II-specific	35/704	471/18496	0.000133868611963294	0.00681893242188029	0.00611215899358724	ATF3/CEBPD/CREB3L4/CSRNP1/CTCFL/EBF2/EGR1/EGR2/EGR3/ESRRG/FOS/FOSB/FOXF1/HHEX/HLF/HOXA7/IRF1/JUN/JUNB/JUND/KLF4/MAFF/MITF/MYC/NR4A1/NR4A2/NR4A3/OSR2/SIX1/SOX17/SOX9/TCF21/TEAD4/TEF/ZBTB16	35
MF	GO:0001216	DNA-binding transcription activator activity	35/704	475/18496	0.000157642857548315	0.00755758405305158	0.00677425034913503	ATF3/CEBPD/CREB3L4/CSRNP1/CTCFL/EBF2/EGR1/EGR2/EGR3/ESRRG/FOS/FOSB/FOXF1/HHEX/HLF/HOXA7/IRF1/JUN/JUNB/JUND/KLF4/MAFF/MITF/MYC/NR4A1/NR4A2/NR4A3/OSR2/SIX1/SOX17/SOX9/TCF21/TEAD4/TEF/ZBTB16	35
MF	GO:0004857	enzyme inhibitor activity	30/704	386/18496	0.000184061862809184	0.00833391212163805	0.00747011302863004	ANGPTL4/APOC1/C3/CAMK2N1/CDKN1A/COL6A3/CRB2/ELFN1/ITIH5/ITPRIP/LTF/LXN/MYOZ1/NAIP/PPP1R14A/PPP1R1A/PPP1R1B/PPP1R36/PRKAR2B/RGS2/SERPINA1/SERPINB12/SERPINH1/SLPI/SNCB/SOCS3/SPINK2/SPP2/THBS1/TIMP1	30
MF	GO:0005518	collagen binding	10/704	68/18496	0.000236562082350192	0.0101472682692319	0.00909551718288273	CHADL/DDR2/ECM2/FN1/NID2/PCOLCE/PCOLCE2/SERPINH1/SMAD7/THBS1	10
MF	GO:0003779	actin binding	32/704	438/18496	0.000345664266070739	0.0138730549343652	0.01243513093245	ANKRD35/ARPC3/CGN/COBLL1/CORO1A/CXCR4/DAAM1/DAAM2/DIXDC1/DMTN/EPB41L1/EPB41L2/FAM107A/LIMCH1/MAP1B/MAPT/MARCKSL1/MLPH/MYH13/MYH6/MYO16/MYO1A/MYOZ1/NEXN/NOD2/PALLD/SPTBN1/SYNE3/SYNPO/TLN2/TMOD2/TNS1	32
MF	GO:0015248	sterol transporter activity	7/704	36/18496	0.000357465219167692	0.0138730549343652	0.01243513093245	ABCA1/ABCG1/APOE/CETP/GRAMD1B/GRAMD1C/STAR	7
MF	GO:0042379	chemokine receptor binding	10/704	74/18496	0.000476381058743287	0.0176477528579899	0.0158185863525283	CCL18/CCL21/CCL4/CXCL1/CXCL10/CXCL2/CXCL6/PF4/PPBP/TFF2	10
MF	GO:0019838	growth factor binding	14/704	135/18496	0.000640100347591383	0.0226683662043859	0.0203188196911124	COL1A1/COL3A1/COL5A1/EPHA2/FGFR2/KDR/LRP2/NGFR/NKD2/NTRK2/OSMR/SRPX2/THBS1/TSKU	14
MF	GO:0004879	nuclear receptor activity	8/704	52/18496	0.000723457742651199	0.0226683662043859	0.0203188196911124	ESRRG/NR1D2/NR4A1/NR4A2/NR4A3/RORC/RXRG/THRB	8
MF	GO:0015485	cholesterol binding	8/704	52/18496	0.000723457742651199	0.0226683662043859	0.0203188196911124	ABCA1/ABCG1/APOD/CETP/GRAMD1B/GRAMD1C/SIDT1/STAR	8
MF	GO:0098531	ligand-activated transcription factor activity	8/704	52/18496	0.000723457742651199	0.0226683662043859	0.0203188196911124	ESRRG/NR1D2/NR4A1/NR4A2/NR4A3/RORC/RXRG/THRB	8
MF	GO:0005126	cytokine receptor binding	22/704	273/18496	0.000796199891323238	0.0226683662043859	0.0203188196911124	CCL18/CCL21/CCL4/CD300LF/CXCL1/CXCL10/CXCL2/CXCL6/GH1/GREM1/IL1RAP/IL6/MIF/OSMR/PF4/PIK3R1/PPBP/SMAD7/TFF2/TNFSF14/TRAF5/VEGFB	22
MF	GO:0001664	G protein-coupled receptor binding	23/704	291/18496	0.000797797899390686	0.0226683662043859	0.0203188196911124	ADM/ADRB1/C3/CCL18/CCL21/CCL4/CXCL1/CXCL10/CXCL2/CXCL6/FCN1/GNAL/MARCO/MRAP2/MYOC/PF4/PPBP/RSPO3/RTP4/SFRP1/TFF2/UCHL1/ZBTB16	23
MF	GO:0032036	myosin heavy chain binding	4/704	12/18496	0.000806604441628454	0.0226683662043859	0.0203188196911124	CORO1A/LIMCH1/MYL9/NKD2	4
MF	GO:0120013	lipid transfer activity	8/704	54/18496	0.000935712488848298	0.0254201892803788	0.0227854199038849	ABCA1/ABCG1/APOE/CETP/GRAMD1B/GRAMD1C/STAR/TTPA	8
MF	GO:0001221	transcription coregulator binding	12/704	112/18496	0.00114731580617926	0.0294511448519753	0.0263985722018352	EZH2/FOS/GATA6/HES1/JUND/MYC/PER2/PER3/SIX1/STK36/THRB/ZBTB16	12
MF	GO:0017147	Wnt-protein binding	6/704	32/18496	0.00115636396964811	0.0294511448519753	0.0263985722018352	FRZB/FZD10/ROR2/SFRP1/SFRP4/WIF1	6
MF	GO:0061134	peptidase regulator activity	19/704	228/18496	0.0011928802483937	0.0294605273466928	0.0264069822132449	C3/COL6A3/CRB2/FN1/ITIH5/LTF/LXN/NAIP/PCOLCE/PCOLCE2/PRSS22/SERPINA1/SERPINB12/SERPINH1/SLPI/SPINK2/SPP2/THBS1/TIMP1	19
MF	GO:0030020	extracellular matrix structural constituent conferring tensile strength	7/704	45/18496	0.0014449203998985	0.0346355919387434	0.0310456581278501	COL1A1/COL24A1/COL27A1/COL3A1/COL5A1/COL6A3/COLQ	7
MF	GO:0016530	metallochaperone activity	4/704	14/18496	0.00153488777988261	0.0357409583029808	0.0320364547139408	NUBP2/NUBPL/SCO1/TF	4
MF	GO:0033218	amide binding	28/704	405/18496	0.00180932099930079	0.0404176354613627	0.0362284004006274	APOE/CD1D/CD300LF/CLSTN2/CRYAB/DHCR24/EPDR1/FASN/FKBP10/GNRHR2/LBP/LHCGR/LNPEP/MARCO/MICB/NGFR/NOD2/NPR3/NPY1R/NPY5R/PIK3R1/QRFPR/RYR2/SORL1/TAP1/TLR2/TMEM158/TYMS	28
MF	GO:0005125	cytokine activity	19/704	237/18496	0.00186900998219187	0.0404176354613627	0.0362284004006274	AREG/CCL18/CCL21/CCL4/CXCL1/CXCL10/CXCL2/CXCL6/GDF5/GREM1/IL17D/IL6/INHBB/MIF/PF4/PPBP/SECTM1/TIMP1/TNFSF14	19
MF	GO:0004714	transmembrane receptor protein tyrosine kinase activity	8/704	60/18496	0.00188450324850526	0.0404176354613627	0.0362284004006274	DDR2/EFNA3/EPHA2/FGFR2/KDR/MST1R/NTRK2/ROR2	8
MF	GO:0004866	endopeptidase inhibitor activity	15/704	168/18496	0.00193792730227792	0.0404977115732437	0.0363001767282288	C3/COL6A3/CRB2/ITIH5/LTF/LXN/NAIP/SERPINA1/SERPINB12/SERPINH1/SLPI/SPINK2/SPP2/THBS1/TIMP1	15
MF	GO:0015026	coreceptor activity	7/704	49/18496	0.00239897435655188	0.0488791025147445	0.0438128474591317	CSF2RB/CSPG4/CXCR4/IL1RAP/KDR/LBP/NGFR	7
MF	GO:0038024	cargo receptor activity	8/704	64/18496	0.00285471090572119	0.0558604354018109	0.0500705743220623	ABCA1/EGFEM1P/HMMR/LRP2/MARCO/PRG4/SORL1/VLDLR	8
MF	GO:0030414	peptidase inhibitor activity	15/704	175/18496	0.0028786972845105	0.0558604354018109	0.0500705743220623	C3/COL6A3/CRB2/ITIH5/LTF/LXN/NAIP/SERPINA1/SERPINB12/SERPINH1/SLPI/SPINK2/SPP2/THBS1/TIMP1	15
MF	GO:0098631	cell adhesion mediator activity	8/704	65/18496	0.00314924826265953	0.0596892403271516	0.0535025286238853	CXADR/EMILIN1/KRT18/NEXN/NRCAM/PALLD/STXBP6/VCAM1	8
MF	GO:0005200	structural constituent of cytoskeleton	11/704	112/18496	0.00361285545737155	0.0669199363126776	0.0599837724262167	ACTL9/ARPC3/KRT19/KRT2/KRT6A/LMNB1/LMNB2/SPTBN1/SYNM/TLN2/TUBG2	11
MF	GO:0030297	transmembrane receptor protein tyrosine kinase activator activity	4/704	18/18496	0.0041567788390795	0.0752838834188843	0.0674808073525421	AREG/BTC/GREM1/HBEGF	4
MF	GO:0061135	endopeptidase regulator activity	15/704	184/18496	0.00461191256807907	0.0817110596300966	0.0732418151543907	C3/COL6A3/CRB2/ITIH5/LTF/LXN/NAIP/SERPINA1/SERPINB12/SERPINH1/SLPI/SPINK2/SPP2/THBS1/TIMP1	15
MF	GO:0051087	protein-folding chaperone binding	12/704	133/18496	0.00485217996710363	0.0824022725055779	0.0738613847192394	BAG3/DNAJA4/DNAJB1/DNAJB4/HES1/HSPA2/HSPB6/LRP2/MAPT/NOD2/PDPN/SDF2L1	12
MF	GO:0008307	structural constituent of muscle	6/704	42/18496	0.00485313997578864	0.0824022725055779	0.0738613847192394	ASPH/KRT19/MYL9/MYOM1/NEXN/SYNM	6
MF	GO:0008330	protein tyrosine/threonine phosphatase activity	3/704	10/18496	0.00539160250784311	0.0861599224292575	0.0772295591422728	DUSP1/DUSP4/DUSP5	3
MF	GO:0033550	MAP kinase tyrosine phosphatase activity	3/704	10/18496	0.00539160250784311	0.0861599224292575	0.0772295591422728	DUSP1/DUSP4/DUSP5	3
MF	GO:0071723	lipopeptide binding	3/704	10/18496	0.00539160250784311	0.0861599224292575	0.0772295591422728	CD1D/LBP/TLR2	3
MF	GO:0019887	protein kinase regulator activity	17/704	226/18496	0.00599125456747798	0.0939013937018183	0.0841686370410874	AREG/BTC/CAB39L/CAMK2N1/CCNA2/CCNB1/CDKN1A/CXCL10/GREM1/HBEGF/IRGM/ITPRIP/LTF/MLST8/PPP1R1B/PRKAR2B/SOCS3	17
MF	GO:0004864	protein phosphatase inhibitor activity	6/704	44/18496	0.00612585713081798	0.0941995011625784	0.0844358460533799	ELFN1/MYOZ1/PPP1R14A/PPP1R1A/PPP1R1B/PPP1R36	6
MF	GO:0042277	peptide binding	22/704	325/18496	0.00677681016895718	0.102279634957409	0.0916784845469061	APOE/CD1D/CLSTN2/CRYAB/DHCR24/GNRHR2/LBP/LHCGR/LNPEP/MARCO/MICB/NGFR/NOD2/NPR3/NPY1R/NPY5R/PIK3R1/QRFPR/SORL1/TAP1/TLR2/TMEM158	22
MF	GO:0017022	myosin binding	8/704	74/18496	0.0069844238209188	0.103026913594441	0.0923483087304382	CORO1A/CXCR4/LARP6/LIMCH1/MLPH/MYL9/MYOC/NKD2	8
MF	GO:0019215	intermediate filament binding	3/704	11/18496	0.00720556328206517	0.103026913594441	0.0923483087304382	EPPK1/FAM83H/SYNM	3
MF	GO:0048407	platelet-derived growth factor binding	3/704	11/18496	0.00720556328206517	0.103026913594441	0.0923483087304382	COL1A1/COL3A1/COL5A1	3
MF	GO:0001222	transcription corepressor binding	6/704	47/18496	0.00846700444365867	0.116959468162404	0.104836772237272	EZH2/HES1/PER2/PER3/STK36/ZBTB16	6
MF	GO:0019212	phosphatase inhibitor activity	6/704	47/18496	0.00846700444365867	0.116959468162404	0.104836772237272	ELFN1/MYOZ1/PPP1R14A/PPP1R1A/PPP1R1B/PPP1R36	6
MF	GO:0030021	extracellular matrix structural constituent conferring compression resistance	4/704	22/18496	0.00880929132944953	0.119040153028324	0.106701796837787	BGN/CHADL/PRG4/VCAN	4
MF	GO:0008083	growth factor activity	13/704	162/18496	0.00911551240772251	0.119040153028324	0.106701796837787	AREG/BTC/CXCL1/FGF10/FGF9/GDF5/GH1/HBEGF/IL6/INHBB/PPBP/TIMP1/VEGFB	13
MF	GO:0008603	cAMP-dependent protein kinase regulator activity	3/704	12/18496	0.00933854956221075	0.119040153028324	0.106701796837787	CXCL10/PPP1R1B/PRKAR2B	3
MF	GO:0035259	nuclear glucocorticoid receptor binding	3/704	12/18496	0.00933854956221075	0.119040153028324	0.106701796837787	NR4A1/NR4A2/NR4A3	3
MF	GO:0019207	kinase regulator activity	18/704	256/18496	0.0093760769180517	0.119040153028324	0.106701796837787	AREG/BTC/CAB39L/CAMK2N1/CCNA2/CCNB1/CDKN1A/CXCL10/GREM1/HBEGF/IRGM/ITPRIP/LTF/MLST8/PIK3R1/PPP1R1B/PRKAR2B/SOCS3	18
MF	GO:0019955	cytokine binding	12/704	145/18496	0.00949399993477429	0.119040153028324	0.106701796837787	BGN/CCR1/CSF3R/CXCR4/GDF5/GREM1/IL18R1/OSMR/PDPN/THBS1/TSKU/ZFP36	12
MF	GO:0016248	channel inhibitor activity	5/704	35/18496	0.00992379912538085	0.122543883139173	0.109842369904534	BCL2/NEDD4L/SLC30A1/STX7/WNK4	5
MF	GO:0019199	transmembrane receptor protein kinase activity	8/704	79/18496	0.0102558794555633	0.124754354571404	0.111823728863487	DDR2/EFNA3/EPHA2/FGFR2/KDR/MST1R/NTRK2/ROR2	8
MF	GO:0004865	protein serine/threonine phosphatase inhibitor activity	3/704	13/18496	0.0118010616820871	0.137398075298586	0.123156944471706	MYOZ1/PPP1R14A/PPP1R1A	3
MF	GO:0017017	MAP kinase tyrosine/serine/threonine phosphatase activity	3/704	13/18496	0.0118010616820871	0.137398075298586	0.123156944471706	DUSP1/DUSP4/DUSP5	3
MF	GO:0034236	protein kinase A catalytic subunit binding	3/704	13/18496	0.0118010616820871	0.137398075298586	0.123156944471706	PRKAR2B/RYR2/SOX9	3
MF	GO:0019209	kinase activator activity	11/704	133/18496	0.0127588691000862	0.146457441078454	0.131277318835579	AREG/BTC/CAB39L/CCNB1/CDKN1A/GREM1/HBEGF/IRGM/LTF/MLST8/PIK3R1	11
MF	GO:0098632	cell-cell adhesion mediator activity	6/704	52/18496	0.0136927073316868	0.153359955744142	0.137464396882705	CXADR/KRT18/NEXN/NRCAM/PALLD/STXBP6	6
MF	GO:0003707	nuclear steroid receptor activity	4/704	25/18496	0.0139247076381184	0.153359955744142	0.137464396882705	ESRRG/NR4A3/PGRMC2/RXRG	4
MF	GO:0070412	R-SMAD binding	4/704	25/18496	0.0139247076381184	0.153359955744142	0.137464396882705	FOS/JUN/LDLRAD4/PMEPA1	4
MF	GO:0005319	lipid transporter activity	13/704	172/18496	0.0145384539843348	0.154542282374027	0.138524176903551	ABCA1/ABCA8/ABCA9/ABCG1/APOD/APOE/ATP9A/CETP/GRAMD1B/GRAMD1C/STAR/TMEM30B/TTPA	13
MF	GO:0072341	modified amino acid binding	8/704	84/18496	0.0145454312138098	0.154542282374027	0.138524176903551	CBS/CD300LF/FASN/GRAMD1B/NOX4/SMPD3/THBS1/TYMS	8
MF	GO:1990825	sequence-specific mRNA binding	3/704	14/18496	0.0146009272917792	0.154542282374027	0.138524176903551	LARP6/NOVA1/TYMS	3
MF	GO:0001530	lipopolysaccharide binding	5/704	39/18496	0.0155478472151384	0.16245507026074	0.145616814673496	LBP/LTF/NR4A1/P2RX7/TLR2	5
MF	GO:0001848	complement binding	4/704	26/18496	0.0159722195366643	0.164776695220018	0.147697806241773	CFB/CFH/CFHR2/PTX3	4
MF	GO:0004713	protein tyrosine kinase activity	11/704	138/18496	0.0164385649862259	0.165400376095977	0.148256843410536	DDR2/DYRK4/EFNA3/EPHA2/FGFR2/KDR/MST1R/NTRK2/PKM/ROR2/TTK	11
MF	GO:0070851	growth factor receptor binding	11/704	138/18496	0.0164385649862259	0.165400376095977	0.148256843410536	AREG/BTC/CD300LF/ESM1/FGF10/FGF9/GREM1/HBEGF/IL1RAP/IL6/VEGFB	11
MF	GO:0005041	low-density lipoprotein particle receptor activity	3/704	15/18496	0.0177435423843157	0.174497035309081	0.15641064579206	LRP2/SORL1/VLDLR	3
MF	GO:0015271	outward rectifier potassium channel activity	4/704	27/18496	0.0181990773021741	0.174497035309081	0.15641064579206	KCND1/KCND2/KCNK5/KCNT2	4
MF	GO:0099604	ligand-gated calcium channel activity	4/704	27/18496	0.0181990773021741	0.174497035309081	0.15641064579206	GRIN2C/P2RX4/RASA3/RYR2	4
MF	GO:0140326	ATPase-coupled intramembrane lipid transporter activity	4/704	27/18496	0.0181990773021741	0.174497035309081	0.15641064579206	ABCA1/ABCG1/ATP9A/TMEM30B	4
MF	GO:0043178	alcohol binding	8/704	89/18496	0.0200101368670703	0.187949193930366	0.168468505763867	ABCA1/ABCG1/APOD/CETP/GRAMD1B/GRAMD1C/SIDT1/STAR	8
MF	GO:0030295	protein kinase activator activity	10/704	124/18496	0.0200632881864317	0.187949193930366	0.168468505763867	AREG/BTC/CAB39L/CCNB1/CDKN1A/GREM1/HBEGF/IRGM/LTF/MLST8	10
MF	GO:0003953	NAD+ nucleosidase activity	3/704	16/18496	0.0212320958890772	0.192268423884421	0.172340053181516	IL18R1/IL1RAP/TLR2	3
MF	GO:0050135	NAD(P)+ nucleosidase activity	3/704	16/18496	0.0212320958890772	0.192268423884421	0.172340053181516	IL18R1/IL1RAP/TLR2	3
MF	GO:0061809	NAD+ nucleotidase, cyclic ADP-ribose generating	3/704	16/18496	0.0212320958890772	0.192268423884421	0.172340053181516	IL18R1/IL1RAP/TLR2	3
MF	GO:0015144	carbohydrate transmembrane transporter activity	5/704	43/18496	0.0229757682816035	0.205771990653921	0.184443992914203	AQP3/AQP9/PPBP/SLC2A3/SLC2A5	5
MF	GO:0070888	E-box binding	6/704	59/18496	0.0242847717176706	0.215131401629364	0.192833313181503	BHLHE41/CIART/HES1/MITF/MYC/TCF21	6
MF	GO:0034185	apolipoprotein binding	3/704	17/18496	0.0250677788056607	0.21967999706036	0.196910452644352	ABCA1/MAPT/VLDLR	3
MF	GO:0140297	DNA-binding transcription factor binding	27/704	477/18496	0.0265805449862893	0.230458980466231	0.206572208516067	BCL2/BHLHE41/CENPF/CITED2/CREM/EGR2/FOS/GABARAPL1/GATA6/GSC/HES1/HHEX/HOXA7/JUN/KDM5D/KLF4/LMO3/MYC/NR4A1/NR4A2/NR4A3/PITX2/SIK1/SOX17/SOX9/TCF21/TOB2	27
MF	GO:0016835	carbon-oxygen lyase activity	7/704	77/18496	0.0270986711805231	0.232478073811856	0.20838202547682	ALAD/CA12/CA3/CBS/FASN/NEIL2/PTGIS	7
MF	GO:0016836	hydro-lyase activity	6/704	61/18496	0.0280994828035989	0.23855290088472	0.213827204667738	ALAD/CA12/CA3/CBS/FASN/PTGIS	6
MF	GO:0030228	lipoprotein particle receptor activity	3/704	18/18496	0.0292499787989769	0.24079528001178	0.215837164130675	LRP2/SORL1/VLDLR	3
MF	GO:0033549	MAP kinase phosphatase activity	3/704	18/18496	0.0292499787989769	0.24079528001178	0.215837164130675	DUSP1/DUSP4/DUSP5	3
MF	GO:0043395	heparan sulfate proteoglycan binding	3/704	18/18496	0.0292499787989769	0.24079528001178	0.215837164130675	APOE/CFH/PTPRS	3
MF	GO:0004896	cytokine receptor activity	8/704	96/18496	0.0299118271932597	0.243781391625067	0.218513769180234	CCR1/CSF2RB/CSF3R/CXCR4/IL18R1/IL1RAP/IL4R/OSMR	8
MF	GO:0046332	SMAD binding	7/704	79/18496	0.030637199256371	0.247220964296459	0.221596834642225	CITED2/COL3A1/FOS/JUN/LDLRAD4/PMEPA1/SMAD7	7
MF	GO:0005507	copper ion binding	6/704	63/18496	0.0322894947317016	0.257857666171869	0.231131056278046	CUTC/P2RX4/SCO1/SNCB/SNCG/SOD3	6
MF	GO:0030246	carbohydrate binding	17/704	273/18496	0.0325881467677332	0.257857666171869	0.231131056278046	CD69/CHI3L2/FCN1/FCN3/G6PD/GCK/GYS1/HK3/KRT1/LY75/PRG4/PTX3/SELE/SIGLEC16/SLC2A3/SLC2A5/VCAN	17
MF	GO:0005249	voltage-gated potassium channel activity	8/704	99/18496	0.0350368239119817	0.270514547841719	0.242476068714437	KCND1/KCND2/KCNH3/KCNH8/KCNJ3/KCNK5/KCNQ4/KCNT2	8
MF	GO:0140359	ABC-type transporter activity	5/704	48/18496	0.0350557749188746	0.270514547841719	0.242476068714437	ABCA1/ABCA8/ABCA9/ABCG1/TAP1	5
MF	GO:0019956	chemokine binding	4/704	33/18496	0.035515406894557	0.270514547841719	0.242476068714437	CCR1/CXCR4/PDPN/ZFP36	4
MF	GO:0030296	protein tyrosine kinase activator activity	4/704	33/18496	0.035515406894557	0.270514547841719	0.242476068714437	AREG/BTC/GREM1/HBEGF	4
MF	GO:0060590	ATPase regulator activity	5/704	49/18496	0.0378636845483818	0.284382837517208	0.254906928300862	ATP1B2/BAG3/DNAJB1/DNAJB4/HSPH1	5
MF	GO:0001614	purinergic nucleotide receptor activity	3/704	20/18496	0.0386435367180707	0.284382837517208	0.254906928300862	GPR34/P2RX4/P2RX7	3
MF	GO:0016502	nucleotide receptor activity	3/704	20/18496	0.0386435367180707	0.284382837517208	0.254906928300862	GPR34/P2RX4/P2RX7	3
MF	GO:0008200	ion channel inhibitor activity	4/704	34/18496	0.0390808316588065	0.284382837517208	0.254906928300862	NEDD4L/SLC30A1/STX7/WNK4	4
MF	GO:0038187	pattern recognition receptor activity	4/704	34/18496	0.0390808316588065	0.284382837517208	0.254906928300862	FCN1/MARCO/NOD2/TLR2	4
MF	GO:0016247	channel regulator activity	10/704	139/18496	0.0398159127818888	0.287167866524242	0.257403292693347	BCL2/CACNB3/FXYD1/GEM/GPLD1/NEDD4L/PRKCZ/SLC30A1/STX7/WNK4	10
MF	GO:0001540	amyloid-beta binding	7/704	85/18496	0.0430714741122994	0.302614236220034	0.271248666369653	APOE/CLSTN2/CRYAB/MARCO/NGFR/SORL1/TLR2	7
MF	GO:0008013	beta-catenin binding	7/704	85/18496	0.0430714741122994	0.302614236220034	0.271248666369653	APC2/CXADR/KLF4/NR4A2/SMAD7/SOX17/SOX9	7
MF	GO:0042562	hormone binding	7/704	85/18496	0.0430714741122994	0.302614236220034	0.271248666369653	ALDH1A1/LHCGR/LRP2/MC1R/NPR3/PIK3R1/THRB	7
MF	GO:0001846	opsonin binding	3/704	21/18496	0.0438462181935318	0.302836168031597	0.271447595239171	CFH/CFHR2/PTX3	3
MF	GO:0016500	protein-hormone receptor activity	3/704	21/18496	0.0438462181935318	0.302836168031597	0.271447595239171	GNRHR2/LGR6/LHCGR	3
MF	GO:0002020	protease binding	10/704	142/18496	0.0449663112160695	0.30781032940263	0.275906191288893	ATP9A/BCL2/COL1A1/COL3A1/FN1/MIF/NTRK2/SERPINA1/THBS1/TIMP1	10
MF	GO:1990782	protein tyrosine kinase binding	9/704	123/18496	0.0453217662924118	0.30781032940263	0.275906191288893	ANGPT1/ANGPT2/GRB14/MST1/MYOC/NEDD9/NOX4/PIK3R1/PSG4	9
MF	GO:0033691	sialic acid binding	3/704	22/18496	0.0493783645404922	0.332589810747943	0.298117311797317	FCN1/SELE/SIGLEC16	3

## Sheet: KEGG
category	subcategory	ID	Description	GeneRatio	BgRatio	pvalue	p.adjust	qvalue	geneID	Count
NA	NA	hsa04820	Cytoskeleton in muscle cells	29/390	232/9397	9.4265545546316e-08	2.98821779381822e-05	2.6195898972871e-05	ATP1B2/BGN/COL1A1/COL24A1/COL27A1/COL3A1/COL5A1/COL6A3/DAAM1/DAAM2/FHL1/FN1/ITGA8/ITGB5/LMNB1/LMNB2/MYH13/MYH6/MYL9/MYOM1/MYOZ1/NID2/SPTBN1/SSPN/SYNE3/THBS1/TLN2/TMOD2/VCAN	29
Environmental Information Processing	Signal transduction	hsa04668	TNF signaling pathway	17/390	119/9397	7.58314831126699e-06	0.00120192900733582	0.0010536585021971	CREB3L4/CXCL1/CXCL10/CXCL2/CXCL6/FOS/IL18R1/IL6/IRF1/JUN/JUNB/NOD2/PIK3R1/SELE/SOCS3/TRAF5/VCAM1	17
Environmental Information Processing	Signal transduction	hsa04151	PI3K-Akt signaling pathway	33/390	362/9397	1.66072480272903e-05	0.00175483254155034	0.00153835560673847	ANGPT1/ANGPT2/AREG/BCL2/CDKN1A/COL1A1/COL6A3/CREB3L4/CSF3R/EFNA3/EPHA2/FGF10/FGF9/FGFR2/FN1/GH1/GYS1/IL4R/IL6/ITGA8/ITGB5/KDR/MLST8/MYC/NGFR/NR4A1/NTRK2/OSMR/PIK3R1/THBS1/TLR2/TNC/VEGFB	33
Environmental Information Processing	Signaling molecules and interaction	hsa04061	Viral protein interaction with cytokine and cytokine receptor	14/390	100/9397	6.06022432620939e-05	0.00480272777852094	0.00421026111084021	CCL18/CCL21/CCL4/CCR1/CXCL1/CXCL10/CXCL2/CXCL6/CXCR4/IL18R1/IL6/PF4/PPBP/TNFSF14	14
Organismal Systems	Immune system	hsa04610	Complement and coagulation cascades	12/390	88/9397	0.000260369770831024	0.0121564415483128	0.0106568174290373	C1R/C2/C3/C5AR1/C6/CFB/CFD/CFH/CFHR2/CFI/PROCR/SERPINA1	12
Human Diseases	Endocrine and metabolic disease	hsa04933	AGE-RAGE signaling pathway in diabetic complications	13/390	101/9397	0.000261825794424712	0.0121564415483128	0.0106568174290373	BCL2/COL1A1/COL3A1/EGR1/FN1/IL6/JUN/NOX4/PIK3R1/PRKCZ/SELE/VCAM1/VEGFB	13
Environmental Information Processing	Signaling molecules and interaction	hsa04060	Cytokine-cytokine receptor interaction	26/390	298/9397	0.000268438772360221	0.0121564415483128	0.0106568174290373	CCL18/CCL21/CCL4/CCR1/CSF2RB/CSF3R/CXCL1/CXCL10/CXCL2/CXCL6/CXCR4/GDF5/GH1/IL17D/IL18R1/IL1RAP/IL4R/IL6/INHBB/LEP/NGFR/OSMR/PF4/PPBP/TNFRSF21/TNFSF14	26
Environmental Information Processing	Signal transduction	hsa04064	NF-kappa B signaling pathway	13/390	105/9397	0.000385549514231004	0.0152773995014035	0.0133927725996033	BCL2/CCL21/CCL4/CXCL1/CXCL2/GADD45A/GADD45B/LBP/PPP1R13L/TNFSF14/TRAF5/TRIM25/VCAM1	13
Organismal Systems	Immune system	hsa04657	IL-17 signaling pathway	12/390	95/9397	0.000533647236388204	0.0187962415483401	0.016477528702513	CXCL1/CXCL10/CXCL2/CXCL6/FOS/FOSB/IL17D/IL6/JUN/JUND/LCN2/TRAF5	12
Environmental Information Processing	Signal transduction	hsa04010	MAPK signaling pathway	25/390	300/9397	0.000695082590772315	0.0202545516151767	0.0177559409809286	ANGPT1/ANGPT2/AREG/CACNB3/DUSP1/DUSP4/DUSP5/EFNA3/EPHA2/FGF10/FGF9/FGFR2/FOS/GADD45A/GADD45B/IL1RAP/JUN/JUND/KDR/MAPT/MYC/NGFR/NR4A1/NTRK2/VEGFB	25
Metabolism	Amino acid metabolism	hsa00250	Alanine, aspartate and glutamate metabolism	7/390	37/9397	0.000702839330495089	0.0202545516151767	0.0177559409809286	ALDH4A1/ALDH5A1/ASPA/ASS1/GFPT2/IL4I1/NAT8L	7
Cellular Processes	Cell growth and death	hsa04115	p53 signaling pathway	10/390	75/9397	0.00100338781476666	0.026506161440086	0.0232363493945964	BCL2/CCNB1/CDKN1A/GADD45A/GADD45B/GORAB/PPP1R13L/RRM2/SESN1/THBS1	10
Human Diseases	Cardiovascular disease	hsa05418	Fluid shear stress and atherosclerosis	14/390	142/9397	0.00226798058584888	0.0553038342856995	0.0484815283128829	ASS1/BCL2/DUSP1/FOS/GSTM5/GSTT2/JUN/KDR/KLF2/NQO1/PIK3R1/PRKCZ/SELE/VCAM1	14
Environmental Information Processing	Signaling molecules and interaction	hsa04514	Cell adhesion molecules	15/390	160/9397	0.00263174807584222	0.0595902957172846	0.0522392099264922	CDH3/CLDN1/CLDN15/CLDN16/CNTNAP1/CXADR/ITGA8/MPZ/NEGR1/NRCAM/NTNG2/PTPRS/SELE/VCAM1/VCAN	15
Human Diseases	Cancer: specific types	hsa05210	Colorectal cancer	10/390	87/9397	0.00311770898255811	0.0648380551496288	0.0568396033853628	APC2/AREG/BCL2/CDKN1A/FOS/GADD45A/GADD45B/JUN/MYC/PIK3R1	10
Human Diseases	Infectious disease: bacterial	hsa05150	Staphylococcus aureus infection	11/390	102/9397	0.00327258322521786	0.0648380551496288	0.0568396033853628	C1R/C2/C3/C5AR1/CFB/CFD/CFH/CFI/FCGR3B/KRT18/KRT19	11
Organismal Systems	Digestive system	hsa04979	Cholesterol metabolism	7/390	51/9397	0.00480342190434969	0.0895696908046384	0.0785203332971095	ABCA1/ANGPTL4/APOC1/APOE/CETP/LRP2/STAR	7
Environmental Information Processing	Signal transduction	hsa04310	Wnt signaling pathway	15/390	174/9397	0.00579742037599084	0.102099014399394	0.0895040338749463	APC2/DAAM1/DAAM2/FRZB/FZD10/JUN/LGR6/MYC/NKD2/ROR2/RSPO3/SFRP1/SFRP4/SOX17/WIF1	15
Human Diseases	Endocrine and metabolic disease	hsa04936	Alcoholic liver disease	13/390	144/9397	0.00678533704854594	0.113207991809951	0.0992426028152979	ACACA/ADH1C/C2/C3/C5AR1/CXCL1/CXCL2/FASN/IL6/LBP/LPIN1/NOX4/SCD	13
Human Diseases	Cancer: specific types	hsa05226	Gastric cancer	13/390	150/9397	0.00945074263733553	0.149794270801768	0.131315581908241	APC2/BCL2/CDKN1A/FGF10/FGF9/FGFR2/FZD10/GADD45A/GADD45B/MYC/PIK3R1/RXRG/SHH	13
Human Diseases	Infectious disease: parasitic	hsa05146	Amoebiasis	10/390	103/9397	0.0102551974632558	0.154804647421527	0.13570787620549	CD1D/COL1A1/COL3A1/CXCL1/CXCL2/FN1/GNAL/IL6/PIK3R1/TLR2	10
Organismal Systems	Environmental adaptation	hsa04710	Circadian rhythm	5/390	34/9397	0.0123744845822648	0.172535090512133	0.151251083829331	BHLHE41/NR1D2/PER2/PER3/RORC	5
Human Diseases	Endocrine and metabolic disease	hsa04930	Type II diabetes mellitus	6/390	47/9397	0.0125183188699655	0.172535090512133	0.151251083829331	GCK/HK3/PIK3R1/PKM/PRKCZ/SOCS3	6
Human Diseases	Cancer: specific types	hsa05222	Small cell lung cancer	9/390	93/9397	0.0148011547120632	0.187302928416386	0.164197154580527	BCL2/CDKN1A/FN1/GADD45A/GADD45B/MYC/PIK3R1/RXRG/TRAF5	9
Human Diseases	Infectious disease: bacterial	hsa05133	Pertussis	8/390	78/9397	0.0152232000425406	0.187302928416386	0.164197154580527	C1R/C2/C3/CXCL6/FOS/IL6/IRF1/JUN	8
Environmental Information Processing	Signal transduction	hsa04066	HIF-1 signaling pathway	10/390	110/9397	0.0158134545287668	0.187302928416386	0.164197154580527	ALDOC/ANGPT1/ANGPT2/BCL2/CDKN1A/HK3/IL6/PIK3R1/TF/TIMP1	10
Human Diseases	Immune disease	hsa05323	Rheumatoid arthritis	9/390	95/9397	0.0168280992733206	0.187302928416386	0.164197154580527	ANGPT1/ATP6V0E2/CXCL1/CXCL2/CXCL6/FOS/IL6/JUN/TLR2	9
Human Diseases	Cancer: specific types	hsa05216	Thyroid cancer	5/390	37/9397	0.0175231694949505	0.187302928416386	0.164197154580527	CDKN1A/GADD45A/GADD45B/MYC/RXRG	5
Human Diseases	Cardiovascular disease	hsa05417	Lipid and atherosclerosis	16/390	216/9397	0.0177834918519623	0.187302928416386	0.164197154580527	ABCA1/ABCG1/BCL2/CXCL1/CXCL2/FOS/HSPA2/IL6/JUN/LBP/PIK3R1/RXRG/SELE/TLR2/VCAM1/VLDLR	16
Environmental Information Processing	Signal transduction	hsa04020	Calcium signaling pathway	18/390	254/9397	0.0187185738222325	0.187302928416386	0.164197154580527	ADRB1/ASPH/CXCR4/FGF10/FGF9/FGFR2/GNAL/GRIN2C/KDR/LHCGR/MST1/MST1R/NTRK2/P2RX4/P2RX7/RYR2/TRDN/VEGFB	18
Human Diseases	Immune disease	hsa05321	Inflammatory bowel disease	7/390	66/9397	0.0190570900589898	0.187302928416386	0.164197154580527	IL18R1/IL4R/IL6/JUN/NOD2/RORC/TLR2	7
Metabolism	Amino acid metabolism	hsa00270	Cysteine and methionine metabolism	6/390	52/9397	0.01997957224973	0.187302928416386	0.164197154580527	BCAT2/BHMT2/CBS/DNMT1/IL4I1/SDSL	6
Human Diseases	Cancer: specific types	hsa05224	Breast cancer	12/390	148/9397	0.020057996971081	0.187302928416386	0.164197154580527	APC2/CDKN1A/FGF10/FGF9/FOS/FZD10/GADD45A/GADD45B/HES1/JUN/MYC/PIK3R1	12
Human Diseases	Cancer: overview	hsa05202	Transcriptional misregulation in cancer	15/390	201/9397	0.02008927307936	0.187302928416386	0.164197154580527	CCNA2/CDKN1A/GADD45A/GADD45B/HHEX/HOXA11/IL6/MITF/MYC/NGFR/NR4A3/PER2/RXRG/SIX1/ZBTB16	15
Organismal Systems	Endocrine system	hsa04928	Parathyroid hormone synthesis, secretion and action	10/390	115/9397	0.0209751468876237	0.189974901810763	0.166539512130306	BCL2/CDKN1A/CREB3L4/EGR1/FOS/HBEGF/JUND/NR4A2/RXRG/WNK4	10
Environmental Information Processing	Signal transduction	hsa04630	JAK-STAT signaling pathway	13/390	168/9397	0.0225070771670944	0.198187318388025	0.173738841289851	BCL2/CDKN1A/CSF2RB/CSF3R/FHL1/GH1/IL4R/IL6/LEP/MYC/OSMR/PIK3R1/SOCS3	13
Environmental Information Processing	Signal transduction	hsa04024	cAMP signaling pathway	16/390	226/9397	0.0259370885578173	0.218151380280021	0.191240127491036	ADRB1/ATP1B2/CREB3L4/FOS/FXYD1/GRIN2C/HCAR1/JUN/LHCGR/MYL9/NPY1R/PIK3R1/POPDC3/PPP1R1B/RYR2/SOX9	16
Cellular Processes	Cell growth and death	hsa04210	Apoptosis	11/390	137/9397	0.0270235534007494	0.218151380280021	0.191240127491036	BCL2/CSF2RB/CTSW/DFFB/FOS/GADD45A/GADD45B/JUN/LMNB1/LMNB2/PIK3R1	11
Human Diseases	Cancer: overview	hsa05230	Central carbon metabolism in cancer	7/390	71/9397	0.0273291271966615	0.218151380280021	0.191240127491036	FGFR2/G6PD/GCK/HK3/MYC/PIK3R1/PKM	7
Human Diseases	Infectious disease: bacterial	hsa05134	Legionellosis	6/390	56/9397	0.0277797715828374	0.218151380280021	0.191240127491036	C3/CXCL1/CXCL2/IL6/NAIP/TLR2	6
Organismal Systems	Digestive system	hsa04974	Protein digestion and absorption	9/390	105/9397	0.0300907416153708	0.218151380280021	0.191240127491036	ATP1B2/COL1A1/COL24A1/COL27A1/COL3A1/COL5A1/COL6A3/KCNK5/SLC7A7	9
Environmental Information Processing	Signal transduction	hsa04390	Hippo signaling pathway	12/390	157/9397	0.0301098009333716	0.218151380280021	0.191240127491036	AMOT/APC2/AREG/CRB2/FRMD1/FZD10/GDF5/MYC/NKD2/PRKCZ/SMAD7/TEAD4	12
Environmental Information Processing	Signal transduction	hsa04392	Hippo signaling pathway - multiple species	4/390	29/9397	0.0305404537347079	0.218151380280021	0.191240127491036	DCHS2/FRMD1/RASSF4/TEAD4	4
Environmental Information Processing	Signaling molecules and interaction	hsa04512	ECM-receptor interaction	8/390	89/9397	0.0310607223105988	0.218151380280021	0.191240127491036	COL1A1/COL6A3/FN1/HMMR/ITGA8/ITGB5/THBS1/TNC	8
Human Diseases	Cancer: specific types	hsa05218	Melanoma	7/390	73/9397	0.0312307703875367	0.218151380280021	0.191240127491036	CDKN1A/FGF10/FGF9/GADD45A/GADD45B/MITF/PIK3R1	7
Organismal Systems	Digestive system	hsa04975	Fat digestion and absorption	5/390	43/9397	0.031656036255145	0.218151380280021	0.191240127491036	ABCA1/DGAT2/LIPF/PLA2G2A/PLA2G3	5
Human Diseases	Cancer: specific types	hsa05213	Endometrial cancer	6/390	59/9397	0.0347948681225048	0.234680280741149	0.205730015326792	APC2/CDKN1A/GADD45A/GADD45B/MYC/PIK3R1	6
Environmental Information Processing	Membrane transport	hsa02010	ABC transporters	5/390	45/9397	0.0375901483663807	0.248251604836306	0.21762717475273	ABCA1/ABCA8/ABCA9/ABCG1/TAP1	5
Human Diseases	Infectious disease: viral	hsa05161	Hepatitis B	12/390	163/9397	0.0385694474662423	0.249520711159159	0.218739723546465	BCL2/CCNA2/CDKN1A/CREB3L4/EGR2/EGR3/FOS/IL6/JUN/MYC/PIK3R1/TLR2	12
Cellular Processes	Cellular community - eukaryotes	hsa04510	Focal adhesion	14/390	203/9397	0.0430555564739132	0.271649933850725	0.238139075333194	BCL2/COL1A1/COL6A3/FN1/ITGA8/ITGB5/JUN/KDR/MYL9/PIK3R1/THBS1/TLN2/TNC/VEGFB	14
Human Diseases	Infectious disease: viral	hsa05169	Epstein-Barr virus infection	14/390	204/9397	0.0445608724297719	0.271649933850725	0.238139075333194	BCL2/CCNA2/CDKN1A/CXCL10/GADD45A/GADD45B/HES1/IL6/JUN/MYC/PIK3R1/TAP1/TLR2/TRAF5	14
Human Diseases	Cancer: overview	hsa05205	Proteoglycans in cancer	14/390	204/9397	0.0445608724297719	0.271649933850725	0.238139075333194	CDKN1A/COL1A1/FN1/FZD10/HBEGF/HPSE/HSPB2/ITGB5/KDR/MYC/PIK3R1/SHH/THBS1/TLR2	14
Human Diseases	Cancer: specific types	hsa05217	Basal cell carcinoma	6/390	63/9397	0.0457899842988354	0.27387594382511	0.240090483711868	APC2/CDKN1A/FZD10/GADD45A/GADD45B/SHH	6
