# Supplementary material for: A blueprint of synergistic effect in Crataegus pinnatifida and obesity-related gut microbiota against obesity via systems biology concept
Source: PLoS One. 2025 Oct 1;20(10):e0332038. doi: 10.1371/journal.pone.0332038 (PMC12488023; doi:10.1371/journal.pone.0332038)
Supplement: S4 Table — (XLSX) [file pone.0332038.s004.xlsx]

## Sheet: Sheet1
Compounds Name	Binding Affinity
Secoisolariciresinol	-5.6
Naringenin chalcone	-6.3
Pinnatifidanin B Viii	-6
Quercetin	-6.9
Kaempferol	-6.9
5-Hexyloxolan-2-One	-4.8
